# Supplementary material for: Candidate resistance genes to foliar phylloxera identified at Rdv3 of hybrid grape
Source: Hortic Res. 2022 Feb 20;9:uhac027. doi: 10.1093/hr/uhac027 (PMC8976690; doi:10.1093/hr/uhac027)
Supplement: Web_Material_uhac027 [file web_material_uhac027.zip]

Archive with 22 entries (22 files):
- Supplementary Fig 3..tif
- Supplementary Fig. 1.jpg
- Supplementary Fig. 1.pdf
- Supplementary Fig. 2A.jpg
- Supplementary Fig. 2A.pdf
- Supplementary Fig. 2B.jpg
- Supplementary Fig. 2B.pdf
- Supplementary Fig. 2C.jpg
- Supplementary Fig. 2C.pdf
- Supplementary Fig. 2D.jpg
- Supplementary Fig. 2D.pdf
- Supplementary Fig. 2E.jpg
- Supplementary Fig. 2E.pdf
- Supplementary Fig. 4.tif
- Supplementary Fig. 5.jpg
- Supplementary Fig. 5.pdf
- Supplementary Fig. 6.pdf
- Supplementary Fig. 6.tif
- Supplementary Table 1.xlsx
- Supplementary Table 2.xlsx
- Supplementary Table 3.xlsx
- Supplementary Table 4.xlsx
