# Supplementary material for: Candidate resistance genes to foliar phylloxera identified at Rdv3 of hybrid grape
Source: Hortic Res. 2022 Feb 20;9:uhac027. doi: 10.1093/hr/uhac027 (PMC8976690; doi:10.1093/hr/uhac027)
Supplement: Web_Material_uhac027 [file web_material_uhac027.zip › Supplementary Table 1.xlsx]

## Sheet: Sheet3
Genotype	Plate_Well	Phenotype_Class	Experiment	Recombinant_Class	rh_chr14_2055250	rh_chr14_2673527	rh_chr14_2736359	rh_chr14_3027635	rh_chr14_3099967	rh_chr14_3183108	rh_chr14_3303300	rh_chr14_3479410	rh_chr14_3580604	rh_chr14_4228742	rh_chr14_4331688	rh_chr14_4725743	rh_chr14_4805213	rh_chr14_4941220	rh_chr14_5687927	rh_chr14_5966808	rh_chr14_6141335	rh_chr14_6208302	rh_chr14_6365842	rh_chr14_6495285	rh_chr14_6637137	rh_chr14_6768198	rh_chr14_6974992	rh_chr14_7174167	rh_chr14_7296877	rh_chr14_7424804	rh_chr14_7510359	rh_chr14_7624685	rh_chr14_7715530	rh_chr14_7777740	rh_chr14_8308158	rh_chr14_8871788
MN1069	vDNAcla1038D02_A12	NA	NA	NA	7/7:11	./.:0	1/1:8	1/1:16	./.:0	1/4:22,16	./.:0	./.:0	14/14:2	2/2:14	3/3:3	14/14:3	1/1:14	2/2:10	2/2:7	1/1:1	./.:0	./.:0	3/3:5	./.:0	./.:0	1/1:4	./.:0	2/2:15	./.:0	./.:0	2/2:1	1/1:11	2/2:170	3/2:3,2	1/1:3	3/3:4
Seyval_blanc	vDNAcla1039D03_G12	NA	NA	NA	7/2:8,4	./.:0	1/1:7	1/2:16,14	1/1:3	4/2:15,13	3/3:14	3/3:2	18/18:1	2/2:11	3/3:2	14/14:1	1/2:15,14	2/8:10,6	2/3:6,2	3/3:1	2/2:5	2/5:3,2	3/3:13	2/2:23	./.:0	1/1:5	2/5:27,17	2/2:16	2/2:5	./.:0	./.:0	1/2:8,8	2/2:327	2/2:6	1/1:1	2/3:9,7
MN1264	vDNAcla1030C06_D06	Resistant	NA	NA	2/7:12,7	./.:0	1/1:7	1/2:30,22	1/1:3	4/2:41,33	3/3:23	3/3:5	18/13:4,4	2/2:27	3/3:6	14/14:4	1/2:19,16	2/8:11,10	2/3:8,5	1/3:5,3	4/4:4	2/2:3	3/3:13	2/2:39	./.:0	1/1:14	5/2:41,40	2/2:84	2/2:15	./.:0	2/2:2	2/1:21,12	4/2:139,130	2/3:2,2	./.:0	2/3:10,8
MN1264	vDNAcla1030C06_E06	Resistant	NA	NA	7/2:14,13	4/4:1	1/1:11	1/2:29,19	1/1:8	2/4:37,32	3/3:24	3/7:6,2	13/18:4,3	2/2:32	3/3:4	14/14:6	1/2:35,24	2/8:11,11	2/3:10,7	1/3:5,1	2/4:4,3	5/2:2,1	3/3:15	2/2:26	./.:0	1/1:20	5/2:43,42	2/2:66	2/2:18	./.:0	./.:0	1/2:12,10	4/2:150,133	2/3:4,2	./.:0	2/3:12,9
MN1264	vDNAcla1031C07_D07	Resistant	NA	NA	2/7:13,9	./.:0	1/3:7,1	1/2:22,17	1/1:8	4/2:25,21	3/3:23	3/3:5	18/14:3,2	2/2:30	3/3:5	14/14:5	1/2:20,17	2/8:16,11	3/2:7,4	1/1:6	4/2:4,3	./.:0	3/21:17,2	2/2:21	./.:0	1/1:7	2/5:40,31	2/2:47	2/2:14	./.:0	2/2:1	1/2:14,8	4/2:173,158	3/2:5,3	./.:0	2/3:7,5
MN1264	vDNAcla1031C07_E07	Resistant	NA	NA	2/7:8,7	./.:0	1/1:4	2/1:22,17	1/1:4	2/4:21,18	3/3:20	3/3:2	13/18:3,1	2/2:17	3/3:7	14/14:2	2/1:19,16	8/2:13,9	3/2:8,5	3/1:1,1	2/4:5,5	2/5:3,3	21/3:3,3	2/2:23	./.:0	1/1:8	2/5:44,33	2/2:51	2/2:12	./.:0	4/2:1,1	1/2:16,7	4/2:128,119	3/2:2,1	./.:0	2/3:13,6
MN1264	vDNAcla1045D09_E09	Resistant	NA	NA	2/7:2,1	4/4:1	1/3:2,1	2/1:53,41	1/1:17	2/4:94,81	3/3:80	3/7:15,4	18/14:13,12	2/2:56	3/3:11	14/14:24	2/1:79,64	8/2:40,35	3/2:26,25	1/3:25,19	4/2:13,10	5/2:4,1	3/3:74	2/2:99	./.:0	1/1:26	5/2:128,82	2/2:109	2/2:34	2/2:2	2/4:2,1	1/2:65,57	4/2:544,530	3/2:6,5	4/1:50,33	2/3:40,35
MN1200	vDNAcla1039D03_H12	NA	NA	NA	4/4:3	1/1:1	3/1:1,1	1/2:9,9	./.:0	1/1:15	3/5:15,12	1/1:2	1/1:3	1/2:6,4	./.:0	5/5:4	2/1:13,11	1/1:5	5/5:4	2/2:1	2/1:4,1	2/2:1	1/3:4,3	2/2:8	./.:0	1/1:5	2/2:22	2/2:34	2/2:3	./.:0	4/4:1	1/1:5	4/2:87,81	2/3:3,2	1/1:1	3/3:7
Frontenac	vDNAcla1044D08_E10	NA	NA	NA	2/2:13	./.:0	1/1:4	2/1:13,12	1/1:6	2/1:25,22	3/3:15	3/3:2	1/18:11,2	1/2:11,7	3/3:4	5/5:4	2/1:34,17	8/1:13,12	3/5:9,7	2/3:3,2	1/4:5,2	1/5:5,1	3/1:12,4	2/2:16	./.:0	./.:0	2/2:37	./.:0	2/2:8	./.:0	./.:0	1/1:15	./.:0	./.:0	1/1:2	2/2:10
MN1246	vDNAlub063F03_F07	Susceptible	NA	NA	4/2:26,19	1/1:2	4/2:1,1	1/2:30,30	1/1:5	1/2:28,25	5/6:9,4	1/1:10	1/1:26	1/1:17	1/5:9,5	5/8:19,15	3/1:47,43	1/2:35,29	5/10:24,18	2/2:12	1/5:9,9	3/1:8,8	1/1:20	2/2:73	./.:0	./.:0	2/2:120	2/5:6,1	2/2:6	./.:0	2/2:2	1/1:35	4/2:313,305	3/2:11,6	4/4:10	3/3:40
MN1246	vDNAlub063F03_F06	Susceptible	NA	NA	4/2:29,22	1/1:3	2/2:4	1/2:27,23	1/1:12	1/2:24,18	6/5:14,12	1/8:12,2	1/1:25	1/1:21	5/1:4,2	5/8:22,17	1/3:40,31	2/1:28,24	5/10:14,9	2/2:7	5/1:8,4	1/3:9,5	1/1:9	2/2:43	./.:0	./.:0	2/2:104	5/2:9,2	2/2:15	./.:0	4/4:1	1/1:45	4/2:279,236	3/3:10	4/4:11	3/3:25
MN1246	vDNAlon787A12_C05	Susceptible	NA	NA	4/2:52,49	1/1:9	2/4:5,4	1/2:82,77	1/1:32	2/1:28,22	5/6:4,4	1/8:26,6	1/2:29,6	1/1:61	1/5:26,21	5/8:39,38	3/1:122,113	1/2:76,58	10/5:31,27	2/2:32	1/5:32,26	1/3:23,20	1/8:22,3	2/2:140	./.:0	./.:0	2/2:329	2/2:2	2/2:12	2/2:1	4/2:4,1	1/1:47	4/2:1069,1032	3/2:28,26	4/4:21	3/3:79
GE1783_0001	vDNAcla725D10_A01	Resistant	1	NA	4/2:20,19	1/4:5,1	2/3:9,2	2/1:85,74	1/1:23	1/2:104,97	5/3:71,61	3/1:31,18	1/20:41,8	1/2:41,38	3/1:13,10	5/5:29	2/1:95,85	1/8:54,36	5/3:15,11	3/2:12,12	1/4:11,6	1/5:18,13	1/3:18,17	2/2:129	./.:0	./.:0	2/2:404	2/2:231	2/2:48	./.:0	4/4:10	1/1:172	4/4:1206	3/3:28	4/4:1	3/3:78
GE1783_0006	vDNAcla725D10_F01	Resistant	2	A(5)	2/2:36	4/4:1	4/4:3	2/2:129	1/1:51	2/2:176	3/6:49,46	3/8:14,4	20/18:9,3	2/2:31	5/3:5,4	8/8:18	2/3:71,69	2/8:36,36	10/3:9,8	3/3:7	5/4:10,8	3/5:8,8	3/3:14	2/2:122	./.:0	./.:0	2/2:285	2/5:80,68	2/2:29	./.:0	./.:0	1/1:131	4/2:472,446	3/2:10,4	./.:0	3/3:76
GE1783_0008	vDNAcla725D10_H01	Resistant	2	A(5)	2/2:38	./.:0	3/3:1	2/2:123	1/1:47	2/2:171	3/6:55,45	3/8:16,3	18/20:7,6	2/2:24	3/5:7,6	8/8:21	3/2:66,53	8/2:35,27	10/3:12,9	3/3:10	4/5:13,11	3/5:13,13	3/21:12,2	2/2:118	./.:0	./.:0	2/2:240	5/2:84,72	2/2:29	./.:0	4/2:3,2	1/1:133	4/2:491,410	2/3:13,9	241/241:1	3/3:63
GE1783_0010	vDNAcla725D10_B02	Resistant	1	NA	4/2:17,12	1/4:4,1	2/2:7	1/2:74,64	1/1:27	1/2:108,104	5/3:65,57	1/3:17,16	1/20:40,9	1/2:26,19	1/3:16,8	5/11:18,2	1/2:62,59	1/8:53,42	5/3:11,8	3/2:9,5	4/1:13,7	1/5:14,10	3/1:15,10	2/2:110	./.:0	./.:0	2/2:288	2/2:198	2/2:31	./.:0	4/4:8	1/1:144	4/4:1123	3/3:24	./.:0	3/3:79
GE1783_0011	vDNAcla725D10_C02	Resistant	1	NA	2/2:37	./.:0	4/3:3,2	2/2:126	1/1:46	2/2:155	3/6:47,40	3/3:17	18/20:7,3	2/2:27	3/5:8,4	8/12:18,2	3/2:68,65	2/8:30,24	3/10:16,13	3/3:3	4/5:13,6	5/3:10,5	3/8:13,2	2/2:99	./.:0	./.:0	2/2:269	2/5:90,70	2/2:42	2/2:1	2/4:4,2	1/1:109	4/2:470,433	3/2:11,8	4/191:2,1	3/3:62
GE1783_0043	vDNAcla725D10_C06	Resistant	1	NA	2/2:47	./.:0	4/4:3	2/2:171	1/1:54	2/2:181	3/6:65,65	3/8:15,8	18/20:7,6	2/2:35	3/5:8,7	8/12:30,4	3/2:76,72	8/2:43,27	10/3:17,15	3/3:8	5/4:18,10	5/3:15,12	3/3:17	2/2:116	./.:0	./.:0	2/2:317	5/2:99,82	2/2:41	2/2:3	2/2:2	1/1:121	4/2:659,612	3/2:11,7	191/4:1,1	3/3:80
GE1783_0052	vDNAcla725D10_D07	Resistant	1	NA	2/2:52	./.:0	3/4:2,1	2/2:135	1/1:30	2/2:175	3/6:48,39	3/3:13	20/18:4,3	2/2:26	3/5:9,5	8/12:16,3	2/3:54,53	8/2:44,28	10/3:13,8	3/3:3	5/4:13,5	5/3:12,5	3/21:13,2	2/2:99	2/2:1	./.:0	2/2:296	2/5:86,86	2/2:40	./.:0	2/4:5,3	1/1:103	4/2:607,539	3/2:8,5	70/172:1,1	3/3:87
GE1783_0058	vDNAcla725D10_B08	Resistant	1	NA	2/2:41	./.:0	./.:0	2/2:157	1/1:48	2/2:208	6/3:66,48	3/8:12,2	20/18:7,5	2/2:25	5/3:15,11	8/8:22	2/3:58,45	2/8:36,36	3/10:9,8	3/3:7	4/5:11,7	5/3:17,14	3/3:26	2/2:121	./.:0	1/1:1	2/2:291	5/2:79,75	2/2:26	2/2:1	2/4:4,3	1/1:122	4/2:647,578	2/3:16,9	./.:0	3/3:75
GE1783_0061	vDNAcla725D10_E08	Resistant	1	NA	2/2:45	./.:0	4/4:2	2/2:153	1/1:54	2/2:199	6/3:53,46	3/3:10	18/20:6,4	2/2:37	3/5:12,10	8/8:25	3/2:74,71	8/2:38,35	3/10:13,6	3/3:8	5/4:8,4	5/3:10,7	3/3:9	2/2:112	./.:0	./.:0	2/2:305	5/2:90,66	2/2:40	./.:0	2/2:4	1/1:130	4/2:616,550	2/3:12,8	4/4:1	3/3:91
GE1783_0067	vDNAcla725D10_C09	Resistant	1	NA	2/4:22,21	1/1:8	2/2:22	2/1:81,76	1/1:27	2/1:94,91	3/5:75,37	1/3:16,10	1/20:25,7	2/1:34,33	3/1:10,6	5/11:19,2	2/1:73,72	1/8:30,28	3/5:9,4	3/2:15,5	1/4:15,10	5/1:18,16	3/1:20,17	2/2:107	./.:0	./.:0	2/2:290	5/2:104,69	2/2:50	./.:0	2/4:5,2	1/2:59,49	2/2:1004	2/2:26	4/4:1	3/2:36,31
GE1783_0076	vDNAcla725D10_E10	Resistant	1	NA	4/2:23,13	1/1:5	2/2:16	1/2:98,76	1/1:26	1/2:119,80	3/5:68,61	3/1:20,12	1/18:40,6	2/1:44,26	3/1:10,6	5/5:32	1/2:83,79	2/1:52,47	5/2:12,8	2/1:7,6	1/2:13,10	1/2:19,8	1/3:18,9	2/2:124	2/2:1	1/1:21	2/5:183,176	2/2:188	2/2:49	./.:0	4/2:3,3	1/2:87,68	2/4:733,717	3/2:19,10	4/4:2	2/3:36,32
GE1783_0076	vDNAcla725D10_F10	Resistant	1	NA	2/4:21,17	1/1:12	2/2:18	1/2:76,74	1/1:21	2/1:116,105	5/3:62,62	3/1:19,18	1/2:24,7	1/2:36,29	3/1:10,5	5/11:29,4	1/2:83,74	1/2:36,36	2/5:9,7	1/2:13,4	1/2:15,11	1/2:24,10	3/1:18,18	2/2:107	./.:0	1/1:23	5/2:158,156	2/2:152	2/2:48	2/2:1	4/2:3,2	1/2:61,51	2/4:646,630	3/2:15,8	./.:0	2/3:59,38
GE1783_0080	vDNAcla725D10_C11	Resistant	1	NA	4/2:30,24	1/4:3,1	2/2:11	1/2:78,58	1/1:24	2/1:83,82	5/3:68,50	1/3:16,9	1/20:27,9	1/2:38,26	3/1:4,3	5/5:31	2/1:66,61	1/8:31,29	3/5:12,9	3/2:9,8	1/4:11,11	1/5:13,10	1/3:16,15	2/2:98	./.:0	./.:0	2/2:273	2/2:147	2/2:35	./.:0	4/4:8	1/1:96	4/4:949	3/3:14	./.:0	3/3:78
GE1783_0090	vDNAcla725D10_E12	Resistant	1	NA	2/2:43	./.:0	4/4:1	2/2:134	1/1:44	2/2:168	3/6:55,51	3/3:10	20/27:2,2	2/2:22	3/5:8,7	8/12:14,2	2/3:64,62	2/8:26,25	3/10:19,10	3/3:8	4/5:11,11	3/5:9,9	3/8:7,2	2/2:110	./.:0	1/1:1	2/2:256	5/2:76,68	2/2:29	./.:0	2/2:7	1/1:96	4/2:487,413	2/3:12,10	4/4:2	3/3:72
GE1783_0109	vDNAcla726D11_H02	Resistant	1	NA	4/2:31,26	1/1:8	2/2:22	2/1:103,83	1/1:23	2/1:120,114	5/3:64,62	1/3:22,17	1/2:50,8	1/2:52,40	3/1:12,5	5/11:30,7	1/2:91,85	8/1:46,38	3/5:14,14	2/3:8,7	1/4:21,11	5/1:21,13	1/3:18,13	2/2:133	./.:0	./.:0	2/2:352	2/2:184	2/2:49	./.:0	4/4:5	1/1:129	4/4:1424	3/3:22	./.:0	2/3:45,41
GE1783_0141	vDNAcla726D11_H06	Resistant	1	NA	2/2:1	./.:0	./.:0	2/1:20,3	./.:0	2/2:15	3/6:2,2	./.:0	./.:0	2/2:2	./.:0	12/12:1	2/3:8,2	1/2:1,1	./.:0	./.:0	4/5:1,1	3/3:2	3/3:1	2/2:14	./.:0	1/1:1	2/2:11	2/5:18,11	./.:0	./.:0	2/2:1	1/1:24	4/2:122,113	2/2:2	272/272:1	3/3:4
GE1783_0146	vDNAcla726D11_E07	Resistant	1	NA	4/2:39,23	1/1:6	2/2:15	2/1:93,72	1/1:38	1/2:116,105	5/3:63,55	1/3:18,8	1/18:32,7	2/1:51,42	1/3:12,8	5/11:39,6	2/1:79,73	1/8:53,44	5/3:20,11	2/3:9,5	1/4:11,10	5/1:16,12	3/1:20,18	2/2:112	2/2:1	1/1:1	2/2:418	2/2:178	2/2:42	./.:0	4/4:11	1/1:137	4/4:1410	3/3:19	70/171:1,1	3/3:102
GE1783_0148	vDNAcla726D11_G07	Resistant	1	NA	4/4:2	./.:0	./.:0	1/2:5,2	./.:0	1/4:9,1	3/3:3	3/3:1	27/1:1,1	1/1:2	./.:0	5/5:2	2/1:3,3	8/1:2,1	./.:0	./.:0	./.:0	1/5:3,2	3/3:1	2/2:11	./.:0	./.:0	2/5:8,4	2/2:11	2/2:1	./.:0	./.:0	1/2:3,1	4/2:93,16	./.:0	./.:0	3/3:2
GE1783_0169	vDNAcla726D11_D10	Resistant	1	NA	2/2:58	4/4:1	4/4:5	2/2:196	1/1:72	2/2:224	6/3:90,81	3/8:12,4	20/18:11,6	2/2:40	3/5:11,5	8/8:23	3/2:101,73	2/8:55,44	10/3:20,16	3/3:13	4/5:18,17	5/3:20,14	3/3:17	2/2:132	6/6:1	./.:0	2/2:419	2/5:113,98	2/2:70	56/56:1	2/4:5,4	1/1:162	4/2:816,752	2/3:16,14	4/4:2	3/3:85
GE1783_0174	vDNAcla726D11_A11	Resistant	1	NA	2/4:18,14	1/1:7	2/3:9,1	1/2:66,63	1/1:15	1/2:70,67	3/5:39,38	3/1:16,13	1/20:17,4	1/2:23,20	3/1:2,2	5/11:19,4	2/1:63,41	1/8:32,14	5/3:9,5	3/2:7,6	1/4:14,7	5/1:11,10	3/1:11,5	2/2:81	./.:0	./.:0	2/2:277	2/5:70,67	2/2:36	./.:0	2/4:4,2	1/1:88	4/2:447,427	3/2:9,7	4/4:1	3/3:66
GE1783_0176	vDNAcla726D11_C11	Resistant	2	B(3)	2/2:11	./.:0	4/4:1	2/2:177	1/1:45	2/2:219	6/3:58,43	3/3:15	18/20:7,7	2/2:23	5/3:10,5	8/12:9,4	3/2:60,51	2/8:46,36	10/3:5,3	3/3:7	5/4:8,5	5/3:18,10	3/3:10	2/2:150	./.:0	./.:0	2/2:262	2/5:92,82	2/2:33	./.:0	2/4:2,1	1/1:198	4/2:1076,865	3/2:17,12	./.:0	3/3:80
GE1783_0182	vDNAcla726D11_D12	Resistant	1	NA	2/4:18,17	1/4:6,1	2/2:10	1/2:92,87	1/1:34	1/2:106,90	5/3:82,77	3/1:22,14	1/20:51,9	1/2:37,32	3/1:11,5	5/5:24	1/2:84,80	8/1:60,53	3/5:19,4	3/2:13,8	1/4:19,6	1/5:18,16	3/1:13,13	2/2:135	./.:0	./.:0	2/2:406	2/2:216	2/2:32	./.:0	4/4:7	1/1:191	4/4:1853	3/3:34	./.:0	3/3:90
GE1783_0121	vDNAcla726D11_D04	Resistant	3	B(9)	2/7:28,27	8/8:1	1/4:20,3	1/2:107,75	1/1:25	2/4:104,100	6/6:68	7/8:3,2	13/14:5,2	2/2:40	3/5:4,4	8/12:24,4	2/3:85,80	8/2:40,31	10/3:19,11	3/3:5	5/4:15,10	5/3:16,7	3/3:20	2/2:135	2/2:2	1/1:1	2/2:395	5/2:88,81	2/2:57	./.:0	2/4:8,4	1/1:139	4/2:756,615	3/2:20,12	4/272:2,1	3/3:96
GE1783_0203	vDNAcla727D12_A03	Resistant	3	B(9)	7/2:22,18	./.:0	1/4:17,3	1/2:69,66	1/1:24	2/4:69,60	3/6:44,43	3/8:4,2	./.:0	2/2:45	5/3:12,5	8/12:26,3	2/3:75,61	8/2:38,30	10/3:17,3	3/3:11	5/4:15,11	5/3:10,8	3/3:16	2/2:111	2/2:1	./.:0	2/2:297	2/5:71,61	2/2:38	./.:0	4/2:3,2	1/1:96	4/2:504,441	3/2:10,2	4/253:3,1	3/3:68
GE1783_0209	vDNAcla727D12_G03	Resistant	1	NA	2/2:70	./.:0	4/4:5	2/2:104	1/1:44	2/2:149	6/3:40,37	3/8:7,2	18/20:6,3	2/2:30	3/5:12,9	8/12:25,3	2/3:62,46	2/8:37,30	3/10:14,8	3/3:15	4/5:14,7	3/5:9,9	3/3:11	2/2:93	./.:0	./.:0	2/2:258	2/5:65,49	2/2:38	2/2:1	2/4:7,6	1/1:93	4/2:532,489	3/2:8,7	./.:0	3/3:59
GE1783_0211	vDNAcla727D12_A04	Resistant	1	NA	2/4:35,30	1/1:10	2/2:25	2/1:89,83	1/1:28	1/2:92,82	3/5:59,49	3/1:15,10	1/18:38,6	2/1:39,35	3/1:12,5	5/11:27,3	1/2:95,84	1/8:38,36	5/3:16,10	3/2:11,10	4/1:22,16	1/5:20,14	3/1:22,19	2/2:102	2/2:1	./.:0	2/2:351	2/2:138	2/2:50	./.:0	4/4:9	1/1:118	4/4:1327	3/3:22	4/4:1	3/3:83
GE1783_0215	vDNAcla727D12_E04	Resistant	3	A(17)	7/2:31,18	4/4:2	3/4:3,1	2/2:125	1/1:32	2/2:155	3/6:47,39	3/3:12	20/18:5,4	2/2:21	3/5:11,5	8/8:18	3/2:63,45	8/2:30,27	10/3:13,9	3/3:6	4/5:11,10	3/5:13,7	3/3:10	2/2:81	2/2:1	./.:0	2/2:252	2/5:61,55	2/2:38	./.:0	4/4:3	1/1:83	4/2:509,468	2/3:10,5	254/254:1	3/3:62
GE1783_0217	vDNAcla727D12_G04	Resistant	1	NA	2/4:29,24	1/4:6,1	2/3:9,2	1/2:69,64	1/1:20	2/1:87,79	3/5:53,49	1/3:20,17	1/18:22,7	1/2:32,27	3/1:11,11	5/11:21,5	1/2:64,56	1/8:26,20	3/5:12,11	2/3:13,4	4/1:17,15	1/5:10,8	1/3:24,8	2/2:77	./.:0	1/1:1	2/2:277	2/2:133	2/2:23	./.:0	4/4:3	1/1:88	4/4:989	3/3:15	4/4:1	3/3:59
GE1783_0221	vDNAcla727D12_C05	Resistant	1	NA	2/4:26,21	1/4:4,1	2/2:16	2/1:69,64	1/1:19	2/1:78,77	5/3:63,39	1/3:11,7	1/18:27,5	2/1:33,27	3/1:8,6	5/5:32	2/1:70,70	8/1:33,26	5/2:12,6	1/2:6,4	1/2:11,11	2/1:14,14	3/1:19,14	2/2:117	./.:0	1/1:21	5/2:138,131	2/2:124	2/2:45	2/2:1	2/4:3,2	2/1:48,40	4/2:573,560	3/2:14,4	172/172:1	3/2:39,38
GE1783_0222	vDNAcla727D12_D05	Resistant	2	C(2)	4/2:22,22	1/1:4	2/2:19	1/2:68,68	1/1:21	2/1:73,56	3/5:50,45	3/1:12,10	1/20:24,8	2/1:23,21	1/3:8,5	5/11:25,4	1/2:66,63	1/8:41,21	2/5:11,11	2/1:10,4	1/2:17,7	1/2:21,7	3/1:14,11	2/2:100	./.:0	1/1:15	5/2:138,123	2/2:117	2/2:44	./.:0	4/4:1	1/2:49,33	4/2:566,565	2/3:10,8	4/1:2,2	2/3:39,25
GE1783_0238	vDNAcla727D12_D07	Resistant	1	NA	2/2:65	./.:0	4/3:2,1	2/2:119	1/1:38	2/2:134	6/3:34,32	3/8:10,3	18/27:5,2	2/2:32	5/3:11,4	8/12:20,5	3/2:66,48	8/2:30,24	3/10:10,5	3/3:8	5/4:12,11	3/5:14,13	3/8:12,4	2/2:72	./.:0	./.:0	2/2:282	5/2:63,50	2/2:34	2/2:1	2/4:3,2	1/1:70	4/4:1237	3/3:13	70/70:1	3/3:67
GE1783_0255	vDNAcla727D12_E09	Resistant	3	A(17)	4/2:24,22	1/4:6,2	2/2:8	1/2:70,56	1/1:20	1/2:68,59	3/5:40,31	1/3:11,9	1/20:23,5	1/2:35,27	3/1:10,4	5/11:23,5	2/1:60,54	1/8:26,18	3/5:7,6	2/3:6,5	4/1:11,7	1/5:18,12	1/3:16,13	2/2:108	./.:0	./.:0	2/2:260	2/2:135	2/2:44	./.:0	4/4:3	1/1:76	4/4:927	3/3:13	253/171:1,1	3/3:55
GE1783_0259	vDNAcla727D12_A10	Resistant	1	NA	2/2:59	./.:0	4/3:7,4	2/2:154	1/1:44	2/2:196	3/6:63,51	3/8:6,3	18/20:7,6	2/4:22,4	5/3:6,5	8/12:42,5	2/3:70,62	2/8:36,33	10/3:11,10	3/3:11	5/4:12,10	5/3:14,9	3/8:10,2	2/2:99	./.:0	1/1:1	2/2:353	5/2:89,82	2/2:48	2/2:1	2/4:10,4	1/1:103	4/2:664,576	2/3:13,6	253/253:1	3/3:69
GE1783_0265	vDNAcla727D12_G10	Resistant	1	NA	2/2:24	./.:0	4/4:5	2/2:91	1/1:27	2/2:68	6/3:28,22	3/8:11,4	18/20:1,1	2/2:18	3/3:2	8/12:14,2	2/3:43,31	2/8:22,19	3/10:6,3	3/3:2	4/5:4,2	5/3:14,3	3/1:9,1	2/2:64	2/2:2	./.:0	2/2:139	2/2:53	2/2:22	./.:0	4/4:2	1/1:36	4/4:707	3/3:11	4/4:1	3/3:42
GE1783_0269	vDNAcla727D12_C11	Resistant	1	NA	2/2:44	./.:0	4/3:3,1	2/2:112	1/1:45	2/2:156	3/6:45,39	3/8:6,1	18/20:4,3	2/2:31	5/3:8,6	8/8:30	2/3:68,67	8/2:26,18	3/10:10,8	3/3:6	5/4:14,8	5/3:15,8	3/3:11	2/2:96	./.:0	./.:0	2/2:236	2/5:70,41	2/2:37	./.:0	2/4:6,4	1/1:86	4/2:496,449	3/2:12,6	212/4:1,1	3/3:54
GE1783_0132	vDNAcla726D11_G05	Resistant	3	A(17)	7/2:14,8	./.:0	3/3:1	2/2:183	1/1:44	2/2:209	6/3:62,46	3/8:8,2	20/18:8,4	2/2:21	3/5:9,7	8/8:13	3/2:56,45	8/2:46,31	10/3:9,3	3/3:7	4/5:9,6	5/3:14,8	3/18:8,1	2/2:132	./.:0	./.:0	2/2:284	2/5:97,95	2/2:32	./.:0	2/4:3,2	1/1:156	4/2:961,833	3/2:11,6	./.:0	3/3:84
GE1783_0111	vDNAcla726D11_B03	Resistant	3	A(17)	4/2:29,15	1/1:7	2/2:17	2/1:98,88	1/1:31	1/2:99,99	5/3:64,44	1/3:21,11	1/20:47,7	1/2:40,39	3/1:11,7	5/11:24,3	1/2:82,73	8/1:43,42	5/3:17,7	3/2:9,6	4/1:13,12	5/1:22,21	3/1:17,11	2/2:127	./.:0	./.:0	2/2:359	2/2:159	2/2:43	./.:0	4/4:7	1/1:129	4/4:1683	3/3:27	4/4:1	3/3:98
GE1783_0086	vDNAcla725D10_A12	Resistant	3	A(17)	7/4:27,27	1/1:3	2/2:9	1/2:82,81	1/1:25	1/2:77,67	3/5:56,53	1/3:14,13	1/20:34,9	2/1:38,14	3/1:5,3	5/5:17	1/2:78,72	1/8:41,38	3/5:11,5	2/3:9,6	1/4:11,8	5/1:13,11	3/1:16,15	2/2:98	./.:0	./.:0	2/2:313	2/2:174	2/2:41	./.:0	4/4:6	1/1:152	4/4:1141	3/3:29	./.:0	3/3:84
GE1783_0020	vDNAcla725D10_D03	Resistant	3	A(17)	4/7:25,14	1/1:5	2/2:10	1/2:76,67	1/1:25	1/2:96,84	3/5:63,62	3/1:25,11	1/2:29,8	2/1:28,23	1/3:11,9	5/5:18	1/2:62,61	8/1:33,28	3/5:12,9	3/2:9,6	4/1:10,9	1/5:15,9	1/3:23,21	2/2:110	2/2:1	./.:0	2/2:262	2/2:171	2/2:34	./.:0	4/4:5	1/1:91	4/4:1118	3/3:23	4/139:2,1	3/3:77
GE1783_0274	vDNAcla727D12_H11	Resistant	1	NA	2/2:54	./.:0	4/3:2,1	2/2:104	1/1:31	2/2:133	6/3:44,42	3/8:9,4	20/20:2	2/2:30	5/3:11,6	8/8:21	3/2:63,61	2/8:24,24	10/3:11,10	3/3:7	4/5:14,11	3/5:12,6	3/3:14	2/2:74	2/2:2	./.:0	2/2:280	2/5:59,59	2/2:48	27/27:1	4/2:3,3	1/1:81	4/2:478,457	3/2:11,8	./.:0	3/3:59
GE1783_0282	vDNAcla728E01_C01	Resistant	1	NA	4/2:29,23	1/4:5,1	2/3:10,3	2/1:82,80	1/1:21	2/1:79,72	3/5:51,44	1/3:19,7	1/20:19,5	1/2:33,24	3/1:6,6	5/11:21,8	2/1:84,75	1/8:41,28	5/3:10,8	2/3:9,7	1/4:13,9	5/1:15,14	1/3:22,10	2/2:95	./.:0	./.:0	2/2:309	2/2:138	2/2:47	11/11:1	4/4:7	1/1:105	4/4:1251	3/3:18	4/4:1	3/3:61
GE1783_0288	vDNAcla728E01_D02	Resistant	2	B(3)	2/2:7	./.:0	2/3:2,1	2/2:24	1/1:3	2/2:9	6/3:5,3	8/8:1	18/18:1	2/2:7	3/3:1	12/5:2,2	2/3:9,5	8/2:11,5	3/3:1	3/3:1	5/5:3	1/1:1	3/3:3	2/2:13	./.:0	./.:0	2/2:32	2/5:14,10	2/2:3	./.:0	4/4:1	1/1:17	4/2:91,73	3/2:4,1	4/4:2	3/3:14
GE1783_0327	vDNAcla728E01_C07	Resistant	1	NA	4/2:34,23	1/4:7,2	2/2:18	2/1:78,54	1/1:24	2/1:92,84	3/5:59,51	3/1:17,12	1/18:30,7	2/1:45,35	3/1:12,9	5/11:35,5	1/2:84,68	8/1:32,26	5/3:16,10	3/2:8,6	1/4:16,15	1/5:12,9	1/3:24,21	2/2:111	./.:0	./.:0	2/2:293	2/2:135	2/2:46	./.:0	4/4:4	1/1:96	4/4:1213	3/3:11	4/4:1	3/3:82
GE1783_0328	vDNAcla728E01_D07	Resistant	1	NA	4/2:31,25	1/1:8	2/2:22	1/2:71,67	1/1:28	1/2:87,79	5/3:55,51	3/1:17,14	1/18:34,9	2/1:40,36	3/1:11,10	5/11:34,4	1/2:84,68	8/1:42,39	5/3:17,11	3/2:10,6	1/4:21,9	1/5:24,17	3/1:14,12	2/2:107	2/2:1	./.:0	2/2:341	2/2:167	2/2:56	./.:0	4/4:13	1/1:147	4/4:1710	3/3:25	4/4:3	3/3:92
GE1783_0331	vDNAcla728E01_G07	Resistant	1	NA	2/2:66	./.:0	./.:0	2/2:117	1/1:49	2/2:155	6/3:64,49	3/8:13,3	18/20:3,2	2/4:35,4	3/5:10,8	8/12:33,5	3/2:79,62	8/2:35,25	10/3:16,11	3/3:13	5/4:17,13	5/3:17,5	3/3:19	2/2:117	./.:0	./.:0	2/2:277	2/5:70,70	2/2:52	./.:0	4/2:5,3	1/1:103	4/2:622,527	2/3:9,9	./.:0	3/3:71
GE1783_0337	vDNAcla728E01_E08	Resistant	1	NA	2/4:30,26	1/1:3	2/3:13,2	1/2:62,53	1/1:17	2/1:61,60	3/5:51,45	1/3:12,11	1/18:20,6	1/2:32,22	3/1:3,3	5/11:27,9	1/2:70,54	1/8:35,18	3/5:10,6	3/2:7,5	1/4:9,7	5/1:14,13	1/3:14,13	2/2:76	./.:0	./.:0	2/2:281	2/2:115	2/2:25	./.:0	4/4:11	1/1:95	4/4:999	3/3:22	139/139:1	3/3:62
GE1783_0362	vDNAcla728E01_F11	Resistant	1	NA	2/4:32,30	1/4:9,1	2/3:25,4	2/1:107,94	1/1:21	2/1:83,82	3/5:63,57	3/1:10,7	1/18:26,4	1/2:50,48	3/1:7,7	5/11:30,4	1/2:74,73	1/8:35,28	3/5:14,10	2/3:8,7	4/1:13,10	5/1:17,14	3/1:20,18	2/2:120	./.:0	./.:0	2/2:364	2/2:135	2/2:38	./.:0	4/4:13	1/1:127	4/4:1301	3/3:11	4/4:1	3/3:78
GE1783_0372	vDNAcla728E01_H12	Resistant	1	NA	2/2:57	./.:0	./.:0	2/2:116	1/1:47	2/2:153	3/6:50,46	3/8:8,6	18/20:3,2	2/4:32,4	3/5:9,7	8/12:26,3	2/3:64,60	8/2:35,24	3/10:13,5	3/3:8	4/5:14,8	5/3:16,9	3/8:16,3	2/2:88	./.:0	./.:0	2/2:321	2/5:69,68	2/2:41	2/2:1	4/2:4,3	1/1:82	4/2:498,437	3/2:13,7	4/4:1	3/3:67
GE1783_0377	vDNAcla729E02_E01	Resistant	1	NA	4/2:20,16	1/4:6,1	2/3:6,1	1/2:47,38	1/1:15	1/2:56,45	3/5:31,29	1/3:11,5	1/1:30	1/2:26,16	3/1:7,5	5/5:22	1/2:52,41	8/1:18,16	3/5:6,4	2/3:8,5	1/4:6,5	5/1:9,7	3/1:10,10	2/2:64	./.:0	1/1:1	2/2:174	2/2:80	2/2:34	./.:0	4/4:3	1/1:72	4/4:805	3/3:13	171/171:1	2/3:25,24
GE1783_0382	vDNAcla729E02_B02	Resistant	1	NA	2/2:40	4/4:1	./.:0	2/2:117	1/1:37	2/2:124	6/3:45,31	3/8:8,4	18/20:5,2	2/2:36	5/3:6,4	8/8:27	2/3:72,56	8/2:28,25	3/10:9,4	3/3:8	5/4:11,9	5/3:12,5	3/3:13	2/2:84	./.:0	./.:0	2/2:260	2/5:57,56	2/2:41	27/2:1,1	2/4:6,1	1/1:92	4/2:456,438	2/3:9,4	4/4:1	3/3:56
GE1783_0387	vDNAcla729E02_B03	Resistant	1	NA	2/4:23,12	1/4:3,1	2/3:8,1	2/1:42,35	1/1:14	2/1:53,43	5/3:30,30	3/1:10,6	1/20:15,3	2/1:23,10	1/3:7,3	5/5:14	2/1:48,42	1/8:19,19	3/5:8,5	2/3:4,2	1/4:5,4	1/5:11,9	3/1:12,12	2/2:64	./.:0	./.:0	2/2:154	2/2:76	2/2:28	./.:0	4/4:5	1/1:45	4/4:708	3/3:8	4/4:1	3/3:42
GE1783_0408	vDNAcla729E02_G05	Resistant	1	NA	4/2:23,21	1/1:2	2/3:9,1	1/2:60,48	1/1:26	2/1:71,70	5/3:39,33	3/1:11,5	1/2:26,7	2/1:26,26	1/3:8,4	5/5:22	1/2:62,51	1/8:33,27	3/5:9,8	2/3:8,6	4/1:17,16	1/5:12,9	3/1:15,10	2/2:98	./.:0	1/1:14	5/2:97,91	2/2:96	2/2:33	./.:0	4/2:4,3	2/1:55,50	4/2:512,426	2/3:6,5	./.:0	3/2:29,26
GE1783_0418	vDNAcla729E02_A07	Resistant	1	NA	2/2:46	./.:0	4/3:5,1	2/2:111	1/1:32	2/2:148	3/6:45,35	3/8:15,4	18/20:3,3	2/2:17	3/5:5,5	8/12:19,4	2/3:58,43	8/2:30,27	10/3:15,5	3/3:9	5/4:11,7	5/3:8,6	3/8:16,2	2/2:78	./.:0	2/2:1	2/2:238	2/5:51,51	2/2:32	2/2:1	4/2:3,3	1/1:80	4/2:473,413	2/3:5,5	4/212:3,1	3/2:31,30
GE1783_0431	vDNAcla729E02_F08	Resistant	1	NA	4/2:22,18	1/1:3	2/1:11,2	1/2:51,40	1/1:11	2/1:43,38	3/5:38,31	1/3:8,5	1/18:17,4	1/2:29,27	1/3:5,2	5/14:16,6	1/2:57,46	1/8:30,12	5/3:10,7	2/3:7,6	1/4:12,9	5/1:11,9	3/1:11,6	2/2:63	./.:0	1/1:2	2/5:177,22	2/2:93	2/2:26	./.:0	4/4:4	1/1:57	4/4:850	3/3:14	70/4:1,1	3/3:37
GE1783_0441	vDNAcla729E02_H09	Resistant	1	NA	2/2:12	4/4:2	./.:0	2/2:38	1/1:7	2/2:51	6/3:15,5	3/8:4,1	./.:0	2/2:13	3/5:2,2	5/5:15	1/2:25,23	1/8:20,15	5/3:4,1	3/3:6	1/4:7,3	1/5:7,2	3/3:4	2/2:35	./.:0	./.:0	2/2:73	2/2:36	2/2:16	./.:0	4/4:2	1/1:38	4/4:422	3/3:6	./.:0	3/3:37
GE1783_0459	vDNAcla729E02_B12	Resistant	1	NA	2/4:17,13	1/1:4	2/2:5	1/2:62,52	1/1:18	2/1:69,66	3/5:50,42	3/1:16,10	1/2:20,4	2/1:21,15	1/3:7,5	5/11:17,5	1/2:56,53	8/1:30,29	5/3:9,8	3/2:14,5	1/4:14,10	1/5:9,7	3/1:11,8	2/2:79	2/2:1	./.:0	2/2:234	2/2:119	2/2:37	./.:0	4/4:5	1/1:67	4/4:921	3/3:13	./.:0	3/3:56
GE1783_0461	vDNAcla729E02_D12	Resistant	1	NA	2/2:43	4/4:1	4/3:4,2	2/2:86	1/1:39	2/2:121	3/6:28,28	3/8:14,2	18/18:3	2/2:25	5/3:9,7	8/8:22	3/2:63,58	2/8:24,21	10/3:17,10	3/3:4	5/4:12,8	5/3:5,2	3/3:11	2/2:73	./.:0	./.:0	2/2:206	5/2:46,42	2/2:40	./.:0	4/2:4,4	1/1:78	2/4:420,420	3/2:8,5	226/4:1,1	3/3:53
GE1783_0493	vDNAcla730E03_G04	Resistant	1	NA	4/2:5,2	./.:0	2/2:4	2/1:17,11	1/1:4	2/1:33,19	3/5:17,10	1/3:6,1	1/20:4,2	1/2:6,4	3/1:1,1	5/5:5	1/2:29,19	1/8:17,12	3/3:2	3/2:3,1	1/4:3,1	1/2:6,1	3/1:3,2	2/2:34	./.:0	./.:0	2/2:105	2/2:41	2/2:9	./.:0	./.:0	1/1:35	4/4:468	3/3:5	4/4:1	2/3:13,9
GE1783_0506	vDNAcla730E03_D06	Resistant	1	NA	4/2:26,14	1/1:8	2/3:19,2	2/1:80,75	1/1:34	1/2:85,74	5/3:53,46	1/3:13,9	1/20:25,7	1/2:35,31	3/1:10,3	5/11:31,5	2/1:66,63	1/8:39,32	3/5:9,8	3/2:13,7	1/4:15,9	1/5:14,10	3/1:10,7	2/2:85	2/2:1	./.:0	2/2:317	2/2:112	2/2:46	./.:0	4/4:8	1/2:48,44	4/2:679,632	3/2:6,5	./.:0	2/3:45,33
GE1783_0516	vDNAcla730E03_F07	Resistant	3	B(9)	7/4:4,2	1/1:2	2/1:5,1	1/1:23	./.:0	4/1:15,15	5/5:7	1/1:3	1/1:6	2/1:6,4	3/3:3	5/14:5,1	2/1:15,11	1/8:8,2	5/5:1	./.:0	1/4:2,2	5/1:2,2	1/1:3	2/2:24	./.:0	./.:0	2/2:61	2/2:28	2/2:9	./.:0	4/4:5	1/1:17	4/2:124,113	2/2:2	./.:0	3/3:12
GE1783_0538	vDNAcla730E03_D10	Resistant	3	B(9)	4/7:25,21	1/8:7,3	1/2:16,13	1/1:171	./.:0	4/1:88,79	5/5:52	1/7:18,2	1/13:28,5	2/1:25,24	1/3:10,7	5/11:24,5	2/1:65,61	1/8:47,31	5/3:12,9	2/3:10,9	4/1:11,8	5/1:15,13	1/3:20,14	2/2:106	./.:0	./.:0	2/2:283	2/2:127	2/2:31	./.:0	4/4:7	1/1:112	4/4:1337	3/3:17	4/4:3	3/3:77
GE1783_0555	vDNAcla730E03_E12	Resistant	3	B(9)	2/7:24,22	./.:0	1/1:11	1/2:55,34	1/1:7	4/2:66,53	6/6:49	8/7:3,2	14/13:4,4	2/4:18,2	3/5:8,4	8/8:21	3/2:49,48	2/8:26,15	10/3:10,6	3/3:11	5/4:13,5	3/5:9,9	3/8:19,2	2/2:76	2/2:1	1/1:1	2/2:232	2/5:52,48	2/2:30	2/2:2	4/2:4,4	1/1:80	4/2:469,392	2/3:9,6	4/4:1	3/3:52
GE1783_0559	vDNAcla731E04_A01	Resistant	1	NA	2/2:61	./.:0	4/3:4,2	2/2:141	1/1:46	2/2:198	6/3:66,50	3/8:11,5	20/18:11,5	2/4:38,4	3/5:10,7	8/12:25,6	3/2:66,65	8/2:31,27	3/10:13,13	3/3:7	5/4:21,10	5/3:10,8	3/18:12,3	2/2:100	./.:0	./.:0	2/2:264	2/5:64,56	2/2:44	21/21:1	2/4:5,1	1/1:114	4/2:684,582	3/2:8,7	4/269:2,1	3/3:75
GE1783_0591	vDNAcla731E04_D05	Resistant	1	NA	4/2:31,23	1/1:3	2/2:16	2/1:63,58	1/1:27	2/1:84,83	5/3:53,34	3/1:18,9	1/2:25,5	2/1:36,19	3/1:8,8	5/11:26,4	2/1:61,57	1/8:34,16	3/5:11,9	3/2:11,9	4/1:12,11	1/5:14,9	1/3:20,9	2/2:100	2/2:2	./.:0	2/2:241	2/2:131	2/2:46	./.:0	4/4:5	1/1:80	4/4:1123	3/3:10	191/244:1,1	3/3:55
GE1783_0601	vDNAcla731E04_F06	Resistant	3	B(9)	7/4:15,11	1/1:1	2/1:6,3	1/1:64	./.:0	4/1:36,31	5/5:16	1/7:5,1	1/2:11,3	2/1:18,11	3/1:5,2	5/11:14,3	2/1:33,29	1/8:9,5	5/5:3	2/3:5,1	1/4:7,6	1/5:9,7	1/3:7,5	2/2:41	./.:0	./.:0	2/2:125	2/2:63	2/2:14	./.:0	./.:0	1/1:39	4/4:286	3/3:5	./.:0	3/3:18
GE1783_0631	vDNAcla731E04_D10	Resistant	1	NA	2/2:38	./.:0	4/4:4	2/2:125	1/1:52	2/2:163	6/3:53,46	3/8:10,4	18/20:5,4	2/2:36	5/3:10,8	8/8:20	2/3:71,56	8/2:32,22	10/3:13,8	3/3:5	4/5:14,10	5/3:13,7	3/8:12,3	2/2:97	2/2:1	./.:0	2/2:297	5/2:70,63	2/2:31	./.:0	2/4:4,2	1/1:106	4/2:611,545	2/3:10,10	./.:0	3/3:60
GE1783_0690	vDNAcla732E05_B06	Resistant	3	A(17)	2/4:23,22	1/1:11	2/3:14,2	1/2:78,73	1/1:17	2/1:100,67	5/3:46,37	3/1:13,12	1/18:27,6	2/1:34,23	1/3:9,4	5/11:19,5	1/2:59,54	1/8:45,33	5/3:12,3	3/2:8,4	1/4:18,13	5/1:13,11	1/3:20,12	2/2:89	./.:0	./.:0	2/2:234	2/2:130	2/2:31	./.:0	4/4:6	1/1:81	4/4:1118	3/3:15	./.:0	3/3:66
GE1783_0705	vDNAcla732E05_A08	Resistant	2	A(5)	7/7:1	./.:0	2/2:1	1/1:10	./.:0	2/4:3,1	5/3:3,1	./.:0	14/1:1,1	2/1:1,1	1/1:1	5/5:1	1/2:4,2	1/8:3,2	./.:0	3/1:1,1	4/4:1	5/5:1	./.:0	2/2:7	./.:0	./.:0	2/2:25	2/2:15	2/2:1	./.:0	./.:0	1/2:6,1	4/2:79,21	./.:0	./.:0	3/2:7,1
GE1783_0710	vDNAcla732E05_F08	Resistant	3	A(17)	2/4:16,13	1/1:5	2/2:15	1/2:87,73	1/1:18	1/2:87,73	3/5:39,37	1/3:13,12	1/2:29,6	1/2:28,26	3/1:9,4	5/11:26,4	2/1:76,72	1/8:34,32	3/5:8,6	2/3:10,4	4/1:7,4	1/5:20,9	1/3:10,8	2/2:121	./.:0	./.:0	2/2:301	2/2:164	2/2:38	11/11:1	4/4:1	1/1:124	4/4:1547	3/3:22	4/4:2	3/3:69
GE1783_0762	vDNAcla733E06_B03	Resistant	3	A(17)	4/2:22,13	1/1:12	2/2:13	1/2:71,56	1/1:25	1/2:76,68	5/3:60,39	3/1:15,10	1/2:23,4	2/1:26,20	3/1:6,5	5/5:21	2/1:59,51	1/8:34,31	3/5:11,5	2/3:7,5	4/1:15,7	5/1:15,13	3/1:11,10	2/2:106	2/2:1	1/1:1	2/2:263	2/2:124	2/2:34	./.:0	4/4:5	1/1:111	4/4:1263	3/3:16	4/4:1	3/3:58
GE1783_0784	vDNAcla733E06_H05	Resistant	3	B(9)	2/7:35,27	8/8:3	1/4:12,2	1/2:83,75	1/1:26	4/2:100,92	6/6:46	8/8:4	./.:0	2/2:31	5/3:10,3	8/8:15	3/2:65,55	2/8:35,34	3/10:13,8	3/3:5	4/5:14,13	5/3:10,8	3/8:13,2	2/2:118	2/2:1	./.:0	2/2:294	5/2:86,74	2/2:44	./.:0	4/2:3,3	1/1:106	4/2:568,524	3/2:12,8	./.:0	3/3:58
GE1783_0797	vDNAcla733E06_H07	Resistant	3	A(17)	2/7:9,8	./.:0	1/4:4,2	2/2:30	1/1:8	2/2:67	3/6:10,10	3/3:1	27/27:2	2/2:6	5/5:2	8/8:7	3/2:32,30	2/8:12,9	3/3:6	3/3:2	4/4:3	3/5:6,4	3/3:5	2/2:50	./.:0	./.:0	2/2:83	5/2:29,19	2/2:18	2/2:1	4/4:2	1/1:31	4/2:226,180	2/3:2,1	4/4:1	3/3:22
GE1783_0800	vDNAcla733E06_C08	Resistant	3	A(17)	4/2:19,17	1/1:3	2/2:19	2/1:98,82	1/1:26	1/2:90,67	5/3:59,45	1/3:13,7	1/1:27	2/1:24,21	1/3:6,3	5/5:17	1/2:69,68	1/8:34,29	3/5:4,4	2/3:8,5	1/4:6,3	5/1:16,14	1/3:14,13	2/2:99	./.:0	./.:0	2/2:290	2/2:167	2/2:40	./.:0	4/4:4	1/1:106	4/4:1644	3/3:13	272/4:1,1	3/3:83
GE1783_0802	vDNAcla733E06_E08	Resistant	3	B(9)	7/4:31,20	1/1:9	2/1:18,10	1/1:155	1/1:1	1/4:125,103	5/5:41	1/7:8,4	1/13:37,4	2/1:34,24	3/1:14,7	5/5:32	2/1:68,65	1/8:44,41	3/5:11,10	3/2:9,8	1/4:19,7	5/1:13,9	3/1:16,8	2/2:145	2/2:1	./.:0	2/2:298	2/2:189	2/2:37	./.:0	4/4:8	1/1:135	4/4:1502	3/3:9	4/4:2	3/3:78
GE1783_0836	vDNAcla733E06_G12	Resistant	2	C(2)	2/2:33	4/4:1	4/4:3	2/2:82	1/1:34	2/2:110	3/6:30,28	3/8:10,4	18/27:3,2	2/2:16	3/5:7,4	8/8:14	2/3:48,45	2/8:26,16	2/10:6,6	1/1:2	5/2:8,4	3/2:8,6	3/13:11,2	2/2:72	./.:0	1/1:6	2/5:109,92	5/2:48,42	2/2:29	./.:0	2/2:3	2/1:36,32	2/2:805	2/2:10	4/4:2	3/2:24,21
GE1783_0840	vDNAcla734E07_C01	Resistant	3	B(9)	7/2:14,12	./.:0	1/4:5,1	2/1:35,27	1/1:7	4/2:35,24	6/6:12	7/7:1	13/13:1	2/2:4	3/5:5,4	8/12:15,3	2/3:38,35	2/8:16,12	3/10:5,5	3/3:4	4/5:10,9	5/3:7,5	3/8:8,2	2/2:52	./.:0	./.:0	2/2:143	2/5:31,30	2/2:12	2/2:2	2/4:4,3	1/1:44	4/2:308,284	2/2:5	269/269:1	3/3:29
GE1783_0867	vDNAcla734E07_F04	Resistant	3	A(17)	7/4:7,6	1/1:2	3/2:2,2	1/2:27,23	./.:0	1/2:33,13	5/3:24,15	1/3:6,3	1/18:7,2	2/1:12,11	3/1:3,2	5/5:10	2/1:34,27	8/1:14,8	3/5:4,2	3/2:3,2	4/1:2,1	1/1:4	1/1:5	2/2:29	./.:0	1/1:1	2/2:123	2/2:34	2/2:15	./.:0	4/4:4	1/1:33	4/4:552	3/3:6	4/4:2	3/3:25
GE1783_0883	vDNAcla734E07_F06	Resistant	3	A(17)	7/4:14,9	1/1:2	3/3:1	1/2:25,24	1/1:5	1/2:35,23	5/3:17,14	3/1:3,2	1/2:5,5	2/1:15,11	1/3:8,2	5/5:15	1/2:30,25	8/1:9,4	3/5:2,2	3/2:2,1	4/1:7,3	1/5:7,1	3/1:7,5	2/2:34	./.:0	./.:0	2/2:95	2/2:34	2/2:9	./.:0	4/4:1	1/1:29	4/4:210	3/3:7	254/254:1	3/3:15
GE1783_0887	vDNAcla734E07_B07	Resistant	3	C(1)	2/4:20,17	1/1:4	2/3:8,1	1/2:38,30	1/1:11	1/2:50,34	5/3:26,21	1/3:8,7	1/2:13,4	2/1:28,16	1/3:3,2	5/5:13	2/1:38,32	2/1:20,18	2/5:7,7	2/1:5,1	2/1:10,7	2/1:7,6	3/1:9,9	2/2:43	5/5:1	1/1:6	5/2:86,62	2/2:65	2/2:25	2/2:1	4/4:4	1/2:34,34	4/2:315,306	3/2:6,5	4/4:1	2/3:20,17
GE1783_0889	vDNAcla734E07_D07	Resistant	3	A(17)	2/4:18,11	1/1:4	2/2:10	1/2:38,36	1/1:9	1/2:52,42	3/5:30,21	3/1:10,4	1/18:6,2	2/1:17,10	3/1:4,2	5/5:13	2/1:35,34	1/8:19,15	3/5:10,6	3/2:7,4	4/1:6,2	1/5:10,4	1/3:10,7	2/2:55	./.:0	./.:0	2/2:167	2/2:62	2/2:24	./.:0	4/4:3	1/1:45	4/4:697	3/3:6	./.:0	3/3:32
GE1783_0896	vDNAcla734E07_F08	Resistant	3	A(17)	4/7:13,11	1/1:2	1/2:6,4	2/1:38,34	1/1:15	2/1:64,53	3/5:30,20	1/3:9,8	1/20:20,4	2/1:20,17	3/1:6,4	5/11:17,2	2/1:44,36	8/1:19,17	3/5:9,4	3/2:7,3	1/4:6,4	1/5:7,6	3/1:15,6	2/2:52	./.:0	./.:0	2/2:152	2/2:95	2/2:12	./.:0	2/4:3,2	1/1:70	4/2:347,339	2/3:4,1	4/4:2	3/3:41
GE1783_0908	vDNAcla734E07_B10	Resistant	2	A(5)	2/4:13,9	1/1:3	2/2:7	1/2:24,13	1/1:2	2/1:30,26	5/3:31,20	3/1:7,5	1/1:8	2/1:9,8	1/1:4	5/11:18,3	1/2:28,21	1/8:10,7	3/5:8,6	3/2:5,4	1/4:3,3	5/1:6,4	3/1:9,7	2/2:40	./.:0	./.:0	2/2:82	2/2:43	2/2:12	./.:0	4/4:3	1/1:43	4/4:377	3/3:5	4/4:1	3/3:17
GE1783_0915	vDNAcla734E07_A11	Resistant	2	B(3)	4/2:17,16	1/1:3	2/3:5,1	1/2:43,34	1/1:12	1/2:39,39	5/3:24,23	1/3:8,5	18/1:4,2	1/2:19,17	3/1:5,4	5/5:12	1/2:39,33	8/1:15,12	5/3:4,2	3/3:3	4/1:6,5	1/5:10,9	1/3:11,10	2/2:48	./.:0	./.:0	2/2:165	2/2:84	2/2:22	./.:0	4/4:4	1/1:57	4/4:633	3/3:8	211/211:1	3/3:23
GE1783_0936	vDNAcla735E08_F01	Resistant	3	A(17)	4/7:12,11	1/1:1	2/2:4	1/2:50,37	1/1:13	2/1:56,47	3/5:31,29	1/3:12,7	1/1:10	1/2:10,9	3/1:4,1	5/5:18	2/1:33,26	8/1:17,12	5/3:4,3	2/3:6,3	1/4:8,5	5/1:6,5	1/3:9,7	2/2:51	./.:0	./.:0	2/2:146	2/2:79	2/2:14	./.:0	4/4:10	1/1:49	4/4:548	3/3:8	4/212:2,1	3/3:27
GE1783_0985	vDNAcla735E08_G07	Resistant	2	A(5)	2/4:3,1	./.:0	2/2:2	1/2:15,13	1/1:6	2/1:19,16	5/3:10,8	3/1:2,2	1/20:5,1	2/1:7,6	1/3:3,2	5/5:6	2/1:14,11	1/8:5,5	5/5:1	2/2:1	1/1:4	5/1:3,3	1/3:4,2	2/2:26	./.:0	./.:0	2/2:57	2/2:31	2/2:4	./.:0	./.:0	1/1:32	4/4:278	3/3:1	./.:0	3/3:11
GE1783_0995	vDNAcla735E08_D09	Resistant	3	A(17)	7/2:16,14	4/4:1	1/4:9,1	2/2:82	1/1:15	2/2:84	6/3:32,29	3/3:9	18/18:2	2/2:6	3/3:9	8/8:22	3/2:41,31	8/2:21,19	3/10:4,4	3/3:8	5/4:8,3	5/3:6,3	3/3:13	2/2:36	2/2:1	./.:0	2/2:139	2/5:40,30	2/2:18	./.:0	4/2:1,1	1/1:58	4/2:278,277	2/3:3,2	./.:0	3/3:40
GE1783_0634	vDNAcla731E04_G10	Susceptible	3	E(25)	4/4:1	./.:0	2/2:1	./.:0	./.:0	4/4:2	3/3:1	3/3:1	1/1:1	./.:0	./.:0	5/5:1	1/2:2,1	8/1:2,1	./.:0	./.:0	5/5:1	./.:0	1/1:1	2/2:6	./.:0	./.:0	2/2:2	2/2:3	./.:0	./.:0	./.:0	./.:0	4/2:14,9	./.:0	./.:0	2/3:1,1
GE1783_0002	vDNAcla725D10_B01	Susceptible	1	NA	2/7:14,11	./.:0	1/1:10	1/2:85,71	1/1:22	2/4:110,95	6/6:54	7/8:2,2	13/24:5,3	2/2:23	5/3:15,7	14/8:14,10	1/3:69,65	2/2:72	10/2:12,7	1/1:3	2/5:11,8	3/2:12,8	3/13:14,3	2/2:124	./.:0	1/1:31	2/5:142,119	5/2:104,93	2/2:29	./.:0	2/2:3	1/2:81,64	2/2:1055	2/2:29	./.:0	2/3:37,26
GE1783_0003	vDNAcla725D10_C01	Susceptible	2	E(16)	7/2:18,13	./.:0	1/1:12	2/1:66,63	1/1:13	4/2:88,86	6/6:56	8/7:4,2	13/14:4,2	2/2:20	3/5:8,5	14/8:24,12	1/3:73,60	2/2:61	2/10:10,6	1/1:6	2/5:12,10	2/3:7,6	3/3:11	2/2:109	./.:0	1/1:27	5/2:169,124	2/5:84,83	2/2:27	./.:0	2/2:5	1/2:57,44	2/2:824	2/2:16	./.:0	2/3:37,32
GE1783_0004	vDNAcla725D10_D01	Susceptible	2	E(16)	4/7:19,11	1/8:9,1	1/2:12,8	1/1:170	./.:0	4/1:110,105	5/5:51	1/1:14	1/14:38,5	2/1:31,30	1/3:6,2	5/14:14,13	1/1:132	1/2:49,46	2/5:10,7	1/2:5,5	2/1:14,13	1/2:17,12	3/1:16,8	2/2:121	./.:0	1/1:21	5/2:147,141	2/2:160	2/2:30	2/2:1	4/2:5,2	1/2:68,61	2/4:678,665	3/2:12,6	185/185:1	3/2:39,34
GE1783_0005	vDNAcla725D10_E01	Susceptible	2	E(16)	7/4:17,15	1/1:4	2/1:10,7	1/1:119	1/1:1	1/4:87,73	5/5:60	1/7:15,2	1/2:28,8	1/2:24,21	3/1:6,5	5/14:20,11	1/1:125	1/2:38,27	5/2:8,4	2/1:5,3	2/1:4,3	2/1:15,10	3/1:11,9	2/2:113	./.:0	1/1:28	5/2:156,113	2/2:157	2/2:39	./.:0	2/4:4,2	2/1:63,57	4/2:566,520	2/3:9,9	./.:0	2/3:29,26
GE1783_0035	vDNAcla725D10_C05	Susceptible	1	NA	7/2:26,20	4/4:2	1/1:19	1/2:91,81	1/1:30	2/4:86,69	6/6:44	8/7:4,2	14/13:4,3	2/2:25	3/5:13,9	8/14:28,14	1/3:87,83	2/2:72	2/10:17,11	1/1:8	2/5:13,11	2/3:13,7	3/18:13,2	2/2:107	./.:0	1/1:17	5/2:171,145	5/2:89,70	2/2:48	./.:0	2/2:7	1/2:68,59	2/2:1105	2/2:22	./.:0	3/2:51,37
GE1783_0037	vDNAcla725D10_E05	Susceptible	1	NA	7/2:29,28	./.:0	1/1:17	1/2:71,67	1/1:22	2/4:104,85	6/6:57	7/8:5,1	24/24:3	2/4:36,4	5/3:8,7	14/8:25,21	3/1:73,71	2/2:74	10/2:9,8	1/3:6,1	5/2:14,10	3/2:7,7	3/21:14,2	2/2:115	./.:0	1/1:23	2/5:160,145	5/2:85,83	2/2:36	./.:0	2/2:12	1/2:62,47	2/2:1004	2/2:14	./.:0	3/2:49,43
GE1783_0040	vDNAcla725D10_H05	Susceptible	1	NA	7/4:20,18	1/1:7	1/2:20,15	1/1:143	./.:0	4/1:111,87	5/5:41	1/7:17,4	1/13:37,6	2/1:28,24	1/3:5,2	5/14:26,22	1/1:99	1/2:36,36	5/2:7,3	1/2:6,3	1/2:19,6	1/2:17,12	3/1:16,13	2/2:121	./.:0	1/1:21	5/2:142,137	2/2:183	2/2:35	2/2:1	2/4:3,1	2/1:76,61	4/2:654,586	3/2:16,12	4/4:2	3/3:73
GE1783_0047	vDNAcla725D10_G06	Susceptible	1	NA	7/4:31,23	1/1:6	2/1:21,18	1/1:157	./.:0	1/4:95,60	5/5:43	1/7:11,4	1/2:29,6	2/1:38,27	1/3:7,6	14/5:26,25	1/1:131	1/2:50,38	2/5:14,8	2/1:9,4	2/1:12,6	1/2:18,15	3/1:20,17	2/2:91	2/2:1	./.:0	2/2:292	2/2:151	2/2:40	./.:0	4/4:7	1/1:129	4/4:1279	3/3:17	226/226:1	3/3:84
GE1783_0055	vDNAcla725D10_G07	Susceptible	1	NA	7/4:22,13	1/8:5,1	1/2:22,7	1/1:157	./.:0	4/1:89,80	5/5:44	1/7:10,3	1/13:41,7	2/1:33,26	3/1:9,8	5/14:20,14	1/1:110	2/1:34,33	2/5:8,5	2/1:6,2	1/2:15,9	1/2:10,8	3/1:9,7	2/2:120	./.:0	1/1:18	5/2:141,134	2/2:141	2/2:44	./.:0	4/2:4,2	2/1:51,45	4/2:548,523	3/2:12,10	70/70:1	2/3:40,26
GE1783_0056	vDNAcla725D10_H07	Susceptible	1	NA	7/2:22,14	./.:0	1/1:22	1/2:70,66	1/1:12	2/4:77,67	6/6:35	7/7:4	13/13:3	2/2:32	3/5:8,3	14/8:28,27	1/3:60,58	2/2:77	10/2:11,5	1/1:6	2/5:8,7	3/2:12,11	3/3:15	2/2:82	./.:0	1/1:21	2/5:162,134	2/5:51,44	2/2:29	./.:0	2/2:4	2/1:58,47	2/2:1033	2/2:19	4/305:2,1	3/2:38,28
GE1783_0068	vDNAcla725D10_D09	Susceptible	1	NA	7/4:21,16	1/1:9	1/2:15,10	1/1:142	./.:0	4/1:78,75	5/5:60	1/7:16,2	1/2:27,6	1/2:36,31	3/1:11,5	14/5:29,25	1/1:135	1/2:37,28	5/2:14,7	2/1:6,5	2/1:12,9	1/2:13,3	1/3:25,15	2/2:112	2/2:1	1/1:24	2/5:166,146	2/2:181	2/2:70	./.:0	2/4:6,5	1/2:55,45	4/2:566,465	3/2:13,6	171/171:2	3/3:77
GE1783_0070	vDNAcla725D10_F09	Susceptible	2	E(16)	7/4:12,8	1/8:8,1	2/1:13,7	1/1:110	./.:0	4/1:66,64	5/5:36	1/7:11,2	1/2:17,3	1/2:21,20	1/3:4,3	14/5:25,20	1/1:105	1/2:35,14	3/5:10,5	3/2:5,4	1/4:13,7	1/5:9,8	1/3:12,11	2/2:72	2/2:2	./.:0	2/2:212	2/2:104	2/2:35	./.:0	4/4:5	1/1:81	4/4:775	3/3:16	4/4:1	3/3:50
GE1783_0072	vDNAcla725D10_H09	Susceptible	1	NA	4/7:22,20	1/1:6	2/1:21,19	1/1:139	./.:0	4/1:86,82	5/5:52	1/7:17,5	1/2:22,4	1/2:32,27	3/1:8,3	5/14:27,18	1/1:127	1/2:35,23	5/2:15,9	1/2:8,5	2/1:20,13	1/2:13,10	1/3:20,13	2/2:119	./.:0	1/1:25	2/5:162,152	2/2:159	2/2:45	./.:0	4/2:4,2	1/2:56,55	4/2:507,457	3/2:13,11	139/139:1	2/3:34,29
GE1783_0083	vDNAcla725D10_F11	Susceptible	1	NA	2/7:23,16	./.:0	1/1:5	1/2:62,61	1/1:42	2/4:89,59	6/6:67	8/7:4,2	24/14:6,5	2/2:31	3/5:6,6	8/14:12,6	3/1:86,60	2/2:92	2/10:13,5	1/1:2	5/2:11,6	3/2:17,15	3/3:11	2/2:149	./.:0	1/1:35	2/5:167,160	5/2:121,100	2/2:28	2/2:1	2/2:11	1/2:94,67	2/2:951	2/2:28	./.:0	2/3:39,22
GE1783_0085	vDNAcla725D10_H11	Susceptible	1	NA	2/7:24,22	./.:0	1/4:18,5	2/1:87,76	1/1:28	2/4:99,93	6/6:50	7/8:2,1	14/14:2	2/2:23	3/5:6,3	14/8:27,26	3/1:60,54	8/2:32,29	3/10:15,12	3/3:7	4/5:5,5	5/3:15,12	3/13:14,3	2/2:92	./.:0	./.:0	2/2:299	5/2:72,69	2/2:41	./.:0	4/2:2,2	1/1:107	4/2:600,534	3/2:10,8	4/4:1	3/3:61
GE1783_0088	vDNAcla725D10_C12	Susceptible	2	E(16)	2/7:13,12	./.:0	1/4:7,2	1/2:70,67	1/1:19	2/4:98,89	6/6:60	8/8:1	13/14:3,1	2/2:25	3/5:15,10	8/14:12,8	1/3:51,49	2/2:73	2/10:10,8	1/1:10	5/2:12,4	2/3:13,10	3/8:7,2	2/2:109	./.:0	1/1:17	2/5:124,113	5/2:95,84	2/2:22	2/2:1	2/2:1	2/1:68,65	2/2:1011	2/2:17	./.:0	2/3:34,21
GE1783_0149	vDNAcla726D11_H07	Susceptible	1	NA	4/7:35,31	1/1:12	2/1:26,17	1/1:226	./.:0	4/1:121,119	5/5:65	1/7:19,7	1/2:52,6	2/1:45,39	3/1:13,10	14/5:32,30	1/1:168	1/2:63,50	5/2:15,11	1/2:9,9	2/1:17,14	1/2:19,16	3/1:21,21	2/2:156	5/5:1	1/1:25	2/5:199,165	2/2:207	2/2:40	2/2:2	4/4:2	1/2:86,85	4/2:881,817	2/3:11,7	./.:0	3/2:52,45
GE1783_0152	vDNAcla726D11_C08	Susceptible	2	E(16)	2/7:27,19	8/8:1	1/4:20,3	1/2:95,89	1/1:28	2/4:107,93	6/16:63,8	8/7:3,2	13/24:7,2	2/2:38	3/5:5,3	8/14:27,27	1/3:80,78	2/2:87	2/10:15,13	1/1:7	5/2:19,12	2/3:9,7	3/3:23	2/2:137	6/6:1	1/1:35	5/2:205,185	2/5:109,84	2/2:52	2/2:2	2/2:6	1/2:80,72	2/2:1577	2/2:28	4/4:1	2/3:52,43
GE1783_0157	vDNAcla726D11_H08	Susceptible	1	NA	4/7:34,19	1/8:9,1	2/1:23,15	1/1:200	./.:0	1/4:111,106	5/5:65	1/7:14,4	1/2:41,7	2/1:47,41	3/1:11,2	5/14:41,31	1/1:212	2/1:42,39	2/5:8,8	1/2:11,7	1/2:14,10	1/2:18,16	1/3:17,16	2/2:136	./.:0	1/1:17	2/5:198,179	2/2:188	2/2:46	2/2:1	4/4:3	2/1:75,68	4/2:859,817	3/2:13,12	./.:0	3/2:46,43
GE1783_0172	vDNAcla726D11_G10	Susceptible	3	E(25)	4/2:18,14	1/4:6,1	2/1:8,7	1/1:104	./.:0	1/4:69,39	5/5:42	1/7:11,2	1/13:16,5	1/2:22,11	1/3:3,2	14/5:17,15	1/1:80	1/2:30,9	2/5:8,8	1/2:4,4	2/1:5,3	1/2:8,6	1/3:10,7	2/2:74	./.:0	1/1:18	2/5:137,95	2/2:103	2/2:18	2/2:3	4/4:1	2/1:45,37	4/2:373,288	2/3:7,7	4/4:1	3/2:36,22
GE1783_0173	vDNAcla726D11_H10	Susceptible	2	E(16)	4/7:6,3	1/1:2	2/1:5,3	1/1:62	./.:0	4/1:31,30	5/3:16,3	1/3:4,1	1/2:11,3	2/1:9,7	3/1:3,2	5/14:7,1	1/1:37	1/2:12,12	2/5:1,1	1/2:3,2	1/1:1	5/1:8,4	3/1:3,1	2/2:62	./.:0	./.:0	2/2:111	2/2:78	2/2:6	./.:0	4/4:2	1/1:58	4/4:718	3/3:5	./.:0	3/3:29
GE1783_0190	vDNAcla727D12_D01	Susceptible	1	NA	7/2:22,20	./.:0	1/4:22,5	2/1:55,51	1/1:19	4/2:73,71	6/6:50	7/8:3,3	13/13:4	2/4:25,3	3/5:10,4	8/14:21,21	1/3:59,52	2/2:60	2/10:14,12	1/1:3	5/2:11,7	3/2:12,9	3/21:8,2	2/2:91	5/5:1	1/1:13	5/2:138,131	5/2:66,58	2/2:42	./.:0	2/2:7	2/1:47,44	2/2:959	2/2:12	./.:0	3/2:38,35
GE1783_0194	vDNAcla727D12_H01	Susceptible	1	NA	4/7:35,22	1/1:2	1/2:13,11	1/2:67,58	1/1:20	2/4:78,59	6/6:44	7/8:4,2	13/14:3,2	2/2:38	5/3:7,6	8/14:23,23	1/3:62,55	2/2:39	2/10:13,13	1/1:7	5/2:11,10	2/3:9,8	3/3:13	2/2:60	./.:0	1/1:19	5/2:136,130	2/5:63,58	2/2:37	2/2:3	2/2:8	2/1:39,30	2/2:803	2/2:20	./.:0	3/2:26,21
GE1783_0198	vDNAcla727D12_D02	Susceptible	1	NA	7/4:27,22	1/1:6	2/1:17,12	1/1:108	./.:0	4/1:76,61	5/5:54	1/7:13,2	1/13:20,3	1/2:36,23	3/1:10,6	5/14:35,20	1/1:106	1/2:35,22	2/5:6,3	2/1:12,4	1/2:15,10	2/1:13,13	3/1:16,13	2/2:86	5/5:1	1/1:14	5/2:125,111	2/2:98	2/2:42	./.:0	2/4:4,3	2/1:43,28	2/2:911	2/2:8	./.:0	2/3:34,34
GE1783_0202	vDNAcla727D12_H02	Susceptible	1	NA	7/4:29,28	1/1:2	1/2:17,16	1/1:111	./.:0	4/1:79,71	5/5:47	1/1:13	1/13:19,5	1/2:31,23	3/1:8,8	14/5:24,18	1/1:110	1/2:26,26	2/5:11,4	2/1:9,3	2/1:14,10	1/2:13,7	1/3:20,14	2/2:92	5/5:1	1/1:17	2/5:130,119	2/2:115	2/2:42	./.:0	2/4:6,3	1/2:40,29	4/2:473,407	3/2:10,9	./.:0	3/2:44,27
GE1783_0204	vDNAcla727D12_B03	Susceptible	1	NA	7/4:27,23	1/1:3	1/2:17,11	1/1:116	./.:0	1/4:86,68	5/5:44	1/7:8,6	1/2:29,6	1/2:37,30	1/3:5,4	14/5:20,18	1/1:110	2/1:35,27	2/5:10,10	2/1:8,7	1/2:14,8	2/1:13,13	3/1:19,18	2/2:88	./.:0	1/2:13,2	5/2:134,110	2/2:138	2/2:37	./.:0	4/2:6,2	1/2:52,48	4/2:505,457	3/2:9,7	./.:0	2/3:33,15
GE1783_0208	vDNAcla727D12_F03	Susceptible	3	E(25)	4/7:37,25	1/1:4	1/2:9,4	1/1:110	./.:0	4/1:94,82	5/5:38	1/1:20	1/2:20,5	2/1:26,18	3/1:8,8	14/5:27,20	1/1:96	2/1:38,35	5/2:10,8	1/2:6,4	1/2:12,11	2/1:7,7	1/3:12,11	2/2:92	./.:0	1/1:24	2/5:117,101	2/2:139	2/2:43	2/2:1	4/2:3,3	2/1:50,47	4/2:486,425	3/2:5,4	./.:0	2/3:34,19
GE1783_0223	vDNAcla727D12_E05	Susceptible	1	NA	7/4:16,15	1/1:3	1/2:16,7	1/1:114	./.:0	1/4:61,55	5/16:37,4	1/7:11,2	1/13:20,4	2/1:17,16	3/1:5,2	14/5:22,20	1/1:98	2/1:20,17	2/5:9,8	2/1:6,2	2/1:9,8	2/1:10,7	3/1:10,3	2/2:68	./.:0	1/1:10	2/5:120,108	2/2:102	2/2:36	./.:0	4/2:3,2	2/1:36,32	4/2:536,483	3/2:11,8	./.:0	2/3:46,28
GE1783_0226	vDNAcla727D12_H05	Susceptible	1	NA	4/7:27,24	1/1:7	1/2:14,13	1/1:119	./.:0	1/4:77,71	5/5:46	1/1:11	1/1:31	2/1:34,24	1/3:9,7	14/5:27,24	1/1:146	1/2:48,37	5/2:14,9	2/1:11,8	2/1:10,9	1/2:10,8	1/3:17,16	2/2:92	5/5:1	1/1:14	2/5:145,128	2/2:115	2/2:51	./.:0	2/4:5,3	1/2:45,40	4/2:585,538	3/2:11,8	1/1:1	3/3:71
GE1783_0228	vDNAcla727D12_B06	Susceptible	1	NA	7/2:17,17	./.:0	1/4:16,2	2/1:70,61	1/1:23	2/4:82,78	6/6:43	8/7:2,1	13/13:2	2/2:28	3/5:5,3	14/8:22,18	1/3:60,52	2/2:54	2/10:9,2	1/1:9	5/2:13,7	2/3:13,5	3/8:11,5	2/2:111	./.:0	1/1:18	2/5:128,116	5/2:77,67	2/2:39	22/22:1	2/2:7	1/2:48,45	2/2:1020	2/2:10	4/4:2	2/3:40,37
GE1783_0229	vDNAcla727D12_C06	Susceptible	2	E(16)	4/7:30,28	1/1:8	2/1:21,15	1/1:147	./.:0	4/1:92,81	5/16:39,6	1/7:18,2	1/2:28,5	1/2:30,19	3/1:12,10	14/5:38,32	1/1:108	2/1:39,33	2/5:8,5	2/1:6,3	1/2:14,10	1/2:15,11	3/1:16,11	2/2:91	5/5:1	1/1:15	5/2:155,131	2/2:134	2/2:32	./.:0	4/4:1	1/2:56,43	4/2:523,476	2/3:10,7	241/226:1,1	3/2:40,25
GE1783_0232	vDNAcla727D12_F06	Susceptible	1	NA	4/7:19,6	1/1:4	2/2:4	1/1:51	./.:0	1/4:34,28	5/5:13	1/1:5	1/1:5	1/2:15,14	3/1:6,6	14/5:14,10	1/1:50	2/1:5,4	2/5:4,3	1/1:1	1/2:6,4	1/2:13,7	3/1:4,3	2/2:41	./.:0	1/1:4	2/5:62,52	2/2:53	2/2:14	11/11:1	4/2:1,1	1/2:24,20	4/2:152,132	3/2:3,2	244/244:1	2/3:9,9
GE1783_0237	vDNAcla727D12_C07	Susceptible	1	NA	7/4:25,21	1/1:6	2/1:11,8	1/1:117	./.:0	1/4:70,54	5/5:44	1/7:17,4	1/2:21,4	2/1:37,32	3/1:11,9	14/5:28,23	1/1:109	1/2:29,26	2/5:12,12	2/1:8,1	2/1:15,7	1/2:12,4	1/3:22,14	2/2:83	5/5:1	1/1:19	5/2:121,117	2/2:112	2/2:39	./.:0	4/2:1,1	1/2:44,35	4/2:490,417	3/2:8,6	./.:0	3/3:52
GE1783_0242	vDNAcla727D12_H07	Susceptible	1	NA	4/7:33,24	1/1:9	2/1:11,8	1/1:149	./.:0	4/1:72,67	5/5:39	1/7:11,5	1/1:23	1/2:35,33	3/1:8,7	14/5:35,26	1/1:126	1/2:38,37	2/5:13,11	1/2:10,10	1/2:18,10	1/2:11,7	1/3:23,18	2/2:111	./.:0	1/1:26	2/5:151,149	2/2:132	2/2:48	./.:0	2/4:10,3	1/2:48,38	4/2:605,577	2/3:14,8	1/1:1	2/3:34,25
GE1783_0244	vDNAcla727D12_B08	Susceptible	3	E(25)	4/7:32,25	1/8:7,1	2/1:19,14	1/1:127	./.:0	4/1:75,74	5/5:49	1/7:15,3	1/2:17,4	1/2:38,24	1/3:7,6	5/14:32,26	1/1:128	2/1:33,25	2/5:10,7	1/2:8,6	1/2:13,5	1/2:11,4	1/3:17,12	2/2:98	./.:0	1/1:15	5/2:123,121	2/2:94	2/2:40	./.:0	4/2:4,4	2/1:52,48	4/2:568,516	3/2:9,8	./.:0	3/2:40,38
GE1783_0249	vDNAcla727D12_G08	Susceptible	3	E(25)	2/4:23,17	1/1:6	2/3:9,2	2/1:59,57	1/1:19	2/1:55,54	3/5:35,32	3/1:15,11	1/1:25	2/1:23,17	1/3:10,6	14/5:27,25	1/1:118	1/2:31,19	2/5:9,5	1/2:7,2	2/1:7,6	1/2:14,7	3/1:17,16	2/2:70	2/2:1	1/1:20	5/2:101,86	2/2:113	2/2:36	2/2:1	2/4:2,1	2/1:39,38	4/2:411,387	2/3:4,4	./.:0	2/3:20,19
GE1783_0254	vDNAcla727D12_D09	Susceptible	1	NA	4/7:26,24	1/8:8,1	2/1:16,12	1/1:127	./.:0	1/4:93,79	5/16:40,5	1/7:22,5	1/1:25	1/2:46,29	1/3:9,6	5/14:35,33	1/1:131	2/1:26,21	5/2:11,7	1/2:6,6	1/2:14,7	1/2:15,10	3/1:13,13	2/2:101	./.:0	1/1:22	2/5:158,150	2/2:127	2/2:40	./.:0	2/4:5,2	1/2:53,43	4/2:600,535	2/3:9,5	263/4:1,1	2/3:36,24
GE1783_0256	vDNAcla727D12_F09	Susceptible	1	NA	4/7:26,16	1/1:4	1/2:16,15	1/2:63,58	1/1:22	4/2:85,65	6/6:49	8/7:4,3	14/13:2,2	2/2:31	5/3:7,6	14/8:27,17	3/1:63,61	2/2:37	2/10:15,6	1/3:7,2	2/5:7,5	3/2:13,6	3/8:11,2	2/2:87	./.:0	1/1:14	2/5:120,116	2/5:65,65	2/2:28	2/2:2	2/2:2	2/1:42,32	2/2:986	2/2:10	./.:0	3/3:60
GE1783_0263	vDNAcla727D12_E10	Susceptible	3	E(25)	4/7:34,20	1/8:8,1	1/2:17,11	1/1:135	./.:0	1/4:89,67	5/5:52	1/7:17,3	1/13:30,7	1/2:38,35	3/1:8,4	14/5:37,30	1/1:144	2/1:33,31	2/5:11,9	1/2:9,7	1/2:14,4	1/2:14,9	3/1:24,16	2/2:89	./.:0	1/1:21	2/5:150,127	2/2:144	2/2:49	2/2:4	4/2:5,2	2/1:45,41	4/2:604,580	3/2:11,10	./.:0	3/2:51,28
GE1783_0267	vDNAcla727D12_A11	Susceptible	1	NA	4/7:21,17	1/1:3	2/1:17,16	1/1:90	./.:0	1/4:44,42	5/5:33	1/7:15,4	1/2:22,4	1/2:36,31	3/1:7,3	14/5:24,17	1/1:126	1/2:29,26	2/5:9,8	1/2:3,2	1/2:11,11	1/2:15,10	1/3:13,3	2/2:72	./.:0	1/1:15	5/2:146,128	2/2:117	2/2:41	2/2:1	4/2:5,4	1/2:47,26	4/2:647,598	2/3:8,3	132/4:1,1	3/2:26,18
GE1783_0276	vDNAcla727D12_B12	Susceptible	2	E(16)	2/7:28,25	8/8:1	1/4:14,3	2/1:76,64	1/1:21	2/4:95,74	6/6:45	7/7:4	14/13:2,2	2/4:33,6	3/5:8,7	8/14:33,20	3/1:60,56	2/2:67	10/2:8,5	1/1:11	2/5:12,7	2/3:13,7	3/8:11,3	2/2:91	./.:0	1/1:14	5/2:129,124	2/5:69,58	2/2:38	2/2:1	2/2:5	2/1:56,41	2/2:888	2/2:20	189/139:1,1	2/3:43,20
GE1783_0277	vDNAcla727D12_C12	Susceptible	1	NA	2/7:33,18	./.:0	1/4:7,2	1/2:48,44	1/1:12	2/4:71,56	6/6:44	7/8:5,2	24/14:5,3	2/2:28	3/5:8,7	8/14:21,15	1/3:58,48	2/2:34	10/2:18,14	1/1:8	5/2:13,11	3/2:10,4	3/13:17,2	2/2:71	./.:0	1/1:16	2/5:132,110	2/5:63,44	2/2:38	2/2:2	2/2:8	1/2:49,38	2/2:760	2/2:14	4/4:5	2/3:25,25
GE1783_0278	vDNAcla727D12_E12	Susceptible	1	NA	7/2:31,17	4/4:1	1/4:10,3	1/2:61,58	1/1:31	2/4:62,58	6/6:28	8/7:2,1	13/13:1	2/2:41	3/5:9,5	8/14:20,17	1/3:56,55	2/2:59	10/2:15,13	1/3:9,1	2/5:12,7	2/3:11,6	3/8:15,3	2/2:85	./.:0	1/1:16	5/2:140,109	2/5:66,59	2/2:35	2/2:3	2/2:10	1/2:45,37	2/2:833	2/2:17	172/172:1	3/2:31,20
GE1783_0278	vDNAcla727D12_F12	Susceptible	1	NA	7/2:33,25	./.:0	1/1:19	2/1:59,58	1/1:17	4/2:72,53	6/6:41	7/8:2,2	14/13:3,2	2/2:37	3/5:9,5	14/8:31,21	3/1:39,37	2/2:52	2/10:11,4	1/3:3,1	2/5:13,10	3/2:12,10	3/8:14,2	2/2:75	./.:0	1/1:16	2/5:146,130	5/2:71,68	2/2:37	2/2:1	2/2:7	1/2:45,37	2/2:845	2/2:15	./.:0	3/2:33,23
GE1783_0281	vDNAcla728E01_B01	Susceptible	1	NA	7/2:33,30	4/4:1	1/4:16,6	2/1:81,54	1/1:18	2/4:88,80	6/6:54	8/7:3,2	14/13:3,2	2/2:30	3/5:7,6	8/14:30,29	1/3:76,58	2/2:68	2/10:12,6	1/1:10	2/5:12,12	2/3:9,5	3/8:10,4	2/2:100	./.:0	1/1:18	2/5:152,148	5/2:75,72	2/2:53	./.:0	2/2:8	2/1:47,45	2/2:1017	2/2:21	4/226:2,1	2/3:38,30
GE1783_0294	vDNAcla728E01_B03	Susceptible	1	NA	7/4:17,11	1/1:7	2/1:15,13	1/1:88	./.:0	4/1:61,45	5/5:38	1/7:9,1	1/2:19,2	2/1:23,23	3/1:6,2	5/14:29,22	1/1:89	2/1:28,24	5/2:7,5	2/1:4,3	1/2:6,6	1/2:13,5	3/1:10,7	2/2:77	./.:0	1/1:12	2/5:114,86	2/2:92	2/2:33	./.:0	2/4:3,1	1/2:46,35	4/2:568,433	2/3:8,4	./.:0	3/3:39
GE1783_0297	vDNAcla728E01_E03	Susceptible	1	NA	2/7:30,25	./.:0	1/4:17,3	2/1:81,57	1/1:23	2/4:85,83	6/6:58	8/8:2	14/13:7,4	2/2:36	3/5:10,7	14/8:24,18	3/1:74,67	2/2:72	10/2:13,11	1/1:3	5/2:17,10	3/2:18,13	3/3:25	2/2:124	2/2:1	1/2:13,2	2/5:171,154	2/5:70,68	2/2:48	2/2:1	2/2:7	1/2:74,58	2/2:1292	2/2:21	4/4:1	2/3:37,31
GE1783_0298	vDNAcla728E01_F03	Susceptible	1	NA	4/7:40,31	1/1:4	1/2:20,19	1/1:174	./.:0	1/4:103,90	5/5:72	1/7:17,5	1/13:27,3	1/2:41,38	1/3:10,6	14/5:33,24	1/1:163	1/2:43,33	2/5:14,13	2/1:9,7	1/2:17,13	1/2:14,12	1/3:24,13	2/2:108	./.:0	1/1:17	5/2:172,170	2/5:79,75	2/2:48	./.:0	2/2:6	1/2:58,55	2/2:1105	2/2:28	4/4:1	3/2:49,44
GE1783_0302	vDNAcla728E01_B04	Susceptible	1	NA	2/7:29,26	4/4:1	1/4:20,4	2/1:88,81	1/1:20	2/4:96,75	6/6:49	8/8:2	13/14:5,3	2/4:26,3	5/3:11,5	14/8:32,24	1/3:79,69	2/2:69	2/10:10,10	1/1:4	2/5:14,10	3/2:16,11	3/13:12,3	2/2:106	./.:0	1/1:17	5/2:174,152	2/5:76,72	2/2:42	./.:0	2/2:8	1/2:64,45	2/2:1377	2/2:17	132/132:1	3/2:32,27
GE1783_0319	vDNAcla728E01_C06	Susceptible	1	NA	2/7:22,18	8/8:1	1/1:20	2/1:98,93	1/1:25	2/4:105,91	6/6:72	7/8:2,1	14/13:5,5	2/2:34	5/3:14,13	8/14:29,25	1/3:72,66	2/2:79	2/10:14,8	1/1:4	2/5:16,12	2/3:13,9	3/3:18	2/2:128	6/2:1,1	1/1:15	5/2:185,168	2/2:165	2/2:47	./.:0	2/2:2	1/2:70,65	4/2:803,747	3/2:10,9	1/1:1	3/2:42,34
GE1783_0330	vDNAcla728E01_F07	Susceptible	1	NA	2/7:27,20	4/1:1,1	4/1:6,5	1/2:71,66	1/1:32	2/4:104,71	6/6:44	8/3:3,3	13/24:5,2	2/4:36,7	5/3:7,3	8/14:25,22	1/3:64,62	2/2:78	2/10:6,6	1/1:6	5/2:10,8	2/3:8,7	3/3:21	2/2:93	5/5:1	1/1:13	2/5:186,152	2/5:74,70	2/2:45	2/2:1	2/4:5,1	1/2:62,43	2/4:1099,121	2/2:14	4/185:2,1	3/2:36,31
GE1783_0340	vDNAcla728E01_H08	Susceptible	1	NA	7/4:40,28	1/1:7	2/1:13,9	1/1:150	./.:0	1/4:106,102	5/16:43,7	1/7:12,4	1/13:27,6	1/2:36,28	3/1:6,5	5/14:28,25	1/1:123	1/2:36,31	2/5:12,8	1/2:7,7	2/1:19,12	2/1:10,10	1/3:20,15	2/2:104	5/5:1	1/1:18	5/2:146,136	2/2:141	2/2:48	./.:0	4/2:5,3	1/2:68,49	4/2:582,477	2/3:9,4	./.:0	2/3:29,27
GE1783_0342	vDNAcla728E01_B09	Susceptible	1	NA	4/7:37,34	1/1:7	1/2:16,13	1/1:138	./.:0	4/1:75,73	5/5:56	1/7:21,5	1/13:31,5	1/2:29,27	3/1:8,4	5/14:33,28	1/1:120	1/2:42,32	2/5:10,10	1/1:3	5/2:10,4	2/3:18,10	3/3:11	2/2:85	2/2:2	1/1:7	2/5:152,149	2/5:84,50	2/2:45	./.:0	2/2:5	1/2:53,48	2/2:1080	2/2:10	70/70:1	3/2:38,33
GE1783_0349	vDNAcla728E01_A10	Susceptible	1	NA	7/4:43,42	1/1:5	2/1:18,9	1/1:130	./.:0	1/4:85,65	5/5:58	1/7:13,3	1/13:30,4	2/1:34,25	3/1:10,8	5/14:38,27	1/1:132	2/1:43,31	2/5:10,9	1/2:9,7	2/1:13,6	1/2:14,12	1/3:21,16	2/2:98	./.:0	1/1:27	2/5:145,122	2/2:133	2/2:37	./.:0	2/2:3	1/2:46,38	4/2:523,428	2/3:11,7	1/1:1	3/2:39,24
GE1783_0350	vDNAcla728E01_B10	Susceptible	2	D(1)	4/7:17,10	1/1:1	2/1:10,7	1/1:57	./.:0	4/1:45,35	5/5:22	1/1:9	1/2:14,4	2/1:23,19	1/3:7,1	14/5:11,10	1/1:65	2/1:15,13	5/2:8,6	2/1:5,2	1/2:9,5	1/2:5,3	3/1:6,4	2/2:57	./.:0	1/1:13	5/2:72,61	2/2:86	2/2:22	./.:0	2/4:2,1	1/2:26,22	4/2:262,235	3/2:5,1	./.:0	2/3:16,16
GE1783_0351	vDNAcla728E01_C10	Susceptible	1	NA	7/4:33,31	1/1:9	1/2:18,17	1/1:145	./.:0	1/4:90,77	5/5:61	1/7:16,3	1/2:24,6	1/2:35,34	1/3:9,5	5/14:35,31	1/1:124	2/1:34,21	2/5:12,12	1/3:9,2	2/5:14,12	2/3:8,7	3/8:11,4	2/2:88	2/2:2	1/2:18,2	2/5:156,143	5/2:84,73	2/2:44	2/2:1	2/2:6	2/1:49,47	2/2:1090	2/2:16	172/4:1,1	3/3:59
GE1783_0355	vDNAcla728E01_G10	Susceptible	1	NA	7/4:31,22	1/4:5,1	2/1:18,15	1/1:129	1/1:5	1/4:67,58	5/5:60	1/7:7,5	1/13:15,2	2/1:40,31	3/1:9,3	14/5:27,25	1/1:118	2/1:31,27	5/2:18,15	2/1:7,5	1/2:9,9	1/2:16,10	1/3:21,14	2/2:97	./.:0	1/1:14	2/5:151,123	2/2:137	2/2:49	./.:0	2/4:4,1	1/2:54,46	4/2:528,498	2/3:12,6	4/4:1	3/2:38,25
GE1783_0359	vDNAcla728E01_C11	Susceptible	3	E(25)	2/7:18,14	8/8:1	1/4:8,2	2/1:56,49	1/1:14	4/2:52,49	6/6:31	7/8:4,2	./.:0	2/2:15	3/5:4,2	8/14:23,20	3/1:47,42	2/2:47	2/10:5,5	1/1:2	2/5:5,3	3/2:7,6	3/3:10	2/2:75	./.:0	1/1:16	2/5:102,102	5/2:57,38	2/2:34	./.:0	2/2:4	2/1:35,28	2/2:614	2/2:7	./.:0	3/2:26,24
GE1783_0360	vDNAcla728E01_D11	Susceptible	1	NA	7/2:24,23	8/8:1	1/4:17,3	1/2:99,92	1/1:34	2/4:105,97	6/6:72	7/8:6,6	13/24:8,3	2/4:35,5	3/5:9,6	14/8:31,30	3/1:74,72	2/2:84	2/10:17,7	1/1:9	5/2:15,10	3/2:15,6	3/3:25	2/2:128	./.:0	1/2:19,3	2/5:184,161	2/5:95,72	2/2:56	./.:0	2/2:11	2/1:68,50	2/2:1206	2/2:24	241/4:1,1	3/2:37,32
GE1783_0385	vDNAcla729E02_F02	Susceptible	1	NA	7/4:18,15	1/1:4	1/2:11,5	1/1:119	./.:0	1/4:64,62	5/5:31	1/7:14,3	1/1:18	1/2:16,12	1/3:7,2	14/5:31,15	1/1:98	1/2:28,21	2/5:8,6	2/1:6,5	1/2:8,8	1/2:12,5	1/3:11,9	2/2:78	./.:0	1/1:19	5/2:105,96	2/2:102	2/2:28	./.:0	2/2:2	1/2:41,38	2/4:385,371	2/3:10,8	./.:0	3/3:58
GE1783_0385	vDNAcla729E02_G02	Susceptible	1	NA	7/4:23,14	1/1:3	1/2:13,9	1/1:122	./.:0	4/1:74,51	5/5:39	1/7:8,3	1/13:16,3	1/2:30,23	3/1:10,3	5/14:29,19	1/1:88	1/2:18,18	2/5:9,9	1/2:8,7	1/2:8,8	1/2:13,8	1/3:16,10	2/2:66	./.:0	1/2:10,2	5/2:106,98	2/2:98	2/2:33	./.:0	4/2:4,3	2/1:33,32	4/2:409,400	2/3:6,4	4/4:1	3/3:53
GE1783_0390	vDNAcla729E02_E03	Susceptible	2	E(16)	7/4:20,19	1/1:2	1/2:10,9	1/1:110	./.:0	1/4:48,41	5/5:26	1/7:14,2	1/14:18,5	1/2:23,14	1/3:7,3	5/14:30,22	1/1:94	1/2:28,22	2/5:7,3	2/1:5,3	1/2:9,9	1/2:19,16	3/1:10,9	2/2:63	./.:0	1/1:6	5/2:114,112	2/2:102	2/2:33	./.:0	4/2:2,2	2/1:42,41	4/2:438,378	2/3:7,6	4/4:1	2/3:25,24
GE1783_0392	vDNAcla729E02_G03	Susceptible	1	NA	7/2:15,11	4/4:2	1/1:9	1/2:50,45	1/1:16	2/4:45,43	6/6:28	./.:0	13/24:3,1	2/2:11	3/5:6,3	8/14:24,23	3/1:34,34	2/2:32	2/10:8,4	1/1:3	5/2:7,5	2/3:6,5	3/8:8,2	2/2:75	./.:0	1/1:2	5/2:114,89	2/5:50,43	2/2:16	./.:0	2/2:1	1/2:36,24	2/2:757	2/2:13	./.:0	2/3:30,18
GE1783_0403	vDNAcla729E02_B05	Susceptible	3	E(25)	4/2:14,14	1/1:3	2/2:11	1/1:107	./.:0	1/4:74,65	5/5:34	1/1:14	1/2:26,5	2/1:18,14	3/1:11,3	5/14:20,17	1/1:110	2/1:26,25	5/2:10,8	2/1:6,5	1/2:11,9	1/2:23,15	3/1:10,10	2/2:82	./.:0	1/1:7	5/2:116,107	2/2:132	2/2:28	2/2:1	4/4:4	2/1:53,52	4/2:576,502	3/2:4,3	244/1:1,1	3/2:31,28
GE1783_0419	vDNAcla729E02_B07	Susceptible	1	NA	7/2:22,22	./.:0	1/4:11,2	1/2:55,44	1/1:23	4/2:68,52	6/6:32	7/8:2,2	13/13:3	2/2:21	3/5:5,4	8/14:22,14	3/1:58,54	2/2:61	2/10:14,14	1/1:5	5/2:11,8	3/2:6,6	3/8:14,3	2/2:86	./.:0	1/1:15	5/2:109,100	2/5:51,51	2/2:34	2/2:2	2/2:2	1/2:36,27	2/2:849	2/2:15	./.:0	2/3:26,18
GE1783_0430	vDNAcla729E02_E08	Susceptible	1	NA	7/2:25,17	./.:0	1/4:13,2	2/1:59,55	1/1:14	2/4:66,48	6/6:26	1/8:2,1	13/14:5,4	2/2:30	5/5:11	14/8:33,20	1/3:43,37	2/2:50	10/2:11,5	1/3:8,1	5/2:9,8	2/3:11,8	3/3:14	2/2:79	./.:0	1/1:15	5/2:111,110	2/2:132	2/2:30	./.:0	2/2:1	1/2:51,37	4/2:548,468	3/2:9,6	4/4:3	3/2:36,33
GE1783_0433	vDNAcla729E02_H08	Susceptible	1	NA	4/7:31,22	1/1:5	2/1:11,6	1/1:120	./.:0	4/1:82,65	5/5:59	1/1:11	1/13:21,3	2/1:31,30	3/1:8,7	5/14:25,24	1/1:96	2/1:30,23	2/5:14,11	1/2:8,6	1/2:18,10	1/2:15,10	3/1:13,10	2/2:104	5/5:1	1/1:16	5/2:117,113	2/2:99	2/2:30	./.:0	4/2:3,2	1/2:42,33	2/4:498,445	3/2:9,6	189/189:1	3/2:30,23
GE1783_0457	vDNAcla729E02_H11	Susceptible	1	NA	4/7:26,23	1/1:10	2/1:14,10	1/1:114	./.:0	1/4:76,71	5/5:39	1/7:13,4	1/13:22,3	2/1:34,24	3/1:6,5	5/14:28,26	1/1:100	1/2:33,30	5/2:12,5	1/2:4,2	2/1:14,7	1/2:14,5	3/1:12,9	2/2:92	./.:0	1/1:13	2/5:115,93	2/2:99	2/2:29	./.:0	4/2:3,3	1/2:42,31	4/2:490,446	3/2:8,5	./.:0	2/3:32,27
GE1783_0460	vDNAcla729E02_C12	Susceptible	1	NA	4/7:32,21	1/1:8	1/2:14,9	1/1:91	./.:0	1/4:73,67	5/5:44	1/1:10	1/2:17,4	2/1:25,24	3/1:11,6	5/14:27,22	1/1:83	1/2:21,17	2/5:5,3	1/2:8,6	1/2:13,11	2/1:9,7	1/3:10,9	2/2:86	5/5:1	1/1:7	2/5:110,101	2/2:87	2/2:20	./.:0	2/4:2,1	1/2:29,25	4/2:418,392	3/2:8,7	4/4:2	2/3:24,24
GE1783_0465	vDNAcla729E02_H12	Susceptible	1	NA	7/4:27,25	1/1:3	1/2:18,14	1/1:130	1/1:1	4/1:64,61	5/5:33	1/7:17,3	1/2:21,5	1/2:27,25	1/3:4,2	5/14:30,27	1/1:110	1/2:24,19	2/5:11,4	1/2:4,4	1/2:14,14	1/2:13,11	1/3:18,13	2/2:73	./.:0	1/1:13	2/5:131,123	2/2:101	2/2:30	11/11:1	4/4:1	1/2:37,33	4/2:548,508	2/3:11,5	./.:0	2/3:30,28
GE1783_0522	vDNAcla730E03_D08	Susceptible	2	E(16)	7/2:2,2	./.:0	1/4:6,2	1/2:38,22	1/1:9	2/4:39,35	6/6:17	7/7:2	14/13:4,1	2/2:11	3/5:3,2	14/8:14,6	3/1:25,22	2/2:24	10/2:5,1	1/1:2	5/2:2,1	3/2:6,4	3/8:3,1	2/2:48	2/2:1	1/1:7	5/2:82,65	2/5:33,26	2/2:13	./.:0	2/2:3	1/2:24,20	2/2:722	2/2:11	4/4:2	2/3:22,19
GE1783_0558	vDNAcla730E03_H12	Susceptible	2	E(16)	4/4:1	./.:0	./.:0	1/1:1	./.:0	./.:0	./.:0	./.:0	1/1:1	1/2:2,1	./.:0	./.:0	3/3:1	./.:0	./.:0	2/2:1	2/2:1	./.:0	./.:0	2/2:1	./.:0	./.:0	2/2:4	5/2:4,2	2/2:1	./.:0	./.:0	1/1:2	2/4:8,4	./.:0	./.:0	./.:0
GE1783_0572	vDNAcla731E04_F02	Susceptible	1	NA	7/4:26,21	1/1:4	2/1:18,14	1/1:131	./.:0	1/4:94,82	5/5:34	1/1:12	1/13:19,5	1/2:25,24	3/1:4,3	5/14:26,19	1/1:87	1/2:32,19	5/2:7,5	2/1:8,5	2/1:10,8	1/2:11,8	1/3:14,8	2/2:106	./.:0	1/1:9	2/2:238	2/2:120	2/2:32	./.:0	4/4:6	1/1:86	4/4:1169	3/3:13	4/4:1	3/3:66
GE1783_0584	vDNAcla731E04_B04	Susceptible	1	NA	2/7:22,19	./.:0	1/1:14	1/2:56,45	1/1:23	2/4:74,51	6/16:37,4	8/7:3,1	13/24:2,2	2/4:14,4	3/5:6,2	14/8:22,16	3/1:56,38	2/2:56	2/10:12,6	1/1:5	5/2:15,8	3/2:9,8	3/3:8	2/2:78	5/5:1	1/1:14	2/5:115,111	5/2:51,47	2/2:41	2/2:1	2/2:9	1/2:37,36	2/2:866	2/2:9	139/139:1	3/2:31,19
GE1783_0587	vDNAcla731E04_F04	Susceptible	3	E(25)	2/2:44	./.:0	1/4:13,3	1/2:73,49	1/1:17	4/2:75,72	6/6:41	7/8:2,2	13/13:2	2/2:33	5/3:7,6	14/8:25,24	3/1:62,62	2/2:54	10/2:12,9	3/1:2,2	2/5:12,11	3/2:13,8	3/8:11,2	2/2:97	./.:0	1/1:15	5/2:121,113	5/2:65,56	2/2:47	2/2:3	2/2:9	2/1:41,34	2/2:1013	2/2:13	252/1:1,1	3/2:37,36
GE1783_0587	vDNAcla731E04_G04	Susceptible	3	E(25)	./.:0	./.:0	1/1:1	1/2:3,1	1/1:1	4/2:6,6	./.:0	./.:0	24/24:1	2/2:1	3/3:2	./.:0	3/1:4,1	./.:0	10/10:1	3/3:1	2/2:1	./.:0	3/3:3	2/2:2	./.:0	./.:0	2/5:3,3	./.:0	./.:0	./.:0	./.:0	2/1:2,1	2/2:56	2/2:2	./.:0	3/2:2,1
GE1783_0124	vDNAcla726D11_G04	Susceptible	3	E(25)	2/2:12	./.:0	1/1:5	1/2:98,81	1/1:10	2/4:141,133	6/6:81	7/8:3,1	13/14:6,3	2/2:16	3/5:13,13	14/8:12,10	1/3:57,52	2/2:152	10/2:6,2	1/1:7	2/5:5,5	2/3:19,11	3/3:2	2/2:186	./.:0	1/1:15	5/2:133,110	2/5:159,146	2/2:25	./.:0	2/2:4	1/2:152,143	2/2:3236	2/2:35	./.:0	2/3:40,34
GE1783_0598	vDNAcla731E04_C06	Susceptible	1	NA	7/4:28,25	1/1:2	2/1:13,9	1/1:122	./.:0	1/4:69,68	5/5:32	1/1:11	1/2:18,5	1/2:33,28	3/1:11,6	14/5:32,18	1/1:109	2/1:28,27	5/2:11,7	2/1:8,6	2/1:17,12	1/2:15,8	1/3:17,14	2/2:78	./.:0	1/1:13	5/2:115,108	2/2:108	2/2:33	2/2:3	2/4:4,3	2/1:49,42	4/2:656,495	3/2:14,5	./.:0	2/3:24,21
GE1783_0606	vDNAcla731E04_C07	Susceptible	3	E(25)	2/2:38	./.:0	1/4:8,5	2/1:62,59	1/1:12	2/4:72,69	6/6:40	8/7:3,2	13/13:4	2/2:23	3/5:7,4	8/14:23,22	1/3:59,52	2/2:52	10/2:8,7	1/3:4,1	2/5:18,11	2/3:15,6	3/8:11,3	2/2:69	./.:0	1/1:12	5/2:106,102	2/5:61,56	2/2:34	2/2:1	./.:0	1/2:49,43	2/2:1004	2/2:9	4/4:1	3/2:29,27
GE1783_0624	vDNAcla731E04_E09	Susceptible	1	NA	7/4:30,25	1/8:2,1	2/1:24,15	1/1:143	10/10:1	1/4:88,79	5/5:48	1/7:13,2	1/13:21,5	2/1:33,27	1/3:10,7	14/5:28,17	1/1:131	1/2:31,24	2/5:14,8	2/1:12,6	1/2:23,17	2/1:13,11	3/1:18,16	2/2:97	./.:0	1/1:15	5/2:128,112	2/2:104	2/2:42	2/2:4	4/2:4,2	1/2:64,37	4/2:542,514	2/3:11,8	4/4:1	3/2:30,28
GE1783_0632	vDNAcla731E04_E10	Susceptible	3	E(25)	7/2:22,20	4/4:1	1/4:17,2	1/2:80,65	1/1:27	2/4:110,90	6/6:49	7/8:4,3	13/14:6,3	2/2:39	5/3:10,9	14/8:39,23	3/1:73,71	2/2:66	10/2:17,13	1/3:7,1	2/5:12,9	2/3:19,14	3/3:11	2/2:122	5/5:2	1/1:17	2/5:147,140	5/2:63,61	2/2:43	60/60:1	2/2:9	1/2:58,54	2/2:1308	2/2:16	4/4:2	2/3:42,40
GE1783_0637	vDNAcla731E04_B11	Susceptible	1	NA	4/7:21,16	1/1:2	1/2:13,13	1/1:104	./.:0	4/1:71,63	5/5:39	1/1:15	1/13:18,5	2/1:17,11	1/3:10,3	5/14:27,22	1/1:91	2/1:33,31	2/5:8,3	1/2:10,7	1/2:10,6	1/2:9,8	1/3:13,12	2/2:97	./.:0	./.:0	2/2:201	2/2:104	2/2:43	./.:0	4/4:7	1/1:69	4/4:852	3/3:15	263/70:1,1	3/3:56
GE1783_0648	vDNAcla731E04_E12	Susceptible	1	NA	4/7:22,18	1/1:8	2/1:19,13	1/1:126	./.:0	4/1:66,63	5/5:37	1/7:11,2	1/13:22,4	2/1:22,21	3/1:10,5	14/5:26,22	1/1:119	2/1:23,17	5/2:9,7	2/1:9,5	1/2:18,11	2/1:14,9	3/1:16,16	2/2:101	./.:0	1/1:1	2/2:231	2/2:95	2/2:35	./.:0	4/4:4	1/1:98	4/4:1068	3/3:14	4/4:3	3/3:57
GE1783_0667	vDNAcla732E05_H02	Susceptible	3	E(25)	2/2:63	4/4:2	3/4:2,1	2/1:89,87	1/1:22	1/2:109,96	5/3:55,41	1/3:19,16	1/13:31,4	2/1:48,37	3/1:12,11	14/5:42,35	1/1:182	1/2:41,40	2/5:13,8	2/2:8	2/1:22,19	1/2:15,9	3/1:15,15	2/2:122	./.:0	1/1:18	2/5:171,167	2/2:148	2/2:52	2/2:2	2/2:3	2/1:65,51	4/2:782,714	3/2:12,10	4/70:2,1	2/3:40,39
GE1783_0677	vDNAcla732E05_B04	Susceptible	2	E(16)	4/4:2	./.:0	./.:0	1/1:1	1/1:1	4/2:2,1	5/5:1	1/1:1	27/27:1	2/2:2	./.:0	5/14:3,1	./.:0	2/2:1	./.:0	3/3:1	5/5:2	./.:0	3/3:1	./.:0	./.:0	./.:0	2/2:5	2/2:5	./.:0	./.:0	./.:0	1/1:2	4/2:14,4	./.:0	./.:0	3/3:1
GE1783_0684	vDNAcla732E05_A05	Susceptible	3	E(25)	7/2:23,14	./.:0	1/4:12,5	2/1:78,59	1/1:22	2/4:85,78	6/6:36	7/8:2,1	14/13:3,3	2/2:23	3/5:6,6	14/8:26,25	3/1:59,52	2/2:51	2/10:10,7	1/1:6	5/2:11,4	3/2:11,2	3/8:7,2	2/2:78	2/5:2,1	1/1:17	2/5:127,104	5/2:57,43	2/2:32	2/2:1	./.:0	1/2:45,34	2/2:930	2/2:11	4/4:1	2/3:29,29
GE1783_0706	vDNAcla732E05_B08	Susceptible	3	E(25)	7/4:22,21	1/1:5	2/1:23,21	1/1:152	./.:0	4/1:97,94	5/5:39	1/7:21,5	1/2:27,4	2/1:38,33	3/1:13,7	14/5:42,24	1/1:155	2/1:38,37	2/5:13,10	1/2:10,8	1/2:15,10	1/2:20,12	1/3:21,14	2/2:117	5/5:1	1/1:19	2/5:182,180	2/2:170	2/2:48	2/2:2	2/4:8,4	1/2:59,52	4/2:679,648	3/2:13,6	4/4:2	3/2:42,37
GE1783_0753	vDNAcla733E06_A02	Susceptible	3	E(25)	2/2:28	8/8:1	1/4:14,5	1/2:74,65	1/1:17	2/4:76,45	6/6:33	7/8:5,4	14/13:3,3	2/4:29,5	3/3:7	8/14:25,21	1/3:72,65	2/2:38	2/10:9,4	1/1:2	2/5:8,6	3/2:9,7	3/3:7	2/2:70	5/2:2,1	1/1:21	2/5:146,135	5/2:57,41	2/2:40	2/2:2	2/2:8	2/1:49,39	2/2:861	2/2:11	74/4:1,1	3/2:29,21
GE1783_0771	vDNAcla733E06_C04	Susceptible	2	E(16)	7/2:28,15	./.:0	1/4:18,5	2/1:63,59	1/1:18	4/2:87,74	6/6:44	8/7:4,2	14/13:3,2	2/2:25	5/3:9,3	14/8:27,16	1/3:68,53	2/2:50	3/5:12,6	3/2:12,8	1/4:12,11	5/1:12,12	1/3:17,10	2/2:105	./.:0	./.:0	2/2:255	2/2:114	2/2:33	./.:0	4/4:3	1/1:82	4/4:1027	3/3:15	4/4:1	3/3:53
GE1783_0057	vDNAcla725D10_A08	Susceptible	3	D(1)	7/2:39,20	./.:0	1/4:12,2	1/2:74,63	1/1:21	2/4:93,92	6/6:51	8/7:9,7	14/13:3,3	2/2:25	5/3:9,7	8/14:26,19	1/3:65,55	2/8:37,26	10/3:11,10	3/3:9	5/4:11,9	3/5:7,7	3/3:13	2/2:101	./.:0	1/1:1	2/2:316	2/2:165	2/2:32	./.:0	4/4:9	1/1:116	4/4:1041	3/3:14	4/4:2	3/3:65
GE1783_0794	vDNAcla733E06_E07	Susceptible	3	E(25)	2/7:35,28	8/4:1,1	1/4:13,8	1/2:96,92	1/1:18	2/4:123,86	6/6:72	7/8:4,3	13/13:7	2/2:37	3/5:14,13	8/14:30,27	1/3:68,58	2/2:66	2/10:16,14	1/1:7	5/2:21,12	2/3:13,8	3/8:19,2	2/2:129	2/2:1	1/1:22	2/5:154,142	5/2:90,88	2/2:41	2/2:1	2/2:4	1/2:67,65	2/2:1375	2/2:15	1/1:1	2/3:42,41
GE1783_0810	vDNAcla733E06_E09	Susceptible	2	E(16)	2/7:13,4	./.:0	1/1:11	1/2:35,32	1/1:8	4/2:47,45	6/6:20	7/7:2	13/14:3,2	2/2:12	5/3:4,2	8/14:10,3	1/3:33,30	2/2:24	2/10:3,3	1/1:1	5/5:3	2/3:3,2	3/3:11	2/2:89	./.:0	1/1:8	5/2:72,69	5/2:38,33	2/2:9	2/2:2	2/2:1	2/1:29,28	2/2:748	2/2:3	4/4:1	2/3:23,11
GE1783_0814	vDNAcla733E06_A10	Susceptible	3	E(25)	4/7:31,21	1/1:8	2/1:16,15	1/1:180	./.:0	4/1:99,96	5/5:66	1/7:14,3	1/14:28,4	1/2:44,33	3/1:10,8	5/14:33,30	1/1:174	1/2:40,39	5/2:10,9	2/1:9,6	1/2:17,16	1/2:21,16	3/1:25,17	2/2:134	5/5:1	1/1:25	5/2:187,153	2/2:177	2/2:41	2/2:1	4/2:8,6	1/2:81,47	4/2:776,706	2/3:12,10	./.:0	3/2:47,39
GE1783_0835	vDNAcla733E06_F12	Susceptible	3	E(25)	4/7:27,26	1/1:7	1/2:13,8	1/1:182	./.:0	4/1:96,95	5/5:65	1/1:13	1/13:35,6	1/2:28,19	3/1:10,8	5/14:33,27	1/1:153	2/1:42,41	5/2:12,10	1/2:6,6	1/2:16,7	1/2:19,8	3/1:12,10	2/2:132	2/2:1	1/1:26	2/5:171,153	2/2:170	2/2:47	./.:0	4/2:3,2	1/2:84,61	4/2:768,668	2/3:11,11	212/171:1,1	2/3:38,36
GE1783_0846	vDNAcla734E07_A02	Susceptible	3	E(25)	2/2:32	./.:0	./.:0	2/2:73	1/1:27	2/2:75	3/6:31,21	7/8:1,1	./.:0	2/2:17	5/3:7,5	14/8:12,7	3/1:32,23	2/2:35	10/2:8,5	1/1:2	2/5:10,6	2/3:13,7	3/3:6	2/2:48	5/5:1	1/1:14	5/2:76,70	2/5:34,31	2/2:17	2/2:1	2/2:8	1/2:21,16	2/2:529	2/2:6	1/1:1	2/3:21,12
GE1783_0868	vDNAcla734E07_G04	Susceptible	3	E(25)	2/2:42	./.:0	1/1:8	1/2:40,37	1/1:14	2/4:56,50	6/6:27	8/7:3,2	13/14:6,1	2/2:12	3/5:6,3	14/8:16,14	3/1:43,41	2/2:36	2/10:11,6	1/1:4	2/5:8,6	2/3:10,6	3/3:11	2/2:61	./.:0	1/2:10,2	2/5:88,73	5/2:37,35	2/2:25	2/2:1	2/2:2	2/1:34,33	2/2:612	2/2:13	./.:0	3/2:29,28
GE1783_0898	vDNAcla734E07_H08	Susceptible	3	E(25)	4/7:23,18	1/1:1	2/1:9,8	1/1:86	./.:0	4/1:58,48	5/5:42	1/1:10	1/2:8,5	1/2:23,13	1/3:4,3	5/14:24,15	1/1:88	1/2:26,26	2/5:7,6	1/2:6,4	1/1:4	1/2:7,4	1/3:11,8	2/2:61	./.:0	1/1:12	5/2:77,72	2/2:71	2/2:26	./.:0	4/4:3	2/1:43,29	4/2:365,333	2/3:2,2	./.:0	2/3:22,16
GE1783_0934	vDNAcla735E08_D01	Susceptible	3	E(25)	2/7:14,9	./.:0	1/4:8,1	1/2:41,31	1/1:2	2/4:53,46	6/6:21	7/7:1	24/24:4	2/2:18	3/5:6,4	8/14:12,12	1/3:38,36	2/2:27	2/10:2,2	1/1:5	5/2:6,2	3/2:7,5	3/3:11	2/2:47	2/2:2	1/1:6	5/2:77,74	5/2:43,35	2/2:24	2/2:1	2/2:3	1/2:27,27	2/2:563	2/2:10	1/1:1	2/3:18,18
GE1783_0968	vDNAcla735E08_F05	Susceptible	2	E(16)	7/2:3,2	./.:0	4/4:2	1/2:9,8	1/1:2	4/2:23,7	6/6:9	1/1:2	13/13:1	2/2:3	5/5:1	8/14:4,3	1/3:16,8	2/8:7,1	5/10:1,1	1/1:4	2/5:2,2	2/3:2,1	./.:0	2/2:22	./.:0	./.:0	5/2:30,19	5/2:15,11	2/2:2	./.:0	2/2:1	2/1:8,3	2/2:179	2/2:2	./.:0	3/2:10,6
GE1783_0982	vDNAcla735E08_D07	Susceptible	3	E(25)	2/2:33	4/4:1	4/4:2	2/2:92	1/1:18	2/2:105	3/6:27,27	3/8:6,1	18/20:1,1	2/2:19	3/5:6,3	14/8:16,14	1/3:53,47	2/2:29	2/10:8,3	1/3:3,1	2/5:7,3	3/2:4,2	3/13:12,2	2/2:60	./.:0	1/1:10	5/2:87,72	5/2:46,33	2/2:23	2/2:2	2/2:4	1/2:25,25	2/2:584	2/2:5	4/4:1	2/3:17,16
GE1783_1008	vDNAcla735E08_A11	Susceptible	3	E(25)	4/2:10,9	1/1:2	2/3:7,1	2/1:36,34	1/1:8	2/1:48,33	3/5:23,21	1/3:6,4	1/1:7	2/1:12,5	3/1:6,2	5/14:16,8	1/1:59	1/2:12,10	2/5:3,3	1/2:5,3	1/2:9,3	2/1:7,5	3/1:7,4	2/2:47	./.:0	1/1:14	5/2:64,52	2/2:49	2/2:16	2/2:2	4/2:2,2	1/2:25,25	4/2:283,244	2/3:5,5	./.:0	3/2:14,10
GE1783_0007	vDNAcla725D10_G01	NA	NA	NA	7/2:24,18	./.:0	1/1:15	1/2:57,44	1/1:19	2/4:74,72	6/6:55	8/7:5,1	13/13:3	2/4:23,3	3/5:6,4	14/8:25,23	3/1:60,44	2/2:51	2/10:8,4	1/1:2	5/2:10,4	3/2:13,8	3/3:12	2/2:74	./.:0	1/1:22	5/2:113,96	2/5:73,60	2/2:29	./.:0	2/2:1	1/2:53,47	2/2:871	2/2:25	185/4:1,1	2/3:32,27
GE1783_0012	vDNAcla725D10_D02	NA	NA	NA	7/4:29,26	1/1:10	2/1:15,14	1/1:136	./.:0	1/4:78,59	5/5:49	1/7:17,2	1/13:34,7	2/1:47,20	3/1:10,3	14/5:28,20	1/1:120	1/2:35,32	2/5:15,11	1/2:7,6	1/2:17,15	1/2:13,11	1/3:24,13	2/2:102	./.:0	1/1:27	2/5:146,121	2/2:172	2/2:36	2/2:1	4/2:7,2	1/2:61,54	4/2:468,427	2/3:17,8	./.:0	2/3:40,36
GE1783_0013	vDNAcla725D10_E02	NA	NA	NA	4/7:18,17	1/1:9	1/2:19,9	1/1:144	./.:0	4/1:85,76	5/5:63	1/7:13,2	1/13:37,7	2/1:29,23	3/1:8,8	14/5:18,18	1/1:134	1/2:29,22	5/2:15,12	2/1:4,3	1/2:19,8	1/2:22,8	1/3:18,12	2/2:117	./.:0	./.:0	2/2:269	2/2:183	2/2:51	./.:0	4/4:7	1/1:138	4/4:1151	3/3:26	185/4:1,1	3/3:69
GE1783_0014	vDNAcla725D10_F02	NA	NA	NA	4/2:20,13	1/4:3,1	2/3:14,2	1/2:63,62	1/1:10	2/1:67,54	3/5:54,41	3/1:14,12	1/20:24,8	1/2:25,20	3/1:6,6	14/5:25,20	1/1:88	1/2:41,32	2/5:7,3	2/1:6,2	2/1:12,10	2/1:11,10	1/3:8,5	2/2:81	./.:0	1/1:16	5/2:116,109	2/2:103	2/2:32	./.:0	2/4:4,3	2/1:53,46	2/4:466,460	2/3:9,6	./.:0	2/3:36,26
GE1783_0015	vDNAcla725D10_G02	NA	NA	NA	7/2:4,2	./.:0	1/1:1	1/2:35,18	1/1:3	2/4:26,20	6/6:1	7/7:1	24/24:1	2/4:2,1	3/5:1,1	8/14:7,2	1/3:11,4	2/2:13	2/2:2	1/1:2	5/2:2,1	2/2:2	3/3:2	2/2:34	./.:0	./.:0	2/2:46	5/2:23,14	2/2:7	./.:0	./.:0	1/1:30	2/4:122,103	2/3:5,1	./.:0	3/3:27
GE1783_0017	vDNAcla725D10_A03	NA	NA	NA	4/7:22,13	1/1:10	1/2:14,14	1/1:176	./.:0	1/4:111,91	5/5:79	1/7:20,5	1/13:43,6	2/1:42,33	3/1:14,5	14/5:20,19	1/1:141	2/1:47,44	5/2:13,8	2/1:6,2	1/2:13,10	1/2:27,7	3/1:7,5	2/2:120	./.:0	1/2:17,4	5/2:192,182	2/2:202	2/2:33	2/2:1	4/2:3,2	2/1:86,68	4/2:713,660	3/2:17,11	1/1:1	2/3:50,41
GE1783_0019	vDNAcla725D10_C03	NA	NA	NA	7/4:27,24	1/1:9	2/1:17,16	1/1:127	./.:0	4/1:88,83	5/5:59	1/7:18,3	1/13:30,4	2/1:27,27	3/1:6,6	5/14:28,22	1/1:125	1/2:29,20	2/5:14,11	2/1:10,8	2/1:15,10	1/2:19,7	1/3:12,11	2/2:108	./.:0	1/1:17	5/2:149,140	2/2:148	2/2:31	2/2:1	2/2:6	1/2:69,52	2/2:956	2/2:13	./.:0	2/3:39,26
GE1783_0023	vDNAcla725D10_G03	NA	NA	NA	4/7:26,15	1/1:9	1/2:17,13	1/1:157	./.:0	4/1:90,83	5/5:63	1/7:13,2	1/1:49	2/1:35,33	1/3:7,3	5/14:27,25	1/1:141	1/2:34,27	2/5:11,9	1/2:8,6	1/2:16,15	1/2:19,8	3/1:17,17	2/2:124	./.:0	1/1:24	5/2:140,135	2/2:170	2/2:37	2/2:1	2/4:5,2	1/2:79,62	4/2:643,535	2/3:11,7	./.:0	2/3:33,33
GE1783_0024	vDNAcla725D10_H03	NA	NA	NA	4/7:24,22	1/1:6	1/2:17,8	1/1:135	./.:0	4/1:65,64	5/5:53	1/7:27,3	1/13:26,4	2/1:29,24	3/1:11,3	5/14:22,18	1/1:114	1/2:40,32	2/5:9,8	1/2:12,7	1/2:9,9	1/2:21,15	3/1:18,14	2/2:93	5/2:3,1	1/1:18	2/5:153,123	2/2:133	2/2:45	./.:0	2/4:3,1	1/2:53,50	4/2:574,516	3/3:14	./.:0	2/3:55,52
GE1783_0027	vDNAcla725D10_C04	NA	NA	NA	7/4:16,16	1/8:3,1	2/1:11,6	1/1:141	./.:0	1/4:78,71	5/5:49	1/7:14,2	1/24:33,5	1/2:22,21	1/3:11,7	5/14:13,12	1/1:102	2/1:32,22	5/2:6,5	1/2:6,2	2/1:9,7	1/2:15,6	1/3:8,6	2/2:115	./.:0	1/1:12	5/2:140,123	2/2:144	2/2:31	./.:0	4/4:3	1/2:69,60	2/4:571,560	3/2:10,7	./.:0	2/3:33,30
GE1783_0028	vDNAcla725D10_D04	NA	NA	NA	7/2:16,14	./.:0	1/1:11	1/2:79,76	1/1:23	2/4:88,70	6/6:53	7/7:1	13/14:5,2	2/2:26	5/3:9,7	14/8:21,18	1/3:67,65	2/2:64	2/10:11,8	1/1:7	5/2:9,6	2/3:9,8	3/18:8,2	2/2:138	2/2:1	1/1:25	5/2:144,139	2/2:152	2/2:29	./.:0	4/4:4	2/1:68,64	4/2:592,550	2/3:10,7	./.:0	3/2:32,28
GE1783_0029	vDNAcla725D10_E04	NA	NA	NA	2/7:21,14	./.:0	1/1:15	2/1:62,61	1/1:16	2/4:66,54	6/6:28	7/7:4	13/13:2	2/2:19	5/3:5,1	8/14:23,22	1/3:57,49	2/2:49	2/10:8,7	1/1:4	2/5:11,10	3/2:7,5	3/3:18	2/2:72	./.:0	1/1:16	5/2:138,129	5/2:60,58	2/2:30	./.:0	2/2:5	1/2:61,49	2/2:846	2/2:14	./.:0	3/2:38,37
GE1783_0033	vDNAcla725D10_A05	NA	NA	NA	7/2:18,16	./.:0	1/1:13	1/2:67,55	1/1:28	2/4:84,76	6/6:50	7/8:3,1	24/14:3,2	2/2:33	3/5:8,6	8/14:23,15	3/1:64,63	2/2:66	2/10:15,11	1/3:7,1	5/2:15,11	3/2:14,6	3/3:16	2/2:107	2/2:2	1/1:26	5/2:151,126	2/5:88,83	2/2:42	2/2:2	2/2:4	2/1:64,60	2/2:1061	2/2:15	./.:0	3/2:34,31
GE1783_0034	vDNAcla725D10_B05	NA	NA	NA	7/4:14,10	1/1:12	2/1:16,15	1/1:141	./.:0	4/1:78,77	5/5:54	1/1:19	1/2:31,7	1/2:27,17	3/1:7,7	14/5:20,18	1/1:136	1/2:41,32	5/2:8,3	2/1:6,3	2/1:10,7	1/2:22,15	1/3:16,10	2/2:98	5/5:1	1/1:24	5/2:144,129	2/2:155	2/2:24	./.:0	2/4:2,1	2/1:65,59	4/2:703,623	2/3:9,7	./.:0	3/2:39,36
GE1783_0036	vDNAcla725D10_D05	NA	NA	NA	7/2:20,11	./.:0	1/1:6	1/2:84,75	1/1:25	2/4:89,85	6/6:65	7/8:4,1	13/14:3,2	2/2:30	5/3:5,2	14/8:22,13	1/3:65,53	2/2:80	10/2:9,6	1/1:6	5/2:10,9	3/2:10,6	3/3:17	2/2:137	./.:0	1/1:29	5/2:170,156	2/2:183	2/2:23	./.:0	4/2:2,2	1/2:75,62	4/2:730,702	2/3:16,11	./.:0	3/2:39,32
GE1783_0038	vDNAcla725D10_F05	NA	NA	NA	2/7:7,5	./.:0	1/1:8	2/1:44,37	1/1:16	2/4:41,30	6/6:25	8/8:1	18/18:1	2/2:10	3/5:11,5	8/14:11,7	1/3:39,35	2/2:32	2/10:7,6	1/1:1	2/5:7,4	2/3:7,4	3/21:7,1	2/2:57	./.:0	1/1:13	2/5:79,66	5/2:27,19	2/2:15	./.:0	2/2:5	1/2:25,21	2/2:536	2/2:8	./.:0	3/2:27,25
GE1783_0039	vDNAcla725D10_G05	NA	NA	NA	7/2:21,14	./.:0	1/4:9,1	2/1:64,48	1/1:23	4/2:47,36	6/16:25,3	7/7:1	24/24:3	2/2:30	5/3:6,1	8/14:25,17	1/3:59,48	2/2:38	10/2:10,8	3/3:1	5/5:10	2/3:14,7	3/3:5	2/2:72	./.:0	1/1:15	5/2:116,88	5/2:39,37	2/2:21	2/2:1	2/2:4	2/1:55,37	2/2:725	2/2:7	263/4:1,1	2/3:31,28
GE1783_0041	vDNAcla725D10_A06	NA	NA	NA	7/2:34,19	./.:0	1/4:11,4	1/2:86,62	1/1:33	2/4:83,66	6/6:57	8/7:5,3	24/24:3	2/2:44	3/5:9,8	14/8:27,20	1/3:71,66	2/2:70	10/2:11,4	1/1:10	5/2:15,10	2/3:12,10	3/3:12	2/2:107	5/5:1	1/1:28	2/5:142,122	2/2:161	2/2:33	2/2:1	2/4:3,2	1/2:49,45	4/2:511,507	2/3:15,11	1/1:1	2/3:38,36
GE1783_0044	vDNAcla725D10_D06	NA	NA	NA	7/2:5,2	./.:0	1/1:3	2/1:52,44	1/1:7	2/4:81,72	6/6:32	8/7:2,1	13/14:3,2	2/2:6	5/3:7,4	8/8:5	1/3:33,26	2/2:47	2/10:2,2	1/1:2	5/2:6,3	3/2:10,9	./.:0	2/2:123	./.:0	1/1:13	5/2:71,68	2/5:94,70	2/2:15	./.:0	2/2:2	1/2:94,70	2/2:1412	2/2:20	./.:0	2/3:22,20
GE1783_0045	vDNAcla725D10_E06	NA	NA	NA	7/2:23,19	./.:0	1/1:11	1/2:78,64	1/1:26	4/2:72,71	6/6:44	7/8:2,2	14/14:2	2/2:36	5/3:8,7	8/14:27,21	3/1:75,58	2/2:63	10/2:15,12	1/1:6	2/5:8,7	3/2:12,12	3/8:17,4	2/2:115	./.:0	1/1:20	2/5:158,140	2/5:84,79	2/2:46	2/2:2	2/2:11	1/2:62,57	2/2:1050	2/2:25	4/4:1	2/3:38,34
GE1783_0046	vDNAcla725D10_F06	NA	NA	NA	2/7:13,8	./.:0	1/4:8,1	1/2:47,44	1/1:9	2/4:57,44	6/6:26	7/7:1	13/13:8	2/2:21	3/5:4,4	14/8:15,11	3/1:42,26	2/2:34	2/10:8,6	1/3:6,1	5/2:8,7	3/2:7,4	3/3:11	2/2:58	./.:0	1/2:11,2	2/5:102,90	2/5:66,64	2/2:16	2/2:1	2/2:1	1/2:50,39	2/2:462	2/2:11	./.:0	3/2:19,18
GE1783_0048	vDNAcla725D10_H06	NA	NA	NA	7/2:22,13	1/1:7	2/1:7,6	1/1:125	./.:0	1/4:86,69	5/5:69	1/7:22,4	1/14:38,4	1/2:34,32	3/1:5,3	5/14:27,25	1/1:122	2/1:33,31	2/5:9,5	1/2:6,3	2/1:12,9	1/2:13,8	3/1:13,13	2/2:98	./.:0	1/1:24	2/5:146,141	2/2:151	2/2:32	./.:0	4/2:2,2	2/1:48,42	4/2:637,573	2/3:8,7	241/185:1,1	3/2:38,32
GE1783_0049	vDNAcla725D10_A07	NA	NA	NA	4/7:36,22	1/8:7,1	1/2:21,11	1/1:128	./.:0	1/4:80,78	5/5:49	1/7:15,2	1/13:27,8	2/1:40,32	3/1:6,6	14/5:20,20	1/1:120	2/1:33,24	2/5:16,8	2/1:10,8	1/2:13,10	1/2:15,12	1/3:20,15	2/2:85	./.:0	1/1:13	5/2:149,134	2/2:139	2/2:46	2/2:1	4/2:3,1	2/1:61,38	4/2:457,443	2/3:12,10	172/4:1,1	2/3:37,36
GE1783_0050	vDNAcla725D10_B07	NA	NA	NA	7/2:25,15	./.:0	1/1:11	1/2:86,57	1/1:22	4/2:87,83	6/6:61	7/8:1,1	13/13:7	2/4:27,3	3/5:9,8	8/14:22,18	3/1:55,49	2/2:65	2/10:10,9	1/1:11	5/2:11,9	3/2:11,3	3/18:18,2	2/2:98	./.:0	1/1:22	5/2:136,126	2/5:83,81	2/2:49	./.:0	2/2:3	2/1:60,36	2/2:964	2/2:13	4/4:1	3/2:32,28
GE1783_0054	vDNAcla725D10_F07	NA	NA	NA	7/2:25,21	./.:0	1/4:14,2	2/1:69,61	1/1:24	2/4:75,68	6/6:40	7/8:5,3	13/14:3,2	2/2:35	3/5:7,7	8/14:19,19	1/3:49,47	2/2:77	10/2:11,10	1/1:7	2/5:10,9	2/3:16,6	3/8:12,4	2/2:78	./.:0	1/1:29	5/2:156,120	5/2:81,67	2/2:38	2/2:1	2/2:9	1/2:61,43	2/2:1043	2/2:30	4/1:1,1	2/3:39,32
GE1783_0060	vDNAcla725D10_D08	NA	NA	NA	7/2:24,24	8/8:1	1/4:11,6	2/1:81,74	1/1:29	4/2:81,80	6/6:51	7/8:7,1	13/24:6,3	2/2:27	5/3:9,6	14/8:16,15	3/1:60,58	2/2:79	2/10:14,9	1/1:6	5/2:19,10	3/2:11,2	3/3:10	2/2:81	./.:0	1/1:21	2/5:147,135	5/2:67,55	2/2:47	2/2:2	2/2:6	2/1:50,49	2/2:985	2/2:22	./.:0	3/2:35,22
GE1783_0062	vDNAcla725D10_F08	NA	NA	NA	2/7:19,18	4/4:1	1/4:10,2	2/1:65,60	1/1:16	2/4:74,72	6/6:63	7/8:5,1	14/13:4,4	2/2:40	5/3:10,3	8/14:20,20	1/3:62,59	8/2:34,28	3/10:16,9	3/3:9	4/5:8,8	5/3:8,7	3/3:20	2/2:104	2/2:1	1/1:1	2/2:282	5/2:76,68	2/2:31	2/2:1	2/4:4,1	1/1:108	4/2:522,433	2/3:10,4	./.:0	3/3:82
GE1783_0063	vDNAcla725D10_G08	NA	NA	NA	7/2:23,23	./.:0	1/4:9,2	1/2:76,64	1/1:22	4/2:68,67	6/6:43	7/8:2,1	13/14:3,2	2/2:30	3/5:6,5	8/14:25,23	3/1:57,51	2/2:50	2/10:9,8	1/1:8	5/2:15,7	2/3:13,5	3/3:13	2/2:91	./.:0	1/1:17	2/5:129,126	2/5:72,72	2/2:39	./.:0	2/2:8	1/2:45,45	2/2:839	2/2:10	./.:0	3/2:28,26
GE1783_0066	vDNAcla725D10_B09	NA	NA	NA	7/4:10,8	1/1:4	2/1:8,3	1/1:71	./.:0	1/4:30,19	5/5:22	1/1:5	1/2:19,2	1/2:18,15	3/1:2,1	14/5:17,13	1/1:63	1/2:15,15	5/2:5,3	1/2:2,2	1/2:8,3	1/2:7,6	3/1:6,3	2/2:50	./.:0	1/1:9	5/2:78,65	2/2:72	2/2:15	./.:0	2/2:3	1/2:36,26	4/2:228,205	2/3:4,1	70/70:1	3/2:19,10
GE1783_0069	vDNAcla725D10_E09	NA	NA	NA	7/2:28,28	./.:0	1/1:18	1/2:71,60	1/1:27	4/2:93,76	6/6:62	8/7:4,3	24/13:5,4	2/2:37	3/5:7,7	14/8:22,21	1/3:69,61	2/2:71	2/10:9,4	1/1:6	2/5:17,10	2/3:11,8	3/3:23	2/2:117	./.:0	1/1:22	2/5:157,139	5/2:95,69	2/2:38	./.:0	2/2:5	1/2:63,57	2/2:991	2/2:13	4/4:2	3/2:47,30
GE1783_0073	vDNAcla725D10_A10	NA	NA	NA	4/7:18,9	1/8:8,1	2/1:10,9	1/1:183	./.:0	4/1:108,108	5/5:57	1/7:16,3	1/13:59,8	2/1:27,18	3/1:6,5	14/5:12,12	1/1:101	2/1:57,53	2/5:10,4	1/2:10,9	1/2:8,7	1/2:25,7	3/1:15,12	2/2:137	./.:0	1/1:25	5/2:132,127	2/2:229	2/2:24	./.:0	4/2:3,3	1/2:101,77	4/2:842,806	3/2:13,12	./.:0	2/3:37,27
GE1783_0075	vDNAcla725D10_C10	NA	NA	NA	4/7:21,17	1/1:2	1/2:12,5	1/1:124	10/10:1	1/4:88,81	5/5:67	1/7:14,3	1/24:32,5	2/1:36,18	3/3:7	5/14:20,16	1/1:102	2/1:33,32	5/2:9,8	2/1:5,4	1/2:16,11	1/2:18,12	1/3:20,11	2/2:107	./.:0	1/1:29	2/5:122,119	2/2:152	2/2:30	./.:0	4/2:7,4	1/2:59,58	2/4:502,484	2/3:12,5	132/132:1	2/3:35,30
GE1783_0078	vDNAcla725D10_A11	NA	NA	NA	7/2:30,20	./.:0	1/4:8,3	2/1:69,46	1/1:22	2/4:96,94	6/6:47	8/8:3	13/14:5,2	2/2:33	5/3:12,6	8/14:17,17	1/3:62,58	2/2:78	2/10:17,12	1/1:6	5/2:14,11	2/3:12,5	3/3:26	2/2:99	./.:0	1/2:18,2	2/5:135,133	2/5:75,75	2/2:42	2/2:1	2/2:7	1/2:47,42	2/2:842	2/2:19	171/4:1,1	3/2:37,31
GE1783_0079	vDNAcla725D10_B11	NA	NA	NA	2/7:17,16	./.:0	1/4:13,2	1/2:54,47	1/1:15	4/2:65,64	6/16:26,3	8/8:2	13/14:6,2	2/2:20	3/5:7,4	8/14:22,18	1/3:41,37	2/2:50	2/10:8,7	1/1:6	2/5:6,6	3/2:8,6	3/3:12	2/2:87	2/2:1	1/1:8	2/5:103,101	5/2:64,48	2/2:18	2/2:1	2/2:2	1/2:42,40	2/2:580	2/2:9	./.:0	2/3:32,23
GE1783_0081	vDNAcla725D10_D11	NA	NA	NA	2/7:16,13	8/8:2	1/4:13,2	2/1:68,58	1/1:15	2/4:66,62	6/6:43	8/7:3,1	13/13:4	2/4:19,3	3/5:6,3	8/14:20,17	1/3:58,46	2/2:53	2/10:8,8	1/1:8	5/2:7,5	3/2:5,4	3/3:11	2/2:124	2/2:1	1/2:20,3	2/5:132,114	5/2:72,59	2/2:31	56/56:1	2/2:7	1/2:53,39	2/2:714	2/2:5	./.:0	2/3:35,31
GE1783_0082	vDNAcla725D10_E11	NA	NA	NA	7/4:22,15	1/8:7,1	1/2:14,11	1/1:140	./.:0	1/4:87,80	5/5:48	1/7:14,6	1/2:41,8	2/1:32,29	1/3:7,6	5/14:28,25	1/1:129	2/1:32,29	5/2:15,7	1/2:9,4	2/1:10,9	1/2:19,7	1/3:12,10	2/2:104	./.:0	1/1:14	5/2:150,137	2/2:140	2/2:32	./.:0	2/2:5	2/1:55,49	2/4:527,524	2/3:13,13	241/4:1,1	2/3:34,32
GE1783_0084	vDNAcla725D10_G11	NA	NA	NA	7/2:19,18	./.:0	1/1:17	1/2:69,60	1/1:15	4/2:69,66	6/6:44	7/8:2,1	14/13:2,2	2/2:31	3/5:6,5	8/14:26,23	1/3:70,69	2/2:70	2/10:12,9	1/1:6	2/5:12,4	3/2:10,7	3/18:14,3	2/2:101	./.:0	1/1:17	5/2:135,117	5/2:79,66	2/2:33	27/2:1,1	2/2:4	1/2:60,60	2/2:923	2/2:14	4/4:1	3/2:35,31
GE1783_0091	vDNAcla725D10_F12	NA	NA	NA	7/2:29,19	./.:0	1/1:17	2/1:79,55	1/1:22	2/4:73,59	6/6:50	7/8:2,2	14/24:4,2	2/2:42	5/3:10,3	8/14:25,20	1/3:61,60	2/2:57	10/2:15,13	1/1:3	5/2:14,11	3/2:9,4	3/3:19	2/2:108	./.:0	1/1:17	2/5:163,148	2/5:87,62	2/2:35	2/2:1	2/2:10	2/1:63,60	2/2:1076	2/2:21	132/171:1,1	2/3:37,35
GE1783_0093	vDNAcla725D10_H12	NA	NA	NA	4/7:16,15	8/1:2,2	1/2:7,4	1/1:106	./.:0	4/1:67,64	5/5:28	1/1:13	1/2:24,3	1/2:23,16	1/3:5,3	14/5:18,18	1/1:88	1/2:34,25	5/2:10,4	2/1:9,4	1/2:11,8	1/2:11,8	1/3:12,7	2/2:65	./.:0	1/1:13	2/5:107,105	2/2:110	2/2:25	./.:0	2/4:3,1	2/1:41,37	4/2:340,283	3/2:5,4	./.:0	2/3:24,20
GE1783_0096	vDNAcla726D11_C01	NA	NA	NA	4/7:18,15	1/1:4	1/2:14,13	1/1:182	./.:0	1/4:118,108	5/5:76	1/1:22	1/2:48,7	2/1:30,27	1/3:11,5	5/14:19,15	1/1:127	1/2:53,53	2/5:15,10	2/1:13,3	1/2:16,12	2/1:14,13	1/3:16,13	2/2:120	./.:0	./.:0	2/2:353	2/2:217	2/2:45	./.:0	4/4:9	1/1:179	4/4:1694	3/3:23	./.:0	3/3:94
GE1783_0097	vDNAcla726D11_D01	NA	NA	NA	4/7:12,5	1/1:5	1/2:11,9	1/1:125	./.:0	1/4:98,77	5/5:61	1/1:16	1/1:22	2/1:26,17	3/3:1	14/5:14,14	1/1:116	1/2:44,36	2/5:13,6	1/2:3,3	1/2:8,7	1/2:12,7	3/1:8,5	2/2:95	5/5:1	1/1:13	2/5:152,134	2/2:141	2/2:20	./.:0	2/4:3,1	1/2:88,61	4/2:536,417	3/2:12,11	./.:0	2/3:44,34
GE1783_0099	vDNAcla726D11_F01	NA	NA	NA	7/2:19,14	4/4:1	1/1:13	1/2:104,89	1/1:28	4/2:119,115	6/6:66	8/7:5,4	13/14:6,3	2/2:22	3/5:12,10	8/14:19,12	1/3:87,79	2/2:100	10/2:12,10	1/1:6	5/2:12,11	3/2:18,14	3/13:17,2	2/2:158	./.:0	1/1:24	2/5:174,158	2/5:126,100	2/2:49	27/2:1,1	2/2:7	2/1:87,75	2/2:1671	2/2:23	./.:0	2/3:45,40
GE1783_0101	vDNAcla726D11_H01	NA	NA	NA	4/7:39,33	1/1:10	1/2:32,23	1/1:249	./.:0	4/1:131,122	5/5:88	1/7:21,6	1/2:50,8	2/1:62,43	1/3:17,6	5/14:42,26	1/1:197	1/2:59,50	2/5:20,14	2/1:13,10	1/2:16,16	1/2:26,19	1/3:25,23	2/2:210	./.:0	1/1:38	2/5:248,227	2/2:257	2/2:50	./.:0	4/2:8,1	1/2:88,82	4/2:977,955	2/3:19,14	./.:0	3/2:54,52
GE1783_0105	vDNAcla726D11_D02	NA	NA	NA	2/2:1	1/1:1	./.:0	2/1:7,3	1/1:1	2/1:8,6	5/5:3	./.:0	24/1:2,1	2/2:2	3/1:1,1	./.:0	1/3:5,3	1/1:1	2/2:1	2/2:1	./.:0	1/3:2,1	3/3:1	2/2:17	./.:0	./.:0	2/5:14,7	2/5:18,3	2/2:2	./.:0	./.:0	1/2:11,5	2/4:90,87	3/2:3,1	./.:0	2/3:3,3
GE1783_0108	vDNAcla726D11_G02	NA	NA	NA	4/7:23,22	1/8:6,1	1/2:9,8	1/1:203	./.:0	4/1:126,105	5/5:61	1/1:17	1/13:30,5	2/1:46,21	1/3:9,7	5/14:30,23	1/1:133	1/2:43,43	2/5:6,3	2/1:11,3	2/1:17,8	1/2:13,11	3/1:13,11	2/2:120	./.:0	1/1:21	2/5:194,183	2/2:201	2/2:36	./.:0	4/2:4,2	1/2:75,70	4/2:948,838	2/3:17,11	305/305:1	2/3:42,34
GE1783_0112	vDNAcla726D11_C03	NA	NA	NA	7/2:7,6	4/4:1	1/4:10,2	2/1:49,48	1/1:8	2/4:60,53	6/6:18	1/1:1	13/13:5	2/2:14	5/3:6,4	14/8:13,7	3/1:40,35	2/2:31	2/10:6,5	1/2:2,1	2/5:8,3	3/2:5,4	3/3:9	2/2:73	./.:0	1/1:25	2/5:108,90	2/5:61,54	2/2:19	./.:0	2/2:5	1/2:31,26	2/2:725	2/3:8,1	4/1:1,1	2/3:31,20
GE1783_0114	vDNAcla726D11_E03	NA	NA	NA	2/7:27,22	8/8:1	1/1:22	2/1:93,91	1/1:28	2/4:129,93	6/6:64	8/7:3,2	14/13:7,5	2/2:52	5/3:10,7	14/8:26,25	3/1:84,72	2/2:84	2/10:24,16	1/1:3	2/5:20,17	3/2:15,10	3/8:15,3	2/2:140	./.:0	1/1:23	2/5:192,186	2/5:117,104	2/2:46	./.:0	2/2:9	1/2:77,76	2/2:1520	2/2:28	4/4:1	2/3:49,46
GE1783_0115	vDNAcla726D11_F03	NA	NA	NA	7/2:24,21	./.:0	1/4:15,3	2/1:108,97	1/1:30	2/4:105,100	6/6:82	7/8:2,1	13/13:3	2/2:42	5/3:13,7	8/14:33,22	1/3:78,74	2/2:95	2/10:15,10	1/3:7,1	2/5:15,8	3/2:11,10	3/8:18,2	2/2:148	5/5:1	1/1:33	2/5:211,177	2/5:125,102	2/2:30	2/2:2	2/2:5	1/2:81,75	2/2:1693	2/2:33	./.:0	2/3:63,47
GE1783_0116	vDNAcla726D11_G03	NA	NA	NA	7/4:21,13	1/1:10	1/2:23,18	1/1:231	./.:0	1/4:128,114	5/5:81	1/1:27	1/1:51	2/1:40,29	3/1:10,9	5/14:30,27	1/1:162	1/2:57,46	2/5:14,10	1/2:9,8	1/2:18,14	1/2:26,16	3/1:19,17	2/2:141	./.:0	1/1:33	2/5:187,164	5/2:118,107	2/2:30	./.:0	2/2:9	2/1:104,93	2/2:1654	2/2:26	./.:0	2/3:46,41
GE1783_0117	vDNAcla726D11_H03	NA	NA	NA	7/7:2	./.:0	1/2:3,3	1/1:9	./.:0	4/1:11,10	5/5:1	./.:0	1/2:2,1	./.:0	3/3:1	14/5:5,3	1/1:13	1/2:5,2	./.:0	./.:0	./.:0	1/1:2	3/1:1,1	2/2:10	./.:0	1/1:3	2/5:13,9	2/2:12	2/2:1	./.:0	2/2:1	1/2:6,6	2/4:62,49	3/3:1	./.:0	3/2:7,3
GE1783_0118	vDNAcla726D11_A04	NA	NA	NA	2/2:1	./.:0	./.:0	1/1:2	1/1:1	1/1:2	5/5:1	./.:0	./.:0	./.:0	./.:0	./.:0	1/1:4	1/1:1	./.:0	./.:0	./.:0	./.:0	1/1:1	2/2:3	./.:0	./.:0	2/2:3	2/2:1	./.:0	./.:0	./.:0	./.:0	4/2:8,1	./.:0	./.:0	3/3:1
GE1783_0122	vDNAcla726D11_E04	NA	NA	NA	2/7:16,13	./.:0	1/4:13,2	1/2:67,60	1/1:20	2/4:64,42	6/6:42	8/8:1	13/13:4	2/2:29	3/5:5,5	8/14:26,20	3/1:55,55	2/2:60	2/10:4,4	1/1:3	2/5:10,9	3/2:13,6	3/3:14	2/2:102	./.:0	1/2:14,3	5/2:138,127	2/5:79,60	2/2:30	./.:0	2/2:4	1/2:55,51	2/2:1117	2/2:26	4/4:2	3/3:57
GE1783_0126	vDNAcla726D11_A05	NA	NA	NA	./.:0	./.:0	./.:0	2/1:3,1	./.:0	2/4:7,1	./.:0	./.:0	./.:0	2/1:2,1	5/5:1	8/8:1	3/3:1	./.:0	10/10:1	./.:0	./.:0	5/5:1	./.:0	2/2:3	./.:0	./.:0	2/5:5,2	2/5:2,2	./.:0	./.:0	./.:0	1/1:1	4/2:30,7	./.:0	./.:0	3/3:1
GE1783_0128	vDNAcla726D11_C05	NA	NA	NA	./.:0	./.:0	1/1:5	1/2:48,20	1/1:9	2/4:39,28	6/6:21	7/7:1	14/14:1	2/2:15	5/3:4,3	14/8:9,3	1/3:26,22	2/2:35	2/10:2,2	./.:0	2/2:2	3/2:3,1	3/3:1	2/2:76	./.:0	1/1:7	2/5:35,31	2/5:32,31	2/2:13	./.:0	2/2:2	1/2:44,34	2/2:739	2/2:9	./.:0	2/3:13,3
GE1783_0129	vDNAcla726D11_D05	NA	NA	NA	./.:0	./.:0	./.:0	./.:0	./.:0	./.:0	./.:0	./.:0	./.:0	./.:0	./.:0	./.:0	./.:0	./.:0	./.:0	./.:0	./.:0	./.:0	./.:0	2/2:1	./.:0	1/1:1	5/5:1	./.:0	./.:0	./.:0	./.:0	./.:0	4/2:6,4	./.:0	./.:0	3/3:1
GE1783_0130	vDNAcla726D11_E05	NA	NA	NA	7/7:1	./.:0	./.:0	2/2:6	./.:0	2/4:11,9	6/6:2	8/8:1	1/1:1	./.:0	3/3:1	./.:0	3/1:2,1	1/2:3,2	2/2:3	./.:0	1/2:4,1	2/2:1	./.:0	2/2:5	./.:0	./.:0	2/5:20,4	2/5:4,3	2/2:2	./.:0	./.:0	1/2:4,3	4/2:60,26	3/3:1	./.:0	3/3:3
GE1783_0131	vDNAcla726D11_F05	NA	NA	NA	4/7:24,23	1/8:5,2	2/1:22,16	1/1:173	./.:0	4/1:101,87	5/5:52	1/7:18,5	1/14:30,4	2/1:57,35	3/1:7,5	5/14:34,31	1/1:177	1/2:38,33	5/2:12,6	1/2:6,6	1/2:14,13	1/2:21,13	3/1:22,18	2/2:108	./.:0	1/1:24	5/2:205,185	2/2:185	2/2:43	./.:0	4/2:8,2	2/1:66,63	4/2:638,608	3/2:12,10	./.:0	2/3:54,39
GE1783_0138	vDNAcla726D11_E06	NA	NA	NA	2/2:2	./.:0	./.:0	1/1:1	./.:0	./.:0	6/6:1	./.:0	./.:0	./.:0	./.:0	./.:0	./.:0	2/2:1	2/2:1	./.:0	./.:0	./.:0	./.:0	2/2:1	./.:0	./.:0	5/2:3,1	5/5:2	2/2:2	./.:0	./.:0	1/1:1	2/2:20	./.:0	./.:0	3/3:1
GE1783_0139	vDNAcla726D11_F06	NA	NA	NA	./.:0	./.:0	./.:0	1/1:1	./.:0	2/4:3,1	5/5:1	./.:0	./.:0	./.:0	./.:0	14/14:1	./.:0	1/1:1	./.:0	./.:0	./.:0	./.:0	./.:0	2/2:1	./.:0	./.:0	2/2:3	5/5:3	./.:0	./.:0	./.:0	1/1:2	2/4:5,2	./.:0	./.:0	./.:0
GE1783_0140	vDNAcla726D11_G06	NA	NA	NA	7/4:25,20	1/1:8	1/2:18,18	1/1:183	./.:0	1/4:153,123	5/5:60	1/1:13	1/14:43,5	2/1:43,38	3/1:11,9	14/5:36,30	1/1:149	1/2:60,39	2/5:17,11	1/2:11,9	2/1:18,15	1/2:20,10	3/1:22,17	2/2:145	./.:0	1/1:30	5/2:196,159	2/2:207	2/2:42	./.:0	4/2:3,2	1/2:90,83	4/2:935,857	2/3:9,9	4/4:2	3/2:53,45
GE1783_0142	vDNAcla726D11_A07	NA	NA	NA	2/7:31,25	./.:0	1/4:12,2	1/2:80,80	1/1:21	4/2:81,81	6/6:45	7/8:2,2	14/13:4,1	2/4:24,4	5/3:5,4	8/14:31,25	1/3:74,52	2/2:52	10/2:13,7	1/1:6	2/5:17,10	2/3:11,4	3/8:18,2	2/2:102	./.:0	1/1:1	2/2:287	2/5:85,63	2/2:50	./.:0	2/4:5,3	1/1:114	4/2:530,495	3/2:14,12	269/172:1,1	3/3:73
GE1783_0145	vDNAcla726D11_D07	NA	NA	NA	7/2:43,20	./.:0	1/1:30	1/2:104,103	1/1:40	4/2:121,105	6/6:69	8/7:3,2	13/24:4,2	2/2:61	5/3:17,8	8/14:32,31	1/3:100,90	2/2:105	10/2:18,10	1/1:11	2/5:28,13	3/2:20,18	3/8:21,3	2/2:156	./.:0	1/1:29	5/2:227,209	5/2:116,105	2/2:60	./.:0	2/4:9,1	1/2:89,75	2/2:1822	2/2:30	4/4:1	2/3:45,41
GE1783_0147	vDNAcla726D11_F07	NA	NA	NA	7/2:5,3	./.:0	1/1:5	1/2:90,54	1/1:13	4/2:119,66	6/6:34	8/7:2,1	14/13:6,5	2/2:10	3/5:6,5	14/8:7,6	3/1:45,27	2/2:84	2/2:7	3/3:1	5/2:4,3	2/3:13,4	3/3:3	2/2:155	2/2:1	1/1:6	5/2:106,99	2/5:96,80	2/2:13	./.:0	2/2:5	1/2:93,65	2/2:1850	2/2:23	./.:0	2/3:24,19
GE1783_0150	vDNAcla726D11_A08	NA	NA	NA	7/2:5,2	./.:0	1/1:8	1/2:33,31	1/1:5	4/2:53,48	6/6:17	8/8:1	13/13:1	2/2:15	5/3:3,2	14/8:14,7	3/1:30,26	2/2:31	2/10:3,2	1/1:3	2/5:3,1	3/2:5,1	3/3:4	2/2:56	./.:0	1/1:7	2/5:88,76	2/5:61,50	2/2:24	./.:0	2/2:5	1/2:28,28	2/2:442	2/2:10	4/4:1	2/3:21,17
GE1783_0151	vDNAcla726D11_B08	NA	NA	NA	7/2:6,1	./.:0	1/4:4,1	2/1:21,11	1/1:4	4/2:21,19	6/6:9	3/7:2,1	13/24:3,1	2/4:7,1	5/5:1	14/8:8,6	1/3:17,12	2/2:16	10/3:2,1	1/1:1	2/5:1,1	2/2:1	3/3:6	2/2:35	./.:0	1/1:2	5/2:43,41	2/5:22,19	2/2:8	./.:0	2/2:4	1/2:21,21	2/2:332	2/3:4,1	./.:0	2/3:10,4
GE1783_0153	vDNAcla726D11_D08	NA	NA	NA	2/2:2	4/4:1	1/1:1	1/2:5,5	1/1:1	2/4:13,5	6/6:6	./.:0	./.:0	./.:0	./.:0	8/8:2	1/1:13	2/2:9	./.:0	./.:0	./.:0	3/3:1	3/3:1	2/2:11	./.:0	1/1:5	5/2:16,10	2/5:8,7	2/2:3	./.:0	./.:0	1/2:9,5	2/2:126	2/2:2	./.:0	2/3:10,4
GE1783_0158	vDNAcla726D11_A09	NA	NA	NA	4/7:14,8	1/1:5	1/2:12,12	1/1:113	./.:0	4/1:57,57	5/5:34	1/7:3,2	1/24:29,5	2/1:31,18	3/1:4,4	14/5:17,14	1/1:108	1/2:39,26	5/2:8,4	2/2:4	2/1:8,6	1/2:14,6	3/1:6,4	2/2:81	./.:0	1/1:20	2/5:119,114	2/2:107	2/2:24	2/2:1	2/4:3,2	1/2:49,41	4/2:593,559	3/2:9,2	./.:0	2/3:30,28
GE1783_0160	vDNAcla726D11_C09	NA	NA	NA	./.:0	1/1:1	./.:0	2/1:7,3	./.:0	2/1:5,3	3/5:4,1	./.:0	1/18:5,1	2/2:1	1/1:1	5/5:1	1/1:6	1/8:5,3	./.:0	2/2:1	./.:0	5/1:3,2	./.:0	2/2:14	./.:0	./.:0	2/5:12,3	2/2:15	./.:0	./.:0	./.:0	1/1:27	4/4:252	3/3:5	./.:0	2/3:2,1
GE1783_0161	vDNAcla726D11_D09	NA	NA	NA	7/2:34,27	8/4:3,2	1/4:24,3	1/2:123,110	1/1:18	4/2:101,97	6/6:46	7/8:1,1	13/14:5,2	2/2:42	5/3:13,11	14/8:47,31	1/3:71,68	2/2:95	2/10:15,8	1/2:7,5	1/2:14,11	1/2:20,10	1/3:19,6	2/2:130	2/2:1	1/1:26	5/2:214,209	2/2:186	2/2:49	./.:0	4/2:3,2	1/2:89,58	4/2:837,725	2/3:15,14	4/4:1	3/2:55,48
GE1783_0162	vDNAcla726D11_E09	NA	NA	NA	7/2:2,2	./.:0	1/1:2	2/1:19,11	1/1:9	4/2:14,11	6/6:10	./.:0	./.:0	2/2:1	5/5:1	14/14:2	1/3:4,3	2/2:13	2/2:1	1/1:1	./.:0	3/2:2,2	./.:0	2/2:30	./.:0	1/1:4	2/5:21,19	2/5:30,20	./.:0	./.:0	./.:0	2/1:17,16	2/2:392	2/2:3	./.:0	2/3:2,2
GE1783_0165	vDNAcla726D11_H09	NA	NA	NA	7/4:37,32	1/1:9	1/2:32,26	1/1:187	./.:0	4/1:98,94	5/5:70	1/7:21,4	1/14:42,6	2/1:51,41	3/1:13,12	14/5:40,28	1/1:175	1/2:47,47	2/5:14,11	1/2:9,7	2/1:21,17	1/2:21,12	1/3:22,12	2/2:124	5/5:1	1/1:32	2/5:165,160	2/2:200	2/2:40	./.:0	4/2:5,3	1/2:75,55	4/2:794,725	3/2:15,9	74/74:1	3/2:57,56
GE1783_0166	vDNAcla726D11_A10	NA	NA	NA	7/2:20,19	8/8:1	1/1:9	1/2:80,69	1/1:15	2/4:71,62	6/6:42	8/8:4	14/13:2,2	2/2:24	3/5:11,2	8/14:17,15	1/3:70,46	2/2:60	2/10:8,8	1/1:4	2/5:10,8	2/3:6,5	3/3:9	2/2:101	./.:0	1/1:31	2/5:137,121	2/5:82,55	2/2:32	./.:0	2/2:4	1/2:55,51	2/2:851	2/2:21	./.:0	2/3:33,32
GE1783_0171	vDNAcla726D11_F10	NA	NA	NA	7/2:21,14	./.:0	1/1:14	2/1:90,88	1/1:20	2/4:112,109	6/6:56	8/7:4,1	14/14:4	2/2:27	3/5:7,2	14/8:37,25	3/1:72,72	2/2:79	2/10:10,5	1/1:11	2/5:16,7	3/2:8,5	3/3:21	2/2:124	2/2:1	1/1:22	5/2:172,147	2/5:105,89	2/2:51	2/2:1	2/2:5	1/2:76,53	2/2:1101	2/2:19	./.:0	2/3:44,39
GE1783_0175	vDNAcla726D11_B11	NA	NA	NA	4/7:10,4	1/1:6	1/2:12,7	1/1:132	./.:0	1/4:81,77	5/5:38	1/1:11	1/2:28,12	2/1:19,15	3/1:8,4	5/14:13,9	1/1:82	1/2:36,30	2/5:5,3	1/2:1,1	1/2:11,5	1/2:11,8	3/1:4,1	2/2:99	5/5:1	1/1:13	5/2:108,104	2/2:138	2/2:16	./.:0	4/2:1,1	2/1:68,65	4/2:834,762	2/3:9,5	./.:0	2/3:25,21
GE1783_0183	vDNAcla726D11_E12	NA	NA	NA	7/4:20,14	1/8:8,2	1/2:13,10	1/1:144	1/1:1	4/1:78,71	5/5:36	1/7:10,3	1/13:27,4	2/1:24,11	3/3:4	14/5:27,25	1/1:159	1/2:32,26	2/5:8,8	1/2:7,4	1/2:7,6	2/1:12,12	1/3:18,9	2/2:106	2/2:1	1/1:21	5/2:132,130	2/5:80,66	2/2:45	./.:0	2/2:4	1/2:59,47	2/2:943	2/2:15	./.:0	2/3:42,36
GE1783_0185	vDNAcla726D11_G12	NA	NA	NA	7/2:33,25	./.:0	1/4:14,4	2/1:94,80	1/1:27	2/4:122,103	6/6:71	8/7:4,1	13/13:5	2/2:32	5/5:8	14/8:32,25	1/3:83,82	2/2:77	2/10:18,12	1/1:11	5/2:7,4	2/3:10,8	3/3:34	2/2:112	./.:0	1/1:32	2/5:159,156	5/2:89,86	2/2:43	2/2:1	2/2:11	1/2:68,60	2/2:1136	2/2:15	./.:0	3/2:37,34
GE1783_0186	vDNAcla726D11_H12	NA	NA	NA	4/7:31,27	1/8:4,1	1/2:15,14	1/1:159	./.:0	1/4:89,87	5/5:42	1/7:9,3	1/1:29	2/1:31,24	3/1:7,6	5/14:31,24	1/1:131	1/2:41,29	2/5:7,6	1/2:9,7	1/2:10,10	1/2:17,12	1/3:15,11	2/2:143	2/5:1,1	1/1:29	2/5:184,152	2/2:183	2/2:41	./.:0	4/4:3	2/1:60,54	4/2:644,543	3/2:11,10	241/305:1,1	3/2:46,37
GE1783_0188	vDNAcla727D12_B01	NA	NA	NA	4/7:22,19	1/1:5	2/1:12,10	1/1:153	./.:0	4/1:104,95	5/5:56	1/7:15,2	1/1:43	1/2:29,28	3/1:12,12	14/5:27,25	1/1:145	2/1:37,36	2/5:11,11	1/2:9,5	1/2:16,15	1/2:22,9	3/1:12,10	2/2:119	./.:0	1/1:20	5/2:177,155	2/2:163	2/2:47	./.:0	4/4:4	1/2:77,59	4/2:681,576	3/2:9,6	./.:0	3/2:31,30
GE1783_0189	vDNAcla727D12_C01	NA	NA	NA	4/7:24,18	1/1:1	2/1:18,12	1/1:136	./.:0	4/1:51,50	5/5:45	1/7:10,6	1/14:26,4	2/1:34,22	3/1:10,3	14/5:20,20	1/1:82	1/2:22,12	5/2:11,4	2/1:5,1	1/2:13,10	1/2:11,4	1/3:13,11	2/2:79	./.:0	1/1:11	2/5:162,105	2/2:91	2/2:31	./.:0	2/4:5,1	2/1:43,40	4/2:419,374	3/2:10,3	4/4:2	2/3:28,28
GE1783_0192	vDNAcla727D12_F01	NA	NA	NA	7/2:39,23	./.:0	1/4:15,2	1/2:46,39	1/1:23	4/2:70,65	6/6:34	8/7:3,2	13/14:8,1	2/4:30,4	5/3:8,7	14/8:26,17	3/1:54,52	2/2:51	2/10:15,7	1/1:5	5/2:19,13	3/2:12,9	3/8:18,3	2/2:94	./.:0	1/1:14	5/2:124,116	2/5:61,50	2/2:43	./.:0	2/2:8	2/1:52,41	2/2:877	2/2:14	4/4:1	2/3:33,30
GE1783_0193	vDNAcla727D12_G01	NA	NA	NA	4/7:23,20	1/1:3	1/2:15,9	1/1:141	./.:0	1/4:59,57	5/5:48	1/7:10,2	1/1:25	1/2:28,26	1/3:11,5	14/5:27,22	1/1:115	1/2:35,32	5/2:8,7	2/1:9,7	1/2:12,10	2/1:15,9	3/1:14,10	2/2:86	./.:0	1/1:10	5/2:135,134	2/2:129	2/2:25	./.:0	2/4:4,3	1/2:41,36	4/2:511,439	2/3:7,7	./.:0	3/2:28,27
GE1783_0196	vDNAcla727D12_B02	NA	NA	NA	2/7:14,9	./.:0	1/4:6,1	1/2:37,36	1/1:8	2/4:37,32	6/6:24	8/8:1	14/13:3,3	2/2:17	3/3:2	14/8:14,9	1/3:33,25	2/2:41	2/10:2,2	1/1:2	2/5:7,3	2/3:4,2	3/3:6	2/2:40	./.:0	1/1:9	5/2:88,66	5/2:36,18	2/2:18	2/2:1	2/2:8	2/1:23,20	2/2:389	2/2:11	./.:0	3/2:22,9
GE1783_0205	vDNAcla727D12_C03	NA	NA	NA	4/7:25,21	1/1:8	1/2:13,13	1/1:105	./.:0	1/4:78,62	5/5:38	1/7:17,3	1/13:24,4	2/1:33,24	3/1:7,6	14/5:29,28	1/1:116	2/1:28,24	2/5:15,11	2/1:7,6	2/1:14,9	1/2:13,6	3/1:19,17	2/2:94	./.:0	1/1:20	2/5:104,102	2/2:103	2/2:34	./.:0	2/4:5,1	2/1:40,39	2/2:805	2/2:18	4/253:2,1	2/3:28,23
GE1783_0207	vDNAcla727D12_E03	NA	NA	NA	7/4:26,17	1/1:3	2/1:15,13	1/1:120	./.:0	4/1:73,62	5/5:39	1/7:13,3	1/2:29,3	2/1:25,25	3/1:10,3	14/5:25,15	1/1:103	1/2:40,17	5/2:10,6	2/1:9,4	1/2:7,7	1/2:17,6	1/3:14,9	2/2:82	2/5:1,1	1/2:18,3	2/5:121,111	2/2:125	2/2:43	2/2:1	4/2:5,2	2/1:44,38	4/2:455,447	2/3:8,7	./.:0	3/2:35,29
GE1783_0213	vDNAcla727D12_C04	NA	NA	NA	7/2:20,20	4/4:1	1/4:6,3	1/2:61,57	1/1:12	2/4:77,75	6/6:43	7/8:1,1	13/14:4,3	2/2:26	3/5:8,7	14/8:26,24	1/3:69,49	2/2:41	10/2:9,5	1/1:4	5/2:13,9	3/2:15,7	3/8:14,2	2/2:98	2/2:1	./.:0	2/2:257	5/2:53,51	2/2:36	./.:0	2/4:4,3	1/1:84	4/2:525,449	3/2:10,5	4/4:1	3/3:58
GE1783_0214	vDNAcla727D12_D04	NA	NA	NA	2/7:10,4	./.:0	1/4:3,1	2/1:23,15	1/1:5	2/4:16,14	6/6:14	7/7:2	13/24:4,1	2/2:11	3/5:1,1	14/8:11,7	1/3:20,19	2/2:34	10/10:1	3/3:1	5/2:4,2	3/2:4,2	3/3:4	2/2:22	./.:0	1/1:4	5/2:46,41	5/2:8,7	2/2:25	./.:0	2/2:3	2/1:13,12	2/2:339	2/2:4	./.:0	3/2:17,10
GE1783_0218	vDNAcla727D12_H04	NA	NA	NA	4/7:18,16	1/1:4	2/1:20,10	1/1:112	1/1:1	1/4:96,87	5/5:39	1/1:14	1/14:21,5	1/2:32,22	3/1:11,8	5/14:28,20	1/1:100	2/1:27,21	5/2:16,6	1/2:9,8	1/2:13,13	1/2:23,9	1/3:14,7	2/2:117	2/2:1	./.:0	2/2:262	2/2:113	2/2:35	./.:0	4/4:3	1/1:88	4/4:1199	3/3:14	226/226:1	3/3:56
GE1783_0219	vDNAcla727D12_A05	NA	NA	NA	4/7:37,23	1/1:3	1/2:15,9	1/1:160	./.:0	4/1:109,99	5/5:54	1/7:17,2	1/1:32	1/2:57,36	1/3:14,11	14/5:31,31	1/1:162	1/2:40,32	2/5:16,13	2/1:13,7	1/2:14,9	1/2:18,13	3/1:25,18	2/2:112	./.:0	1/1:23	5/2:170,151	2/2:137	2/2:62	2/2:3	4/2:3,2	1/2:49,49	4/2:613,610	2/3:8,8	1/1:2	2/3:42,33
GE1783_0220	vDNAcla727D12_B05	NA	NA	NA	4/7:41,33	1/1:4	1/2:16,12	1/1:114	./.:0	4/1:76,70	5/5:37	1/7:10,2	1/24:19,2	2/1:40,27	3/3:10	5/14:22,21	1/1:145	1/2:33,25	2/5:10,8	2/1:9,3	2/1:15,8	1/2:11,9	1/3:17,15	2/2:77	./.:0	1/1:21	5/2:148,138	2/2:110	2/2:28	2/2:1	4/4:5	1/2:37,36	4/2:554,494	2/3:12,7	./.:0	3/2:35,27
GE1783_0227	vDNAcla727D12_A06	NA	NA	NA	7/4:49,44	1/1:7	2/1:28,14	1/1:156	./.:0	1/4:97,88	5/5:69	1/7:19,3	1/2:35,5	1/2:45,37	3/1:7,2	14/5:46,39	1/1:160	2/1:46,35	2/5:15,12	2/1:11,7	1/2:19,17	1/2:14,13	3/1:23,14	2/2:122	./.:0	1/1:32	5/2:169,156	2/2:148	2/2:48	11/11:1	4/2:7,5	2/1:63,56	4/2:660,616	2/3:15,10	./.:0	2/3:36,30
GE1783_0230	vDNAcla727D12_D06	NA	NA	NA	4/7:23,22	1/8:4,1	1/2:16,14	1/1:124	./.:0	4/1:75,60	5/5:38	1/7:6,4	1/13:23,3	1/2:33,29	1/3:5,4	14/5:32,17	1/1:111	1/2:31,18	2/5:13,7	1/2:6,4	1/2:12,11	1/2:10,8	1/3:10,9	2/2:81	./.:0	1/1:10	2/5:139,131	2/2:151	2/2:32	./.:0	2/4:3,1	2/1:48,42	4/2:556,521	2/3:5,5	244/4:1,1	3/2:29,28
GE1783_0231	vDNAcla727D12_E06	NA	NA	NA	7/4:28,25	1/1:5	2/1:15,6	1/1:167	./.:0	1/4:87,77	5/5:31	1/7:13,2	1/1:43	2/1:27,24	1/3:8,7	5/14:26,24	1/1:130	1/2:39,30	5/2:11,10	1/2:11,10	1/2:13,13	1/2:16,14	3/1:22,14	2/2:107	./.:0	1/1:16	2/5:153,152	2/2:164	2/2:46	./.:0	4/2:4,2	2/1:71,70	4/2:736,638	2/3:14,12	1/1:1	2/3:40,29
GE1783_0233	vDNAcla727D12_G06	NA	NA	NA	4/7:24,15	1/1:2	2/1:17,7	1/1:124	./.:0	4/1:74,73	5/5:47	1/7:8,3	1/2:11,3	1/2:21,20	3/1:4,4	5/14:22,18	1/1:120	2/1:31,20	5/2:9,7	1/2:5,5	1/2:7,6	1/2:10,3	1/3:17,12	2/2:110	2/2:1	1/1:18	2/5:112,104	2/2:138	2/2:22	2/2:1	4/4:1	1/2:57,47	4/2:536,481	2/3:7,5	185/185:1	2/3:42,33
GE1783_0234	vDNAcla727D12_H06	NA	NA	NA	7/2:25,22	8/8:1	1/4:13,3	1/2:65,63	1/1:22	2/4:77,73	6/6:59	7/8:4,1	13/14:3,2	2/2:25	3/5:10,8	8/14:28,23	3/1:63,62	2/2:52	10/2:14,12	1/1:5	2/5:15,5	3/2:12,12	3/8:18,3	2/2:64	5/5:1	1/1:19	2/5:139,115	5/2:78,51	2/2:37	2/2:2	2/2:8	2/1:49,48	2/2:956	2/2:15	70/4:1,1	3/2:33,27
GE1783_0243	vDNAcla727D12_A08	NA	NA	NA	7/4:33,28	1/1:10	1/2:16,16	1/1:149	./.:0	4/1:97,95	5/5:60	1/7:13,3	1/1:41	1/2:51,38	3/1:10,9	5/14:34,29	1/1:160	1/2:43,37	2/5:15,15	2/1:11,5	1/2:19,13	1/2:18,15	1/3:21,16	2/2:117	./.:0	1/2:29,3	2/5:172,166	2/2:138	2/2:48	./.:0	4/4:5	1/2:83,57	4/2:547,449	2/3:8,5	4/4:2	2/3:44,36
GE1783_0245	vDNAcla727D12_C08	NA	NA	NA	7/4:31,20	1/1:6	2/1:14,13	1/1:125	./.:0	4/1:78,64	5/5:37	1/7:7,4	1/14:19,2	2/1:31,28	1/3:9,6	5/14:25,21	1/1:89	1/2:36,25	5/2:12,8	2/1:8,7	2/1:17,10	1/2:10,5	1/3:14,12	2/2:86	2/5:1,1	1/1:12	5/2:110,105	2/2:117	2/2:44	./.:0	4/2:2,1	1/2:38,37	4/2:488,420	3/2:4,2	./.:0	2/3:28,20
GE1783_0247	vDNAcla727D12_E08	NA	NA	NA	4/7:22,19	1/1:6	1/2:8,7	1/1:88	./.:0	1/4:77,56	5/5:36	1/7:14,3	1/13:19,4	1/2:30,28	3/1:7,5	14/5:26,23	1/1:92	1/2:27,23	2/5:5,4	2/1:9,4	1/2:13,9	1/2:13,10	1/3:15,14	2/2:70	./.:0	1/1:14	5/2:108,101	2/2:87	2/2:35	2/2:1	4/4:4	1/2:43,37	4/2:492,466	2/3:8,8	139/139:1	3/2:35,22
GE1783_0248	vDNAcla727D12_F08	NA	NA	NA	2/7:27,20	./.:0	1/4:11,3	2/1:65,61	1/1:25	4/2:72,71	6/6:51	7/8:5,3	13/13:1	2/2:30	3/5:11,10	8/14:35,22	1/3:50,49	2/2:47	10/2:9,8	3/1:2,2	5/2:13,11	2/3:10,6	3/3:13	2/2:82	./.:0	1/1:23	2/5:117,91	5/2:56,44	2/2:41	./.:0	2/2:11	2/1:57,42	2/2:891	2/2:15	4/4:1	2/3:32,23
GE1783_0250	vDNAcla727D12_H08	NA	NA	NA	2/7:22,15	8/8:1	1/4:13,3	2/1:69,63	1/1:15	4/2:90,77	6/6:54	8/7:3,2	13/14:9,4	2/4:35,4	3/5:10,9	14/8:35,24	3/1:55,54	2/2:80	2/10:8,7	1/1:8	2/5:10,8	2/3:17,14	3/3:15	2/2:107	./.:0	1/2:15,2	2/5:139,139	2/5:70,61	2/2:32	2/2:1	2/2:8	2/1:62,49	2/2:1150	2/2:15	./.:0	3/2:35,26
GE1783_0253	vDNAcla727D12_C09	NA	NA	NA	2/7:21,18	./.:0	1/1:14	1/2:50,42	1/1:19	2/4:57,37	6/6:30	8/7:2,1	13/24:5,2	2/2:35	3/5:7,4	8/14:32,18	3/1:56,50	2/2:62	2/10:8,5	1/1:4	5/2:11,10	2/3:11,7	3/8:16,5	2/2:74	./.:0	1/1:7	2/5:102,102	5/2:73,50	2/2:27	./.:0	2/4:5,4	1/2:41,35	2/4:523,506	3/2:9,3	./.:0	3/2:34,24
GE1783_0261	vDNAcla727D12_C10	NA	NA	NA	7/2:25,23	./.:0	1/4:11,2	2/1:61,53	1/1:16	4/2:68,67	6/6:51	7/8:3,2	14/13:4,1	2/4:29,3	3/5:4,3	8/14:30,22	1/3:61,56	2/2:53	10/2:13,9	1/1:12	5/2:8,7	2/3:9,4	3/8:12,2	2/2:79	5/5:1	1/1:21	2/5:116,110	5/2:62,61	2/2:42	2/2:1	2/2:8	1/2:42,41	2/2:818	2/2:11	171/171:1	2/3:35,21
GE1783_0262	vDNAcla727D12_D10	NA	NA	NA	2/7:28,24	8/8:1	1/4:15,2	1/2:61,44	1/1:18	4/2:82,74	6/6:45	7/8:4,2	14/13:3,2	2/2:33	3/5:13,8	14/8:28,26	1/3:66,61	2/2:58	10/2:17,11	1/1:6	2/5:17,15	3/2:8,7	3/8:17,2	2/2:83	2/2:1	1/1:16	5/2:137,120	2/5:65,59	2/2:53	2/2:2	2/2:7	1/2:53,41	2/2:966	2/2:12	4/4:1	3/2:37,32
GE1783_0268	vDNAcla727D12_B11	NA	NA	NA	2/7:5,2	./.:0	1/1:6	1/2:18,8	1/1:1	4/2:19,10	6/6:7	./.:0	13/13:1	2/2:4	./.:0	8/8:2	1/3:18,8	2/2:10	10/10:1	./.:0	2/2:3	2/3:3,1	3/3:2	2/2:18	./.:0	1/1:3	5/2:24,23	2/5:14,10	2/2:3	./.:0	./.:0	1/2:16,6	2/2:153	2/2:3	./.:0	3/2:6,4
GE1783_0271	vDNAcla727D12_E11	NA	NA	NA	7/4:34,20	1/8:6,2	2/1:14,7	1/1:122	./.:0	1/4:70,67	5/5:40	1/7:8,3	1/14:22,4	2/1:37,32	1/3:10,5	5/14:30,16	1/1:114	2/1:25,24	2/5:14,13	2/1:12,4	1/2:11,10	2/1:12,12	1/3:14,12	2/2:75	2/2:1	1/1:18	2/5:127,117	2/2:138	2/2:22	2/2:1	2/4:10,5	2/1:40,32	4/2:422,333	2/3:8,7	./.:0	3/2:36,24
GE1783_0273	vDNAcla727D12_G11	NA	NA	NA	2/7:35,21	4/4:1	1/1:12	2/1:49,46	1/1:21	2/4:93,65	6/6:25	7/8:2,2	13/13:4	2/4:24,3	3/5:8,7	14/8:32,23	3/1:58,54	2/2:49	10/2:11,10	1/1:4	2/5:5,5	3/2:16,13	3/21:11,2	2/2:83	./.:0	1/1:7	5/2:119,112	5/2:53,49	2/2:36	2/2:1	2/2:9	2/1:49,43	2/2:909	2/2:12	./.:0	2/3:31,28
GE1783_0279	vDNAcla727D12_G12	NA	NA	NA	7/2:18,18	./.:0	1/4:9,5	1/2:64,43	1/1:14	4/2:67,61	6/6:28	7/8:4,2	14/14:3	2/4:21,3	5/3:8,6	14/8:19,17	1/3:59,48	2/2:47	2/10:9,5	1/1:4	2/5:13,12	3/2:13,11	3/8:11,2	2/2:84	5/5:1	1/1:21	2/5:132,129	2/5:67,57	2/2:44	2/2:2	2/2:7	2/1:47,36	2/2:890	2/2:11	132/132:1	2/3:33,18
GE1783_0279	vDNAcla727D12_H12	NA	NA	NA	7/2:28,18	4/4:1	1/1:12	2/1:59,52	1/1:27	2/4:75,60	6/6:52	8/7:6,2	13/13:3	2/2:28	5/3:11,8	8/14:24,21	1/3:63,56	2/2:44	2/10:10,9	1/1:4	2/5:10,5	3/2:8,5	3/8:10,5	2/2:83	./.:0	1/2:19,2	2/5:136,124	5/2:63,62	2/2:41	./.:0	2/2:9	1/2:44,34	2/2:792	2/2:13	4/4:2	3/2:38,35
GE1783_0283	vDNAcla728E01_D01	NA	NA	NA	2/7:20,14	4/4:1	1/4:11,4	2/1:73,51	1/1:22	4/2:65,62	6/6:38	7/8:6,2	24/24:1	2/2:21	3/5:12,4	14/8:27,19	3/1:72,58	2/2:41	2/10:3,3	1/1:2	5/2:6,4	2/3:12,6	3/18:9,1	2/2:90	5/5:1	1/1:11	5/2:125,119	2/5:68,46	2/2:43	./.:0	2/2:5	1/2:33,30	4/2:462,452	3/2:9,8	./.:0	3/2:34,29
GE1783_0284	vDNAcla728E01_F01	NA	NA	NA	2/2:1	./.:0	./.:0	2/1:5,2	1/1:4	2/4:5,4	16/16:1	./.:0	./.:0	2/2:2	./.:0	8/14:2,2	1/3:4,3	2/2:3	10/10:1	3/3:1	5/5:1	3/2:2,1	./.:0	2/2:9	./.:0	./.:0	5/2:10,4	2/5:5,3	2/2:1	./.:0	./.:0	1/2:5,1	2/2:76	2/2:2	./.:0	2/2:2
GE1783_0284	vDNAcla728E01_G01	NA	NA	NA	7/2:6,4	./.:0	1/4:7,2	2/1:32,16	1/1:10	4/2:27,20	6/6:17	7/8:1,1	13/13:1	2/2:12	3/3:2	14/8:11,7	3/1:20,15	2/2:18	2/10:2,2	./.:0	2/5:4,4	3/2:3,1	3/3:2	2/2:22	./.:0	1/1:5	2/5:44,40	5/2:26,20	2/2:12	2/2:1	2/2:1	1/2:19,15	2/2:255	2/2:1	./.:0	2/3:14,5
GE1783_0286	vDNAcla728E01_B02	NA	NA	NA	7/7:1	1/1:1	1/2:2,1	1/1:6	./.:0	4/1:6,4	./.:0	./.:0	1/1:5	2/2:2	./.:0	14/14:3	1/1:8	2/1:3,1	./.:0	./.:0	2/2:2	1/1:1	3/3:1	2/2:8	./.:0	./.:0	5/2:18,13	2/2:13	2/2:3	./.:0	./.:0	1/2:3,3	4/2:34,28	2/3:2,1	./.:0	3/2:5,1
GE1783_0289	vDNAcla728E01_E02	NA	NA	NA	7/2:24,21	./.:0	1/4:16,2	1/2:74,64	1/1:27	4/2:90,89	6/6:45	8/7:3,2	14/14:2	2/2:29	3/5:8,5	8/14:36,34	3/1:55,47	2/2:68	3/10:14,8	3/3:9	5/4:13,10	5/3:15,10	3/3:12	2/2:92	./.:0	./.:0	2/2:263	5/2:73,65	2/2:30	./.:0	4/2:3,2	1/1:90	4/2:568,474	2/3:9,5	252/4:1,1	3/3:71
GE1783_0290	vDNAcla728E01_F02	NA	NA	NA	7/4:31,21	1/8:5,1	1/2:16,16	1/1:144	./.:0	1/4:110,86	5/5:59	1/1:15	1/14:36,5	1/2:28,27	3/1:8,8	14/5:45,29	1/1:142	2/1:33,22	2/5:14,11	1/2:12,9	2/1:15,9	2/1:19,16	3/1:24,23	2/2:109	5/5:1	1/1:15	2/5:166,159	2/2:154	2/2:58	2/2:2	2/4:7,2	2/1:59,56	4/2:653,554	2/3:11,10	241/1:1,1	3/2:45,33
GE1783_0292	vDNAcla728E01_H02	NA	NA	NA	7/2:12,8	4/4:1	1/4:4,1	2/1:61,55	1/1:16	2/4:66,65	6/5:28,3	7/7:1	./.:0	2/2:19	5/3:6,3	8/14:22,20	1/3:49,44	2/2:48	2/10:5,5	1/1:6	2/5:8,4	3/2:5,4	3/3:8	2/2:76	./.:0	1/1:9	5/2:135,112	2/5:64,45	2/2:16	2/2:1	2/2:3	1/2:38,35	2/2:825	2/2:14	./.:0	2/3:29,26
GE1783_0296	vDNAcla728E01_D03	NA	NA	NA	7/2:16,15	./.:0	1/1:6	2/1:53,38	1/1:13	2/4:81,63	6/6:33	7/8:1,1	13/13:1	2/2:16	5/3:9,2	14/8:23,18	1/3:50,35	8/2:25,17	10/3:6,3	3/3:6	5/4:9,5	3/5:8,7	3/18:6,1	2/2:103	2/2:1	./.:0	2/2:201	5/2:65,60	2/2:30	2/2:1	2/4:2,1	1/1:73	4/2:480,413	3/2:9,5	272/244:1,1	3/3:56
GE1783_0299	vDNAcla728E01_G03	NA	NA	NA	4/7:26,25	1/1:8	1/2:16,13	1/1:138	./.:0	4/1:89,87	5/5:57	1/7:18,4	1/13:33,6	2/1:32,31	3/1:6,6	5/14:26,25	1/1:148	1/2:39,36	2/5:15,11	2/1:7,6	2/1:22,19	2/1:14,8	1/3:27,19	2/2:113	./.:0	./.:0	2/2:270	2/2:159	2/2:57	./.:0	4/4:9	1/1:94	4/4:1195	3/3:14	4/4:1	3/3:76
GE1783_0303	vDNAcla728E01_C04	NA	NA	NA	7/7:1	./.:0	4/4:1	1/2:6,1	1/1:1	2/4:9,5	6/6:3	./.:0	./.:0	2/2:1	./.:0	14/14:2	3/3:3	2/2:3	./.:0	./.:0	./.:0	./.:0	3/3:1	2/2:13	./.:0	1/1:2	5/2:19,6	2/5:8,7	2/2:1	./.:0	./.:0	2/1:8,3	2/2:87	2/2:3	./.:0	2/3:2,2
GE1783_0304	vDNAcla728E01_D04	NA	NA	NA	2/7:34,33	./.:0	1/1:20	1/2:75,72	1/1:19	4/2:91,75	6/6:52	7/8:3,1	14/13:6,3	2/2:30	5/3:8,7	8/14:32,31	3/1:71,59	2/2:64	2/10:17,10	1/3:6,1	5/2:8,7	3/2:9,4	3/3:22	2/2:111	./.:0	1/1:21	2/2:255	5/2:79,76	2/2:50	2/2:1	./.:0	1/1:114	4/2:556,469	2/3:15,10	4/4:2	3/3:86
GE1783_0305	vDNAcla728E01_E04	NA	NA	NA	4/7:32,24	1/1:5	1/2:14,14	1/1:147	1/1:1	4/1:82,78	5/5:53	1/1:23	1/2:27,4	1/2:42,29	3/1:15,9	14/5:34,28	1/1:134	1/2:32,29	5/2:14,10	2/1:8,6	2/1:12,9	1/2:8,7	3/1:20,17	2/2:103	./.:0	1/1:16	2/5:142,126	2/2:133	2/2:50	./.:0	4/2:2,1	1/2:60,45	4/2:613,468	2/3:9,8	74/74:1	3/2:40,37
GE1783_0306	vDNAcla728E01_F04	NA	NA	NA	7/4:28,22	1/1:4	2/1:16,11	1/1:151	./.:0	1/4:97,81	5/16:47,6	1/1:23	1/14:32,5	2/1:39,34	1/3:9,6	14/5:30,22	1/1:141	2/1:38,24	5/2:16,11	2/1:16,5	1/2:16,11	1/2:15,5	1/3:18,16	2/2:106	5/5:1	1/1:25	2/5:148,145	2/2:158	2/2:32	2/2:1	2/4:3,2	1/2:57,52	4/2:540,532	3/2:10,9	4/70:5,1	3/2:37,26
GE1783_0307	vDNAcla728E01_G04	NA	NA	NA	7/2:30,16	./.:0	1/4:15,2	2/1:114,85	1/1:18	2/4:97,88	6/6:54	8/8:3	13/14:6,3	2/2:42	3/5:11,10	14/8:30,25	3/1:81,55	2/2:69	2/10:11,10	1/1:5	2/5:13,8	2/3:7,6	3/3:21	2/2:127	./.:0	1/1:22	2/5:172,167	5/2:87,78	2/2:40	2/2:2	2/2:4	1/2:69,58	2/2:1199	2/2:17	4/1:2,2	3/2:42,37
GE1783_0309	vDNAcla728E01_A05	NA	NA	NA	4/7:21,18	1/1:9	1/2:13,13	1/1:136	./.:0	1/4:92,76	5/5:54	1/7:9,3	1/24:19,3	2/1:31,21	1/3:6,2	14/5:34,33	1/1:114	1/2:31,28	5/2:8,7	2/1:6,4	2/1:16,12	1/2:10,8	3/1:14,9	2/2:78	./.:0	1/1:12	2/5:136,125	2/2:112	2/2:28	./.:0	4/2:3,1	2/1:46,41	4/2:558,448	2/3:5,2	4/1:1,1	2/3:24,22
GE1783_0312	vDNAcla728E01_D05	NA	NA	NA	4/7:37,31	1/1:3	2/1:23,20	1/1:139	./.:0	4/1:89,83	5/5:74	1/1:23	1/14:35,4	2/1:43,43	3/1:12,4	5/14:38,25	1/1:141	1/2:55,48	5/2:18,9	2/1:15,12	1/2:19,14	1/2:20,11	3/1:26,18	2/2:99	2/2:1	1/1:26	2/5:145,141	2/2:147	2/2:68	./.:0	2/4:2,1	2/1:64,56	4/2:647,627	2/3:13,8	./.:0	2/3:36,28
GE1783_0313	vDNAcla728E01_E05	NA	NA	NA	4/7:35,25	1/1:6	2/1:16,13	1/1:163	1/1:1	4/1:116,105	5/5:59	1/1:26	1/1:24	1/2:36,34	3/1:11,7	14/5:45,28	1/1:162	1/2:48,34	2/5:6,6	2/1:8,6	1/2:18,12	1/2:19,10	3/1:17,15	2/2:97	./.:0	1/1:29	5/2:153,134	2/2:147	2/2:38	./.:0	4/2:5,4	1/2:65,50	4/2:636,614	2/3:14,9	254/4:1,1	3/2:36,35
GE1783_0314	vDNAcla728E01_F05	NA	NA	NA	4/7:30,29	1/1:4	1/2:24,12	1/1:155	./.:0	4/1:94,78	5/5:60	1/1:10	1/1:34	1/2:36,28	1/3:7,6	14/5:27,24	1/1:160	2/1:40,32	2/5:14,14	2/1:8,4	1/2:11,10	1/2:11,3	3/1:19,18	2/2:97	./.:0	1/1:34	2/5:151,148	2/2:144	2/2:46	2/2:1	2/4:2,1	1/2:52,44	4/2:600,566	3/2:9,7	./.:0	2/3:45,41
GE1783_0315	vDNAcla728E01_G05	NA	NA	NA	4/7:13,7	1/1:3	1/2:9,7	1/1:92	./.:0	4/1:62,55	5/5:39	1/7:6,1	1/1:21	2/1:18,16	3/1:4,2	5/14:16,10	1/1:86	1/2:26,26	2/5:3,3	2/1:3,2	1/2:5,3	2/1:6,6	1/3:13,8	2/2:98	./.:0	1/2:7,3	5/2:104,95	2/2:124	2/2:17	./.:0	2/2:3	2/1:55,44	4/2:529,438	3/2:10,4	./.:0	2/3:37,18
GE1783_0317	vDNAcla728E01_A06	NA	NA	NA	2/7:12,7	./.:0	1/4:5,1	1/2:52,41	1/1:12	4/2:50,50	6/16:17,4	8/8:2	13/14:2,1	2/2:7	3/3:2	8/14:13,11	3/1:33,28	2/2:33	2/10:2,1	1/3:3,1	5/2:5,4	2/3:4,3	3/3:2	2/2:65	./.:0	1/1:7	5/2:81,75	2/5:36,34	2/2:26	./.:0	./.:0	1/2:43,24	2/2:665	2/2:3	./.:0	2/3:16,16
GE1783_0320	vDNAcla728E01_D06	NA	NA	NA	7/2:31,30	8/8:1	1/1:17	1/2:64,62	1/1:20	4/2:88,87	6/6:60	7/8:6,3	13/14:2,1	2/2:38	5/3:13,4	8/14:37,26	1/3:71,67	2/2:58	2/10:16,14	1/1:9	2/5:10,8	2/3:14,8	3/3:15	2/2:114	./.:0	1/1:20	5/2:144,136	5/2:89,88	2/2:52	2/2:1	2/2:9	1/2:47,47	2/2:1088	2/2:18	4/252:2,1	3/2:30,27
GE1783_0321	vDNAcla728E01_E06	NA	NA	NA	7/2:39,30	./.:0	1/1:15	2/1:79,69	1/1:28	4/2:75,74	6/6:59	8/7:3,2	14/13:4,3	2/4:38,5	3/5:4,4	14/8:35,29	3/1:82,45	2/2:55	10/2:10,9	1/3:4,2	2/5:15,12	3/2:13,6	3/8:11,2	2/2:89	5/5:1	1/2:18,4	2/5:182,129	5/2:68,60	2/2:42	2/2:3	2/2:8	2/1:53,47	2/2:1144	2/3:14,2	4/4:1	3/2:44,42
GE1783_0322	vDNAcla728E01_F06	NA	NA	NA	./.:0	./.:0	./.:0	./.:0	./.:0	./.:0	./.:0	./.:0	./.:0	./.:0	./.:0	./.:0	./.:0	./.:0	./.:0	./.:0	./.:0	./.:0	./.:0	./.:0	./.:0	./.:0	./.:0	./.:0	./.:0	./.:0	./.:0	./.:0	./.:0	./.:0	./.:0	./.:0
GE1783_0323	vDNAcla728E01_G06	NA	NA	NA	2/7:39,36	./.:0	1/1:14	2/1:77,72	1/1:37	2/4:101,87	6/6:58	7/8:3,1	14/13:5,5	2/2:39	5/3:12,8	8/14:32,31	1/3:73,67	2/2:64	2/10:13,11	1/1:7	2/5:18,16	3/2:15,12	3/3:15	2/2:118	./.:0	1/1:20	5/2:186,180	2/5:96,83	2/2:43	2/2:5	2/2:9	1/2:73,68	2/2:1154	2/2:18	226/211:1,1	3/2:44,42
GE1783_0324	vDNAcla728E01_H06	NA	NA	NA	7/2:39,23	4/4:1	1/4:22,4	2/1:89,81	1/1:28	4/2:96,96	6/6:50	8/7:4,2	13/14:6,4	2/2:43	3/5:10,10	14/8:40,35	3/1:86,77	2/2:88	2/10:13,3	1/1:9	5/2:21,10	2/3:10,6	3/21:14,3	2/2:101	./.:0	1/1:22	5/2:183,151	2/5:66,61	2/2:60	2/2:5	2/2:7	1/2:68,61	4/2:643,591	3/3:9	4/171:2,1	2/3:49,47
GE1783_0325	vDNAcla728E01_A07	NA	NA	NA	2/7:33,21	./.:0	1/1:14	1/2:93,63	1/1:27	4/2:95,83	6/6:55	8/7:4,3	13/14:5,3	2/2:33	5/3:13,12	14/8:42,34	3/1:57,57	2/2:52	2/10:11,7	1/1:7	2/5:8,8	3/2:9,7	3/3:11	2/2:92	./.:0	1/1:10	2/5:139,113	5/2:66,62	2/2:38	2/2:2	2/2:2	1/2:54,39	2/2:904	2/2:17	263/263:1	3/2:39,19
GE1783_0326	vDNAcla728E01_B07	NA	NA	NA	4/7:27,22	1/1:3	1/2:21,10	1/1:100	./.:0	1/4:66,60	5/5:32	1/7:10,2	1/1:14	2/1:24,23	3/1:5,4	5/14:16,15	1/1:111	1/2:25,22	5/2:11,6	2/1:8,7	1/2:14,4	1/2:13,12	1/3:14,8	2/2:75	./.:0	1/1:12	2/5:98,90	2/2:128	2/2:20	./.:0	4/2:1,1	1/2:41,37	4/2:485,405	3/2:10,3	./.:0	2/3:31,20
GE1783_0329	vDNAcla728E01_E07	NA	NA	NA	2/7:24,17	1/8:2,1	1/4:13,2	1/2:66,65	1/1:23	2/4:86,59	6/3:30,7	7/8:4,3	1/2:2,2	2/2:36	3/5:4,2	14/8:17,16	1/3:72,58	2/2:51	2/3:8,3	1/1:6	2/5:9,7	3/2:8,3	3/3:17	2/2:90	./.:0	1/1:16	2/5:137,118	2/5:70,44	2/2:46	./.:0	2/4:6,2	1/2:41,34	2/4:1014,168	2/3:12,4	./.:0	3/2:31,15
GE1783_0332	vDNAcla728E01_H07	NA	NA	NA	7/4:32,29	1/1:8	1/2:17,16	1/1:148	./.:0	4/1:107,87	5/5:50	1/7:20,6	1/1:20	2/1:30,24	1/3:8,6	14/5:31,23	1/1:125	1/2:44,35	5/2:15,10	1/2:7,7	2/1:17,13	1/2:15,11	1/3:24,17	2/2:110	./.:0	1/1:21	2/5:174,159	2/2:138	2/2:50	2/2:2	2/2:8	2/1:61,56	2/2:1053	2/2:12	252/4:1,1	3/2:44,33
GE1783_0334	vDNAcla728E01_B08	NA	NA	NA	./.:0	./.:0	./.:0	./.:0	./.:0	./.:0	./.:0	./.:0	./.:0	./.:0	./.:0	./.:0	./.:0	./.:0	./.:0	./.:0	./.:0	./.:0	./.:0	./.:0	./.:0	./.:0	./.:0	./.:0	./.:0	./.:0	./.:0	./.:0	4/4:1	./.:0	./.:0	./.:0
GE1783_0335	vDNAcla728E01_C08	NA	NA	NA	./.:0	./.:0	./.:0	./.:0	./.:0	./.:0	./.:0	./.:0	./.:0	./.:0	./.:0	./.:0	./.:0	./.:0	./.:0	./.:0	./.:0	./.:0	./.:0	./.:0	./.:0	./.:0	./.:0	2/2:1	./.:0	./.:0	./.:0	./.:0	4/4:1	./.:0	./.:0	./.:0
GE1783_0336	vDNAcla728E01_D08	NA	NA	NA	./.:0	./.:0	./.:0	./.:0	./.:0	./.:0	./.:0	./.:0	./.:0	./.:0	./.:0	./.:0	./.:0	./.:0	./.:0	./.:0	./.:0	./.:0	./.:0	./.:0	./.:0	./.:0	./.:0	./.:0	./.:0	./.:0	./.:0	./.:0	4/4:2	./.:0	./.:0	./.:0
GE1783_0338	vDNAcla728E01_F08	NA	NA	NA	7/4:22,13	1/1:6	1/2:11,4	1/1:129	1/1:1	4/1:67,60	5/5:31	1/7:9,1	1/13:20,3	1/2:25,19	3/1:3,3	14/5:23,18	1/3:83,9	2/1:34,21	2/5:7,3	2/1:4,2	2/1:11,10	1/2:7,6	1/3:12,10	2/2:82	./.:0	1/1:9	5/2:132,124	2/2:114	2/2:28	2/2:1	2/4:3,1	2/1:45,40	2/4:494,479	2/3:7,3	253/1:1,1	3/2:35,29
GE1783_0339	vDNAcla728E01_G08	NA	NA	NA	7/4:30,10	1/8:7,1	1/2:18,18	1/1:114	1/1:9	4/1:59,57	5/5:41	1/1:17	1/13:19,3	1/2:30,29	3/1:6,4	14/5:27,19	1/1:124	2/1:30,25	2/5:7,5	1/2:4,4	1/2:10,8	1/2:9,6	3/1:19,10	2/2:89	./.:0	1/1:18	5/2:138,133	2/2:106	2/2:49	./.:0	4/2:6,5	1/2:78,41	4/2:461,460	2/3:8,3	172/4:1,1	2/3:31,29
GE1783_0343	vDNAcla728E01_C09	NA	NA	NA	7/4:38,29	1/1:11	2/1:20,17	1/1:186	./.:0	4/1:92,76	5/5:58	1/1:21	1/2:30,5	2/1:45,33	3/1:7,5	5/14:35,20	1/1:158	1/2:42,30	2/5:10,8	1/2:5,5	1/2:15,12	1/2:12,11	3/1:18,17	2/2:114	./.:0	1/1:18	5/2:187,177	2/2:149	2/2:47	./.:0	2/4:5,4	1/2:72,48	4/2:709,665	3/2:10,5	172/172:1	2/3:49,36
GE1783_0344	vDNAcla728E01_D09	NA	NA	NA	7/2:12,6	./.:0	1/4:4,2	1/2:37,18	1/1:2	2/4:37,27	6/6:14	7/7:2	24/24:1	2/2:14	3/3:2	8/14:16,15	3/1:22,18	2/2:29	2/2:4	1/1:1	5/2:3,2	3/3:3	3/3:6	2/2:38	./.:0	1/1:11	2/5:63,63	5/2:34,29	2/2:9	./.:0	./.:0	2/1:25,13	2/2:384	2/2:10	139/139:1	3/2:24,17
GE1783_0346	vDNAcla728E01_F09	NA	NA	NA	7/4:34,32	1/1:9	2/1:21,15	1/1:187	./.:0	1/4:94,87	5/5:63	1/1:16	1/13:31,7	2/1:42,34	3/1:12,7	14/5:42,20	1/1:163	1/2:39,31	5/2:15,7	2/1:8,5	1/2:15,10	1/2:19,13	3/1:24,20	2/2:121	2/2:1	1/1:22	2/5:183,163	2/2:154	2/2:51	./.:0	2/4:4,3	1/2:65,58	4/2:702,673	2/3:14,11	4/4:3	3/2:44,40
GE1783_0348	vDNAcla728E01_H09	NA	NA	NA	7/2:15,15	./.:0	1/4:9,1	2/1:65,58	1/1:8	2/4:53,47	6/6:36	8/8:1	14/13:2,2	2/2:24	3/5:9,3	14/8:21,13	1/3:40,37	2/2:52	10/2:7,5	1/1:3	2/5:7,7	2/3:12,5	3/3:12	2/2:75	2/2:1	./.:0	2/2:218	2/5:71,53	2/2:26	2/2:3	2/2:5	1/1:92	4/4:1037	3/3:13	172/172:1	3/3:52
GE1783_0352	vDNAcla728E01_D10	NA	NA	NA	2/2:1	./.:0	./.:0	2/2:1	1/1:1	4/4:1	./.:0	./.:0	./.:0	./.:0	./.:0	14/14:2	3/3:2	./.:0	./.:0	./.:0	./.:0	2/2:1	3/3:1	2/2:4	./.:0	./.:0	5/5:3	2/2:3	./.:0	./.:0	./.:0	1/1:4	2/2:33	2/2:2	./.:0	2/2:1
GE1783_0353	vDNAcla728E01_E10	NA	NA	NA	./.:0	1/1:1	./.:0	./.:0	./.:0	./.:0	./.:0	./.:0	./.:0	2/2:1	./.:0	14/14:1	./.:0	2/2:1	./.:0	./.:0	./.:0	5/5:1	./.:0	2/2:1	./.:0	./.:0	./.:0	2/2:3	./.:0	./.:0	./.:0	./.:0	4/4:20	./.:0	./.:0	./.:0
GE1783_0354	vDNAcla728E01_F10	NA	NA	NA	2/7:20,9	1/1:1	1/1:12	2/1:69,63	1/1:15	2/4:52,40	6/6:30	8/7:4,1	13/24:3,1	2/4:12,3	5/3:6,4	8/14:15,12	1/3:51,41	2/2:49	10/2:8,5	1/2:1,1	2/2:8	2/3:7,5	3/1:10,2	2/2:79	./.:0	1/1:2	2/2:225	2/5:49,44	2/2:19	./.:0	2/4:3,2	1/1:61	2/4:438,419	2/3:7,6	132/132:1	3/3:37
GE1783_0356	vDNAcla728E01_H10	NA	NA	NA	7/2:29,26	4/4:1	1/4:18,4	2/1:69,65	1/1:33	2/4:86,79	6/6:33	7/8:5,1	13/13:3	2/2:36	5/3:6,5	8/14:41,33	1/3:80,77	2/2:53	10/2:11,8	1/1:6	5/2:16,13	2/3:11,8	3/8:14,3	2/2:101	./.:0	1/1:18	5/2:148,135	2/5:80,65	2/2:42	./.:0	2/2:12	2/1:53,42	2/2:1075	2/2:15	1/1:2	3/2:30,29
GE1783_0357	vDNAcla728E01_A11	NA	NA	NA	7/2:3,3	./.:0	1/4:3,1	1/2:32,27	1/1:9	4/2:28,27	6/6:24	8/8:1	24/24:1	2/2:12	5/5:4	8/14:13,8	3/1:23,19	2/2:33	10/2:3,2	1/1:1	2/5:6,6	2/3:3,2	3/3:2	2/2:42	./.:0	1/1:11	5/2:63,52	2/5:33,19	2/2:18	./.:0	2/2:1	1/2:26,23	2/2:558	2/2:7	4/4:1	2/3:17,10
GE1783_0358	vDNAcla728E01_B11	NA	NA	NA	4/7:21,19	1/1:8	2/1:18,13	1/1:77	./.:0	4/1:43,39	5/5:41	1/7:11,3	1/13:26,3	2/1:25,23	3/1:4,3	14/5:28,17	1/1:100	2/1:19,14	5/2:6,5	1/2:5,2	1/2:9,8	1/2:9,4	3/1:9,8	2/2:74	./.:0	1/1:14	5/2:113,98	2/2:89	2/2:12	./.:0	2/4:5,1	1/2:40,29	4/2:392,377	3/2:13,9	./.:0	2/3:17,17
GE1783_0364	vDNAcla728E01_H11	NA	NA	NA	7/2:34,26	./.:0	1/4:17,4	2/1:70,60	1/1:16	2/4:83,74	6/6:41	8/7:3,1	13/24:5,3	2/2:25	5/3:12,5	8/14:33,30	3/1:65,64	2/2:60	2/10:15,11	1/1:10	2/5:14,9	2/3:13,9	3/8:18,4	2/2:120	5/5:1	1/2:14,3	2/5:151,140	2/5:71,60	2/2:44	22/2:1,1	2/2:9	2/1:51,45	2/2:1138	2/2:17	4/4:5	3/2:39,34
GE1783_0365	vDNAcla728E01_A12	NA	NA	NA	7/2:26,25	4/4:1	1/4:23,4	1/2:75,60	1/1:29	2/4:80,65	6/6:56	8/7:4,1	14/14:1	2/2:41	3/5:8,7	14/8:27,23	1/3:69,62	2/2:53	2/10:13,11	1/1:7	2/5:14,12	3/2:10,10	3/3:17	2/2:81	./.:0	1/1:16	2/5:144,133	2/5:64,57	2/2:37	2/2:1	2/4:5,3	1/1:109	4/2:518,433	2/3:10,3	4/4:1	3/3:61
GE1783_0369	vDNAcla728E01_E12	NA	NA	NA	4/7:12,11	1/1:3	1/2:9,6	1/1:83	./.:0	1/4:42,40	5/5:31	1/1:12	1/13:15,3	2/1:20,12	3/1:3,2	14/5:20,12	1/1:86	2/1:23,19	5/2:6,4	2/2:6	1/2:6,5	1/2:5,2	1/3:10,5	2/2:56	./.:0	./.:0	2/2:134	2/2:59	2/2:28	./.:0	4/4:4	1/1:49	4/4:553	3/3:4	4/4:1	3/3:46
GE1783_0371	vDNAcla728E01_G12	NA	NA	NA	7/7:4	./.:0	1/1:3	1/2:6,4	1/1:1	4/2:16,14	6/6:3	8/8:1	13/13:1	2/4:3,1	./.:0	8/14:4,2	1/3:16,12	2/2:10	2/10:1,1	1/1:1	2/2:1	3/3:2	3/21:2,1	2/2:14	./.:0	./.:0	2/2:33	5/2:6,5	2/2:3	./.:0	./.:0	1/2:9,2	2/4:60,56	2/3:1,1	./.:0	3/3:15
GE1783_0373	vDNAcla729E02_A01	NA	NA	NA	7/2:36,32	./.:0	1/4:11,2	2/1:60,57	1/1:22	2/4:94,83	6/6:41	8/7:5,1	14/14:5	2/4:25,3	3/5:8,6	14/8:30,25	1/3:64,52	2/2:67	10/2:20,13	1/1:8	2/5:15,9	2/3:13,8	3/3:19	2/2:106	2/2:1	1/2:15,2	2/5:146,146	2/2:141	2/2:46	2/2:1	4/2:5,3	1/2:48,47	2/4:496,491	2/3:13,7	305/305:1	2/3:31,23
GE1783_0375	vDNAcla729E02_C01	NA	NA	NA	4/7:25,20	1/8:4,1	1/2:18,13	1/1:98	./.:0	1/4:54,50	5/5:35	1/7:8,1	1/2:28,3	2/1:29,28	3/3:8	14/5:20,18	1/1:101	2/1:32,20	5/2:9,6	1/2:6,4	2/1:7,5	2/1:11,8	1/3:14,9	2/2:65	5/5:1	1/1:16	2/5:112,97	2/2:101	2/2:25	./.:0	2/2:4	1/2:46,24	4/2:418,407	2/3:11,6	172/172:1	2/3:27,23
GE1783_0376	vDNAcla729E02_D01	NA	NA	NA	7/4:31,24	1/1:3	1/2:12,4	1/1:88	./.:0	4/1:51,51	5/5:28	1/7:14,2	1/13:19,3	2/1:25,25	1/3:6,4	14/5:22,17	1/1:102	1/2:20,18	5/2:11,7	2/1:6,2	1/2:7,7	1/2:14,8	1/3:17,11	2/2:70	./.:0	1/1:13	2/5:121,107	2/2:99	2/2:24	22/22:1	4/2:6,2	1/2:42,33	4/2:389,349	3/2:8,4	./.:0	3/2:25,23
GE1783_0380	vDNAcla729E02_H01	NA	NA	NA	2/7:20,16	4/4:1	1/4:11,7	1/2:65,53	1/1:17	2/4:65,62	6/6:46	8/8:1	24/24:1	2/4:25,3	3/5:5,5	14/8:21,16	3/1:54,44	2/2:43	2/10:10,9	1/1:8	5/2:9,6	2/3:9,7	3/3:11	2/2:77	./.:0	1/1:15	5/2:129,114	2/5:47,44	2/2:30	56/56:1	2/2:8	2/1:48,35	2/2:757	2/2:16	4/4:2	3/2:25,23
GE1783_0384	vDNAcla729E02_D02	NA	NA	NA	7/4:25,25	1/1:4	2/1:11,10	1/1:110	./.:0	1/4:68,51	5/5:40	1/7:6,4	1/2:18,7	2/1:26,25	3/1:7,3	14/5:30,27	1/1:111	1/2:29,23	2/5:14,10	2/1:7,4	2/1:10,8	1/2:9,5	3/1:16,11	2/2:90	./.:0	1/1:19	5/2:115,107	2/2:98	2/2:35	./.:0	4/2:3,1	1/2:32,22	4/2:432,365	2/3:7,6	./.:0	2/3:36,21
GE1783_0386	vDNAcla729E02_A03	NA	NA	NA	7/2:19,13	./.:0	1/1:12	2/1:54,46	1/1:11	2/4:80,71	6/6:36	7/8:2,1	13/24:3,2	2/2:18	3/5:5,3	8/14:19,16	1/3:52,38	2/2:43	2/10:7,6	1/1:4	2/5:12,7	3/2:7,7	3/21:8,1	2/2:85	./.:0	1/1:11	5/2:117,82	2/5:65,39	2/2:26	./.:0	2/2:2	1/2:31,31	2/2:856	2/2:19	4/4:1	3/2:27,25
GE1783_0386	vDNAcla729E02_H02	NA	NA	NA	2/7:22,21	./.:0	1/4:10,2	2/1:65,57	1/1:17	2/4:54,47	6/6:29	7/7:2	14/13:2,2	2/2:27	5/3:12,10	14/8:31,22	1/3:54,45	2/2:40	10/2:12,2	1/1:2	5/2:13,9	3/2:10,8	3/3:10	2/2:68	./.:0	1/1:9	5/2:116,109	2/5:57,49	2/2:34	60/60:1	2/2:10	1/2:39,35	2/2:834	2/2:12	./.:0	3/2:27,24
GE1783_0388	vDNAcla729E02_C03	NA	NA	NA	7/4:21,19	1/1:3	1/2:11,7	1/1:86	./.:0	1/4:56,46	5/5:33	1/1:10	1/24:18,4	1/2:26,24	3/1:8,3	5/14:24,22	1/1:91	2/1:29,20	5/2:11,7	1/2:7,4	2/1:6,5	1/2:14,9	3/1:13,9	2/2:71	./.:0	1/2:15,2	2/5:92,84	2/2:99	2/2:29	./.:0	2/2:1	1/2:35,23	4/2:334,327	3/2:7,5	./.:0	2/3:26,19
GE1783_0391	vDNAcla729E02_F03	NA	NA	NA	7/4:22,20	1/1:2	2/1:12,9	1/1:105	./.:0	1/4:64,62	5/5:48	1/1:10	1/2:25,3	2/1:25,18	1/3:7,3	5/14:28,22	1/1:97	2/1:32,22	2/5:7,5	1/2:6,6	1/2:13,6	1/2:13,8	3/1:15,10	2/2:86	./.:0	1/1:11	2/5:116,110	2/2:102	2/2:46	./.:0	4/2:3,3	1/2:42,40	4/2:440,384	2/3:5,3	./.:0	3/2:26,22
GE1783_0393	vDNAcla729E02_H03	NA	NA	NA	4/7:11,10	1/1:5	1/2:11,2	1/1:70	./.:0	4/1:40,32	5/5:15	1/1:7	1/13:7,3	2/1:12,10	1/3:7,2	14/5:13,12	1/1:51	1/2:13,12	2/2:4	2/1:3,1	2/1:4,2	1/2:5,2	3/1:4,4	2/2:44	2/2:2	./.:0	2/2:113	2/2:48	2/2:16	./.:0	4/4:2	1/1:55	4/4:506	3/3:14	4/4:2	3/3:20
GE1783_0394	vDNAcla729E02_A04	NA	NA	NA	2/4:13,12	1/1:4	2/2:7	1/1:162	./.:0	4/1:86,71	5/5:46	1/1:13	1/2:22,6	1/2:23,17	1/3:12,4	5/14:23,18	1/1:85	1/2:27,22	2/5:9,8	1/2:8,3	2/1:9,8	2/1:11,11	3/1:8,8	2/2:88	./.:0	1/1:12	2/5:136,127	2/2:141	2/2:28	./.:0	2/2:2	2/1:52,43	4/2:666,545	2/3:16,10	./.:0	3/2:46,24
GE1783_0398	vDNAcla729E02_E04	NA	NA	NA	4/7:31,11	8/8:1	2/1:15,11	1/1:123	./.:0	4/1:73,56	5/5:48	1/1:12	1/2:26,8	1/2:24,22	1/3:11,5	5/14:19,16	1/1:98	2/1:30,24	2/5:7,6	2/1:6,4	2/1:14,12	1/2:14,10	1/3:9,7	2/2:83	./.:0	1/1:19	2/5:120,102	2/2:143	2/2:22	./.:0	4/4:1	1/2:51,39	4/2:502,466	2/3:4,4	./.:0	3/2:24,23
GE1783_0399	vDNAcla729E02_F04	NA	NA	NA	2/7:20,18	./.:0	1/1:12	1/2:65,58	1/1:18	4/2:77,66	6/6:39	7/7:3	14/13:3,2	2/2:24	3/5:9,3	8/14:20,17	3/1:67,50	2/2:61	10/2:7,6	1/1:5	2/5:18,9	3/2:18,10	3/3:11	2/2:89	./.:0	1/2:18,2	2/5:102,102	2/5:67,58	2/2:33	./.:0	2/2:2	1/2:44,33	2/2:907	2/2:10	4/4:1	2/3:39,25
GE1783_0400	vDNAcla729E02_G04	NA	NA	NA	7/4:14,11	1/1:5	1/2:15,6	1/1:119	./.:0	4/1:75,58	5/5:46	1/7:10,2	1/1:24	2/1:26,26	3/1:10,4	5/14:23,21	1/1:96	1/2:27,22	2/5:13,6	1/2:5,3	1/2:11,6	1/2:19,5	3/1:14,10	2/2:79	./.:0	./.:0	2/2:206	2/2:96	2/2:29	./.:0	4/4:1	1/1:80	4/4:1001	3/3:8	./.:0	3/3:46
GE1783_0401	vDNAcla729E02_H04	NA	NA	NA	2/7:24,16	./.:0	1/4:9,1	2/1:66,48	1/1:12	2/4:84,46	6/6:41	7/7:1	13/14:3,2	2/2:20	3/5:12,11	14/8:32,22	1/3:54,39	2/2:47	10/2:10,7	1/1:2	2/5:8,7	3/2:8,8	3/3:14	2/2:94	./.:0	1/1:8	2/5:132,87	2/5:48,48	2/2:40	./.:0	2/2:3	1/2:43,39	2/2:914	2/2:15	4/1:1,1	3/2:34,29
GE1783_0405	vDNAcla729E02_D05	NA	NA	NA	7/2:33,23	8/8:1	1/4:18,4	1/2:72,57	1/1:24	2/4:75,67	6/6:58	7/8:2,1	14/13:4,4	2/2:22	3/5:4,4	14/8:26,20	1/3:65,55	2/2:52	2/10:11,9	1/1:7	5/2:17,12	2/3:9,8	3/3:17	2/2:93	2/2:1	1/1:12	2/5:126,123	5/2:65,61	2/2:39	./.:0	2/2:5	1/2:63,43	2/2:887	2/2:10	./.:0	2/3:27,27
GE1783_0406	vDNAcla729E02_E05	NA	NA	NA	4/7:27,25	1/1:6	1/2:18,16	1/1:151	./.:0	4/1:83,68	5/5:68	1/1:12	1/2:22,5	1/2:27,21	1/3:11,9	14/5:34,22	1/1:110	2/1:31,20	5/2:14,8	1/2:9,6	1/2:13,10	1/2:13,11	3/1:13,11	2/2:105	./.:0	1/1:1	2/2:255	2/2:124	2/2:33	./.:0	4/4:2	1/1:81	4/4:1111	3/3:20	./.:0	3/3:50
GE1783_0407	vDNAcla729E02_F05	NA	NA	NA	2/7:17,14	./.:0	1/1:15	2/1:68,60	1/1:22	2/4:63,62	6/6:33	8/7:4,1	13/13:2	2/2:30	3/5:5,5	14/8:22,21	1/3:50,47	2/2:47	2/10:7,7	1/3:5,2	2/5:7,6	2/3:14,5	3/3:13	2/2:75	2/2:1	1/1:15	2/5:119,103	5/2:61,53	2/2:17	2/2:1	2/2:6	2/1:50,36	2/2:900	2/2:11	./.:0	3/2:29,26
GE1783_0410	vDNAcla729E02_A06	NA	NA	NA	7/4:29,17	1/1:3	1/2:10,5	1/1:108	./.:0	4/1:84,75	5/5:35	1/7:8,1	1/13:14,2	2/1:31,23	1/3:7,4	14/5:22,20	1/1:107	1/2:25,19	2/5:11,7	2/1:6,4	1/2:12,6	1/2:11,7	1/3:18,9	2/2:74	./.:0	1/1:23	2/5:127,120	2/2:112	2/2:34	./.:0	4/2:4,3	1/2:41,34	4/2:475,431	3/2:12,5	./.:0	3/2:23,17
GE1783_0412	vDNAcla729E02_C06	NA	NA	NA	4/7:32,28	1/1:8	2/1:15,11	1/1:130	./.:0	1/4:57,50	5/5:34	1/1:11	1/2:16,3	2/1:26,26	1/3:7,5	5/14:24,19	1/1:103	1/2:30,28	5/2:10,6	2/1:7,5	2/1:18,8	1/2:10,6	3/1:14,14	2/2:85	5/5:1	1/1:11	2/5:124,115	2/2:119	2/2:33	2/2:2	4/2:3,2	1/2:41,32	4/2:474,452	2/3:9,3	1/1:1	2/3:32,27
GE1783_0421	vDNAcla729E02_D07	NA	NA	NA	7/2:28,19	4/4:1	1/4:6,3	1/2:67,49	1/1:10	2/4:55,46	6/6:31	7/7:1	13/13:3	2/2:24	5/3:6,4	8/14:22,14	1/3:65,56	2/2:38	2/10:8,6	1/2:3,3	1/2:8,6	1/2:19,10	3/1:14,10	2/2:85	./.:0	1/1:23	2/5:132,116	2/2:91	2/2:32	./.:0	4/2:5,3	2/1:31,28	4/2:489,457	3/2:8,7	254/254:1	2/3:37,28
GE1783_0422	vDNAcla729E02_E07	NA	NA	NA	7/4:21,18	1/1:8	2/1:18,11	1/1:111	./.:0	1/4:72,68	5/5:34	1/1:16	1/14:22,4	1/2:31,18	3/1:9,7	14/5:18,17	1/1:116	1/2:33,33	5/2:7,6	2/1:9,7	2/1:18,12	1/2:12,5	3/1:13,11	2/2:90	5/5:1	1/1:13	2/5:119,108	2/2:120	2/2:41	./.:0	4/2:3,2	1/2:57,56	4/2:547,480	2/3:9,3	70/70:1	2/3:30,21
GE1783_0423	vDNAcla729E02_F07	NA	NA	NA	7/2:35,21	8/8:1	1/4:10,2	1/2:63,62	1/1:17	4/2:51,50	6/6:42	7/8:3,1	./.:0	2/2:28	5/3:10,6	14/8:27,22	1/3:61,45	2/2:46	2/10:11,10	1/1:4	5/2:11,9	3/2:10,6	3/13:9,2	2/2:87	./.:0	1/1:14	5/2:106,95	2/5:57,40	2/2:25	2/22:3,1	2/2:5	2/1:43,40	2/2:784	2/2:14	./.:0	2/3:32,27
GE1783_0426	vDNAcla729E02_A08	NA	NA	NA	2/7:32,22	./.:0	1/4:12,3	2/1:50,47	1/1:20	4/2:64,63	6/6:44	7/8:3,3	14/24:2,2	2/2:26	3/5:13,5	8/14:20,19	3/1:54,40	2/2:50	2/10:10,8	1/1:4	2/5:12,8	3/2:11,3	3/3:12	2/2:76	./.:0	1/1:24	5/2:122,121	2/5:59,53	2/2:39	2/2:4	2/2:6	1/2:30,30	2/2:738	2/2:9	4/4:1	3/2:33,29
GE1783_0428	vDNAcla729E02_C08	NA	NA	NA	4/7:31,15	1/1:2	1/2:15,9	1/1:114	1/1:4	4/1:65,65	5/5:37	1/7:16,2	1/2:20,4	1/2:29,26	3/1:5,3	5/14:24,14	1/1:101	1/2:23,20	5/2:9,5	2/1:7,6	1/2:9,6	2/1:10,10	3/1:17,14	2/2:86	./.:0	1/1:13	2/5:120,85	2/2:95	2/2:33	./.:0	4/2:3,2	1/2:42,37	4/2:507,489	2/3:8,8	./.:0	3/2:31,27
GE1783_0429	vDNAcla729E02_D08	NA	NA	NA	4/7:27,20	1/1:2	2/1:17,10	1/1:128	./.:0	4/1:76,71	5/5:30	1/7:10,2	1/13:19,3	2/1:27,19	1/3:4,3	14/5:29,13	1/1:96	2/1:25,18	2/5:11,5	2/1:8,7	1/2:7,5	2/1:12,10	3/1:18,9	2/2:81	./.:0	1/1:14	2/5:105,104	2/2:102	2/2:45	./.:0	4/2:3,2	1/2:40,31	4/2:449,431	3/2:9,2	./.:0	2/3:29,18
GE1783_0432	vDNAcla729E02_G08	NA	NA	NA	2/7:16,14	8/8:1	1/1:11	1/2:53,52	1/1:10	4/2:70,64	6/6:36	7/8:2,2	14/14:2	2/2:37	5/3:8,7	8/14:16,14	1/3:36,33	2/2:47	10/2:9,5	1/3:3,1	2/5:17,15	3/3:8	3/18:12,2	2/2:77	./.:0	1/1:15	2/5:97,90	5/2:41,37	2/2:32	./.:0	2/2:5	1/2:36,35	2/2:700	2/2:13	4/1:1,1	2/3:26,16
GE1783_0435	vDNAcla729E02_B09	NA	NA	NA	7/2:23,19	./.:0	1/4:6,4	2/1:61,52	1/1:18	2/4:56,50	6/6:34	8/7:4,1	13/13:2	2/4:21,5	3/5:4,4	8/14:25,21	1/3:40,34	2/2:45	2/10:6,5	1/1:2	2/5:7,7	2/3:9,7	3/3:6	2/2:69	2/2:1	1/1:16	5/2:101,95	2/5:57,52	2/2:30	2/2:1	2/2:3	1/2:40,33	2/2:773	2/2:12	./.:0	2/3:21,21
GE1783_0436	vDNAcla729E02_C09	NA	NA	NA	7/2:17,14	./.:0	1/4:8,3	2/1:67,65	1/1:17	4/2:79,71	6/6:48	7/8:2,2	13/24:4,2	2/4:27,3	3/5:4,4	14/8:20,17	3/1:52,47	2/2:57	2/10:8,8	1/3:8,1	2/5:10,3	2/3:12,10	3/3:18	2/2:71	./.:0	1/1:10	2/5:114,97	5/2:64,55	2/2:29	2/2:1	2/2:5	1/2:47,44	2/2:964	2/2:23	./.:0	2/3:42,33
GE1783_0437	vDNAcla729E02_D09	NA	NA	NA	4/7:28,25	1/1:1	1/2:19,9	1/1:120	./.:0	1/4:78,66	5/5:45	1/7:12,3	1/2:19,6	1/2:37,23	3/1:7,4	14/5:31,25	1/1:135	1/2:33,20	5/2:8,7	1/2:8,8	2/1:12,9	2/1:11,9	1/3:19,17	2/2:105	./.:0	1/1:22	2/5:133,114	2/2:124	2/2:41	./.:0	2/4:6,1	2/1:43,31	4/2:526,489	2/3:7,3	./.:0	2/3:29,29
GE1783_0438	vDNAcla729E02_E09	NA	NA	NA	7/2:26,24	8/8:1	1/1:18	1/2:46,44	1/1:15	4/2:62,61	6/6:42	7/8:2,1	./.:0	2/4:17,3	3/5:9,5	14/8:24,22	1/3:53,47	2/2:55	2/10:8,4	1/1:6	2/5:9,9	3/2:10,9	3/8:13,2	2/2:89	5/5:1	1/1:13	5/2:107,87	5/2:57,43	2/2:39	./.:0	2/2:6	2/1:35,28	2/2:827	2/2:9	4/4:1	2/3:31,22
GE1783_0439	vDNAcla729E02_F09	NA	NA	NA	7/4:20,17	1/1:2	2/1:11,7	1/1:137	./.:0	1/4:90,60	5/5:46	1/1:14	1/2:28,7	1/2:24,21	3/1:9,6	5/14:26,23	1/1:107	1/2:34,28	5/2:10,9	2/1:7,4	1/2:14,9	1/2:15,10	1/3:15,11	2/2:83	./.:0	1/1:13	5/2:124,113	2/2:121	2/2:32	./.:0	4/2:1,1	2/1:42,33	4/2:557,457	3/2:9,6	./.:0	2/3:38,32
GE1783_0442	vDNAcla729E02_A10	NA	NA	NA	2/4:17,15	1/1:2	2/2:12	1/2:56,54	1/1:24	1/2:76,64	5/3:34,33	3/1:13,9	1/2:17,7	1/2:25,18	3/1:5,3	14/5:24,18	1/1:107	2/1:22,21	2/5:10,7	1/2:4,2	2/1:6,4	1/2:13,9	1/3:15,14	2/2:85	./.:0	1/1:12	2/5:113,108	2/2:131	2/2:26	./.:0	2/4:3,2	2/1:43,34	4/2:459,446	3/2:7,1	4/4:2	3/2:33,24
GE1783_0443	vDNAcla729E02_B10	NA	NA	NA	7/2:23,17	./.:0	1/4:7,1	1/2:30,21	1/1:15	2/4:33,32	6/6:20	7/8:2,1	24/24:2	2/2:18	3/5:4,4	14/8:17,8	3/1:18,16	2/2:25	2/10:6,6	1/1:1	5/2:7,6	3/2:4,2	3/3:2	2/2:30	5/5:1	1/1:11	2/5:67,55	2/5:25,25	2/2:18	./.:0	2/2:3	2/1:19,17	2/2:388	2/2:7	4/4:1	3/2:18,12
GE1783_0449	vDNAcla729E02_H10	NA	NA	NA	7/2:19,15	./.:0	1/1:17	1/2:76,70	1/1:18	4/2:80,77	6/6:47	7/7:1	13/24:2,2	2/2:22	5/3:7,5	8/14:19,17	1/3:57,53	2/2:64	10/2:10,5	1/3:8,1	5/2:14,9	2/3:9,6	3/3:12	2/2:90	./.:0	1/2:7,1	2/5:115,102	2/5:71,56	2/2:32	2/2:1	2/2:3	1/2:51,48	2/2:1015	2/2:12	4/4:1	3/2:33,30
GE1783_0451	vDNAcla729E02_B11	NA	NA	NA	7/2:24,16	./.:0	1/4:5,1	1/2:58,57	1/1:14	4/2:56,46	6/6:22	7/7:2	14/13:2,1	2/2:17	5/5:6	8/14:24,21	3/1:51,44	2/2:43	10/2:6,3	1/1:3	2/5:7,6	3/2:7,6	3/3:10	2/2:80	./.:0	1/1:10	2/5:125,118	2/5:46,37	2/2:23	./.:0	2/2:5	1/2:28,26	2/2:781	2/2:14	4/4:1	3/2:18,16
GE1783_0452	vDNAcla729E02_C11	NA	NA	NA	7/4:15,13	1/8:4,1	2/1:12,7	1/1:69	./.:0	1/4:31,30	5/16:24,4	1/7:6,1	1/2:13,3	2/1:22,19	1/3:3,2	5/14:20,12	1/1:98	1/2:19,15	2/2:9	1/1:5	2/1:5,3	1/2:14,3	1/3:10,4	2/2:53	./.:0	1/1:4	2/5:83,73	2/2:77	2/2:19	./.:0	4/2:2,2	1/2:38,29	4/2:390,319	2/3:3,2	132/132:1	2/3:24,16
GE1783_0456	vDNAcla729E02_G11	NA	NA	NA	7/2:17,14	./.:0	1/4:8,2	1/2:77,64	1/1:17	2/4:80,72	6/6:40	8/7:2,1	13/13:2	2/2:26	5/3:11,6	8/14:19,19	1/3:54,39	2/2:44	2/10:9,7	1/1:4	2/5:8,4	2/3:11,7	3/13:8,1	2/2:91	./.:0	1/1:7	2/5:108,103	5/2:69,57	2/2:29	2/2:1	2/2:4	1/2:46,41	2/2:1096	2/2:13	./.:0	2/3:36,21
GE1783_0458	vDNAcla729E02_A12	NA	NA	NA	7/4:33,22	1/1:12	1/2:15,12	1/1:121	./.:0	4/1:69,56	5/5:60	1/7:21,4	1/13:28,3	1/2:32,24	3/1:7,7	14/5:26,23	1/1:117	1/2:40,25	2/5:13,7	1/2:9,9	1/2:15,9	1/2:14,13	1/3:17,16	2/2:83	2/2:1	1/1:13	2/5:121,106	2/2:123	2/2:40	2/2:1	4/2:3,1	1/2:43,32	4/2:459,399	3/2:7,5	4/4:1	3/2:31,30
GE1783_0462	vDNAcla729E02_E12	NA	NA	NA	2/7:26,20	4/4:1	1/1:22	2/1:55,53	1/1:20	2/4:69,59	6/6:34	8/7:4,3	14/13:3,2	2/2:19	5/3:9,4	8/14:21,18	1/3:58,44	2/2:52	10/2:11,8	1/1:6	2/5:13,7	3/2:15,8	3/3:11	2/2:73	5/5:1	1/1:16	2/5:118,105	5/2:50,45	2/2:44	2/2:2	2/2:7	2/1:39,35	2/2:753	2/2:11	./.:0	3/2:36,28
GE1783_0466	vDNAcla730E03_A01	NA	NA	NA	7/4:41,41	1/1:7	2/1:23,15	1/1:235	./.:0	1/4:126,115	5/5:89	1/7:28,3	1/13:38,8	1/2:54,46	1/3:11,9	5/14:51,44	1/1:212	1/2:60,55	2/5:19,13	1/2:12,5	1/2:23,14	1/2:26,14	3/1:24,24	2/2:151	5/5:1	1/1:24	2/5:243,239	2/2:201	2/2:76	./.:0	4/2:10,5	1/2:71,63	4/2:855,768	2/3:10,10	4/1:3,2	2/3:56,48
GE1783_0467	vDNAcla730E03_B01	NA	NA	NA	2/7:9,8	./.:0	1/1:5	1/2:40,29	1/1:13	4/2:43,34	6/6:16	7/8:1,1	13/13:2	2/4:22,6	3/3:2	14/8:12,8	3/1:42,33	2/2:27	10/2:4,1	./.:0	2/2:6	3/3:4	3/18:3,1	2/2:61	./.:0	1/1:11	2/5:85,81	5/2:27,26	2/2:24	./.:0	2/2:4	1/2:27,22	2/2:621	2/2:9	./.:0	3/2:18,17
GE1783_0469	vDNAcla730E03_D01	NA	NA	NA	7/4:6,3	1/1:1	2/1:3,2	1/1:30	./.:0	1/4:17,10	5/5:10	1/1:6	1/1:10	1/2:5,3	3/1:1,1	14/5:5,5	1/1:31	1/2:7,7	5/5:1	2/2:2	1/2:3,3	2/1:4,3	1/3:3,2	2/2:28	./.:0	1/1:2	2/5:41,30	2/2:32	2/2:9	./.:0	2/2:4	1/2:10,5	4/2:171,117	2/3:6,1	./.:0	3/2:9,5
GE1783_0471	vDNAcla730E03_F01	NA	NA	NA	2/7:13,6	./.:0	1/1:1	2/1:16,15	1/1:6	4/2:25,20	6/16:7,1	7/8:2,1	./.:0	2/2:8	3/5:2,1	14/8:8,3	3/1:21,14	2/2:11	10/10:3	1/3:2,1	2/5:1,1	3/3:3	3/8:6,1	2/2:31	./.:0	1/1:1	2/2:53	2/5:25,15	2/2:6	./.:0	2/2:3	1/1:30	4/2:155,130	2/3:2,1	./.:0	3/3:17
GE1783_0472	vDNAcla730E03_G01	NA	NA	NA	7/2:34,22	./.:0	1/4:13,2	1/2:70,59	1/1:20	2/4:78,63	6/6:36	8/7:2,1	13/14:4,2	2/2:27	5/3:7,6	14/8:31,23	3/1:50,40	2/2:26	2/10:7,3	1/3:4,1	2/5:10,8	2/3:12,10	3/3:14	2/2:75	./.:0	1/1:26	2/5:146,124	5/2:50,48	2/2:35	2/2:1	2/2:10	1/2:47,39	2/2:1001	2/2:7	4/253:5,1	2/3:28,25
GE1783_0473	vDNAcla730E03_H01	NA	NA	NA	7/4:46,40	1/8:9,1	2/1:23,17	1/1:179	./.:0	1/4:115,96	5/5:77	1/7:19,3	1/13:39,6	1/2:53,50	3/1:12,12	14/5:41,29	1/1:196	1/2:40,33	2/5:20,11	1/2:9,9	2/1:19,16	1/2:19,12	1/3:22,19	2/2:134	./.:0	1/2:22,3	2/5:200,192	2/2:170	2/2:43	2/2:2	2/4:7,4	2/1:84,75	4/2:764,745	2/3:8,8	191/4:1,1	3/2:53,48
GE1783_0474	vDNAcla730E03_A02	NA	NA	NA	4/7:45,38	1/1:5	1/2:22,15	1/1:140	./.:0	4/1:76,76	5/5:42	1/7:16,3	1/2:31,8	1/2:35,25	1/3:13,9	14/5:28,23	1/1:146	2/1:39,37	2/5:14,11	1/2:9,8	2/1:21,16	1/2:19,13	3/1:16,16	2/2:103	./.:0	1/1:24	5/2:172,163	2/2:113	2/2:41	./.:0	2/4:4,2	2/1:61,56	2/4:549,548	2/3:10,5	1/1:1	3/2:34,31
GE1783_0475	vDNAcla730E03_B02	NA	NA	NA	4/7:29,28	1/1:3	2/1:13,12	1/1:83	./.:0	4/1:59,40	5/5:32	1/7:8,5	1/1:15	2/1:14,13	1/3:4,2	14/5:25,22	1/1:80	1/2:22,20	5/2:10,2	2/1:6,2	2/1:16,8	1/2:7,2	1/3:12,11	2/2:75	2/2:2	1/2:11,2	5/2:107,96	5/2:47,45	2/2:25	2/2:5	2/2:7	1/2:30,26	2/2:720	2/2:11	171/1:1,1	3/2:26,18
GE1783_0477	vDNAcla730E03_D02	NA	NA	NA	4/7:10,8	1/1:3	2/1:8,7	1/1:69	./.:0	1/4:48,36	5/5:26	1/7:9,1	1/2:10,2	2/1:16,13	3/1:5,2	5/14:13,12	1/1:59	1/2:16,14	2/5:3,3	2/1:4,2	1/2:9,7	2/1:5,5	3/1:8,4	2/2:63	./.:0	1/1:9	2/5:94,86	2/2:93	2/2:18	./.:0	4/4:2	1/2:34,29	4/2:313,276	2/3:7,7	4/4:1	3/2:19,18
GE1783_0478	vDNAcla730E03_E02	NA	NA	NA	7/2:35,26	4/4:1	1/4:18,3	1/2:60,59	1/1:25	4/2:71,63	6/6:46	7/7:6	14/13:4,4	2/2:28	5/3:12,3	8/14:20,18	3/1:58,51	2/2:61	2/10:13,9	1/1:10	2/5:12,11	3/2:9,4	3/21:9,2	2/2:80	./.:0	1/1:20	2/5:131,125	2/2:103	2/2:36	./.:0	4/2:6,2	1/2:55,41	2/4:575,554	2/3:5,3	./.:0	3/2:25,16
GE1783_0482	vDNAcla730E03_A03	NA	NA	NA	4/7:37,25	1/1:3	1/2:16,13	1/1:159	./.:0	1/4:89,88	5/5:55	1/1:19	1/13:26,5	2/1:30,28	1/3:8,7	5/14:33,31	1/1:157	2/1:37,35	2/5:16,16	2/1:9,8	1/2:12,6	1/1:18	3/1:16,5	2/2:109	./.:0	1/1:22	2/5:166,155	2/2:155	2/2:42	./.:0	4/2:5,2	1/2:49,49	4/2:573,557	3/2:14,10	./.:0	2/3:38,34
GE1783_0484	vDNAcla730E03_C03	NA	NA	NA	4/7:21,16	1/8:7,1	1/2:13,8	1/1:121	10/10:1	1/4:66,52	5/5:46	1/7:11,3	1/1:11	1/2:21,18	1/3:10,3	14/5:25,20	1/1:87	1/2:32,17	5/2:11,7	1/2:5,3	1/2:14,10	1/2:12,5	3/1:15,10	2/2:76	2/5:1,1	1/1:10	2/5:103,96	2/2:106	2/2:27	2/2:1	4/2:4,2	1/2:31,31	2/4:435,402	3/2:10,5	./.:0	2/3:21,21
GE1783_0485	vDNAcla730E03_D03	NA	NA	NA	4/7:26,21	1/1:4	1/2:16,9	1/1:137	./.:0	4/1:70,62	5/5:44	1/7:16,2	1/13:16,2	2/2:27	3/5:11,9	14/8:32,24	3/1:51,48	2/2:50	2/10:14,3	1/1:6	2/5:14,11	3/2:11,9	3/13:8,1	2/2:106	./.:0	1/1:12	5/2:140,130	2/5:80,66	2/2:33	2/2:1	2/2:4	1/2:54,45	2/2:1226	2/2:15	4/4:2	2/3:46,24
GE1783_0486	vDNAcla730E03_F03	NA	NA	NA	2/4:19,14	1/1:3	1/2:5,5	1/2:74,39	1/1:12	4/2:41,32	5/6:22,22	1/8:3,2	1/14:9,3	2/1:12,11	1/3:5,3	8/5:16,10	1/3:52,30	2/1:35,15	10/5:5,3	2/1:4,2	5/1:7,4	3/1:7,7	3/1:5,4	2/2:87	./.:0	1/1:7	2/5:138,65	2/5:67,25	2/2:26	./.:0	4/2:1,1	1/2:46,19	2/4:630,325	3/2:9,6	70/4:1,1	3/2:23,8
GE1783_0486	vDNAcla730E03_G03	NA	NA	NA	7/2:3,1	./.:0	1/2:3,1	1/2:12,6	./.:0	1/2:9,9	6/5:2,1	8/8:1	24/24:1	1/2:4,1	1/1:1	5/12:2,1	1/3:9,4	1/2:2,2	5/5:1	2/2:1	5/1:3,2	3/3:1	18/18:1	2/2:6	./.:0	./.:0	2/5:32,11	2/5:7,2	2/2:7	./.:0	./.:0	1/1:14	2/4:79,50	2/2:2	./.:0	2/2:2
GE1783_0488	vDNAcla730E03_B04	NA	NA	NA	4/7:22,19	1/1:4	2/1:11,5	1/1:110	10/10:1	1/4:66,63	5/5:39	1/7:4,1	1/13:11,4	1/2:20,15	1/1:2	5/14:22,17	1/1:77	2/1:19,16	5/2:6,4	1/2:5,2	1/2:10,6	2/1:6,5	1/3:10,4	2/2:52	./.:0	1/1:19	2/5:113,87	2/2:99	2/2:32	./.:0	4/4:3	1/2:46,39	4/2:448,382	3/2:11,6	70/4:1,1	3/2:30,22
GE1783_0490	vDNAcla730E03_D04	NA	NA	NA	2/2:3	./.:0	4/2:1,1	1/1:7	1/1:2	2/4:2,1	3/6:2,1	./.:0	./.:0	./.:0	./.:0	14/14:1	1/1:4	8/8:1	./.:0	./.:0	./.:0	./.:0	./.:0	2/2:1	./.:0	./.:0	2/2:7	2/5:3,2	./.:0	./.:0	./.:0	1/1:1	2/4:15,9	./.:0	./.:0	./.:0
GE1783_0496	vDNAcla730E03_B05	NA	NA	NA	7/2:26,25	4/4:2	1/1:15	1/2:76,56	1/1:31	2/4:77,72	6/16:36,4	7/8:3,1	14/24:2,1	2/4:41,5	3/5:8,8	14/8:30,25	3/1:54,52	2/2:48	2/2:6	1/1:2	2/5:15,14	2/3:14,7	3/3:10	2/2:91	2/2:1	1/1:11	5/2:143,136	2/5:72,68	2/2:39	2/2:1	2/2:4	2/1:50,48	2/2:1277	2/2:19	./.:0	2/3:39,33
GE1783_0497	vDNAcla730E03_C05	NA	NA	NA	7/2:28,25	./.:0	1/4:23,6	1/2:92,75	1/1:19	2/4:98,92	6/6:54	7/8:3,1	13/14:4,2	2/2:42	3/5:10,8	14/8:28,25	1/3:69,68	2/2:76	10/2:8,6	1/1:4	2/5:13,12	2/3:11,8	3/3:13	2/2:121	./.:0	1/1:22	5/2:150,141	5/2:77,62	2/2:41	./.:0	2/2:6	2/1:73,55	2/2:1288	2/2:17	4/4:1	3/2:43,42
GE1783_0498	vDNAcla730E03_D05	NA	NA	NA	7/2:11,7	4/4:1	1/1:10	1/2:51,45	1/1:8	2/4:35,30	6/6:31	8/8:3	13/24:1,1	2/2:19	5/3:4,1	14/8:13,10	3/1:54,32	2/2:42	10/2:4,3	3/3:1	2/5:6,4	2/3:12,10	3/3:5	2/2:61	./.:0	./.:0	2/2:192	2/5:38,34	2/2:27	./.:0	2/2:2	1/1:56	4/2:463,433	2/3:11,5	4/4:2	3/3:36
GE1783_0500	vDNAcla730E03_F05	NA	NA	NA	7/4:31,27	1/1:4	2/1:11,10	1/1:139	1/1:1	4/1:80,64	5/5:43	1/7:12,2	1/2:19,5	1/2:27,25	3/1:9,6	14/5:26,26	1/1:118	1/2:35,19	2/5:8,4	2/1:8,4	2/1:14,11	2/1:10,10	3/1:13,11	2/2:95	./.:0	1/1:7	2/5:115,110	2/2:101	2/2:40	2/2:1	4/2:3,1	1/1:79	4/4:958	3/3:15	4/4:2	3/3:54
GE1783_0502	vDNAcla730E03_H05	NA	NA	NA	7/4:20,10	1/1:2	2/1:18,15	1/1:97	./.:0	1/4:65,50	5/5:40	1/1:12	1/13:26,4	2/1:34,30	3/1:7,3	5/14:29,19	1/1:115	1/2:28,28	2/5:8,2	2/1:5,4	1/2:9,8	1/2:11,9	3/1:10,8	2/2:89	2/2:1	1/2:9,1	2/5:121,120	2/2:102	2/2:23	./.:0	2/4:5,4	2/1:50,47	4/2:660,586	3/2:11,9	4/4:1	2/3:32,27
GE1783_0503	vDNAcla730E03_A06	NA	NA	NA	7/4:28,23	1/1:4	2/1:13,11	1/1:183	./.:0	1/4:88,80	5/16:39,5	1/7:8,2	1/2:24,6	1/2:38,33	3/1:9,7	5/14:37,35	1/1:133	1/2:41,23	5/2:7,4	2/1:10,7	1/2:9,6	1/2:18,13	1/3:12,11	2/2:132	./.:0	1/1:11	5/2:186,173	2/2:132	2/2:47	./.:0	4/2:4,4	1/2:56,50	4/2:750,719	2/3:13,9	4/4:1	3/2:44,30
GE1783_0507	vDNAcla730E03_E06	NA	NA	NA	7/4:2,1	./.:0	./.:0	2/1:6,5	./.:0	2/4:3,2	6/6:5	./.:0	1/1:1	2/2:2	1/1:1	14/14:2	3/1:3,3	2/1:2,1	./.:0	1/1:1	./.:0	5/5:1	3/3:1	2/2:4	./.:0	1/1:1	2/5:8,7	2/2:7	2/2:1	./.:0	./.:0	1/1:6	4/2:46,33	./.:0	./.:0	3/2:5,1
GE1783_0509	vDNAcla730E03_G06	NA	NA	NA	7/4:28,26	1/1:4	1/2:14,10	1/1:140	./.:0	1/4:93,88	5/5:58	1/7:18,2	1/13:29,6	1/2:42,34	3/1:12,10	14/5:33,32	1/1:147	2/1:33,32	2/5:11,8	1/2:8,3	2/1:12,8	1/2:14,9	1/3:22,15	2/2:114	./.:0	1/1:18	2/5:140,137	2/2:123	2/2:32	2/2:1	4/2:6,2	2/1:51,49	4/2:585,556	3/2:11,5	241/241:1	2/3:45,24
GE1783_0511	vDNAcla730E03_A07	NA	NA	NA	4/7:44,40	1/1:6	1/2:25,14	1/1:177	./.:0	1/4:107,91	5/5:50	1/7:18,4	1/13:28,6	2/1:45,35	1/3:10,5	14/5:38,31	1/1:141	1/2:34,31	2/5:19,10	1/2:10,10	2/1:19,17	1/2:21,10	1/3:26,23	2/2:115	2/2:1	1/2:17,4	5/2:191,169	2/2:162	2/2:57	11/21:1,1	2/4:7,3	1/2:52,45	4/2:623,611	3/2:13,6	4/4:1	3/2:33,30
GE1783_0512	vDNAcla730E03_B07	NA	NA	NA	7/4:16,15	1/1:11	2/1:13,10	1/1:136	./.:0	4/1:67,56	5/5:39	1/7:10,3	1/2:23,3	2/1:25,15	3/1:10,3	14/5:30,24	1/1:107	1/2:30,22	2/5:8,6	1/2:5,5	2/1:11,8	1/2:11,5	3/1:10,7	2/2:102	./.:0	1/1:23	2/5:151,131	2/2:99	2/2:46	2/2:1	4/2:4,4	1/2:45,40	4/2:658,562	2/3:8,5	4/4:1	2/3:37,32
GE1783_0513	vDNAcla730E03_C07	NA	NA	NA	4/2:1,1	./.:0	./.:0	1/2:4,4	1/1:4	2/1:2,1	5/6:1,1	./.:0	20/20:1	./.:0	./.:0	8/8:1	./.:0	./.:0	./.:0	./.:0	1/1:1	2/2:1	3/3:1	2/2:1	./.:0	./.:0	2/5:1,1	2/2:2	./.:0	./.:0	./.:0	1/1:3	2/4:10,9	./.:0	./.:0	./.:0
GE1783_0515	vDNAcla730E03_E07	NA	NA	NA	2/7:23,14	./.:0	1/4:16,5	2/1:75,72	1/1:30	2/4:101,69	6/6:50	7/8:6,4	13/14:5,2	2/2:32	5/3:9,6	8/14:32,31	1/3:68,60	2/2:72	2/10:14,8	1/3:10,3	2/5:11,10	3/2:9,6	3/18:18,3	2/2:122	./.:0	1/1:21	5/2:144,141	2/5:61,50	2/2:35	./.:0	2/2:6	2/1:63,43	2/2:1237	2/2:16	4/70:2,1	2/3:31,30
GE1783_0521	vDNAcla730E03_C08	NA	NA	NA	7/4:33,22	1/1:5	1/2:18,13	1/1:144	./.:0	1/4:104,82	5/5:55	1/7:25,3	1/2:27,4	2/1:36,36	3/1:10,9	14/5:36,32	1/1:146	2/1:35,26	2/5:8,7	1/2:7,2	1/2:12,10	1/2:17,13	3/1:16,12	2/2:107	./.:0	1/1:25	5/2:159,155	2/2:141	2/2:51	2/2:1	4/2:9,7	2/1:63,46	2/4:613,594	3/2:9,1	172/172:1	3/2:38,32
GE1783_0524	vDNAcla730E03_F08	NA	NA	NA	7/4:5,3	1/1:2	1/2:5,3	1/1:26	./.:0	1/4:26,19	5/16:6,4	1/7:8,1	1/24:6,1	1/2:8,4	./.:0	5/14:7,5	1/1:33	2/1:12,7	5/2:4,2	2/2:1	1/2:2,2	2/1:4,3	1/3:6,3	2/2:33	./.:0	1/1:3	2/5:48,45	2/2:27	2/2:16	./.:0	4/4:1	1/2:18,10	4/2:165,145	3/3:1	185/185:1	2/3:11,9
GE1783_0525	vDNAcla730E03_G08	NA	NA	NA	4/7:25,17	1/1:3	1/2:13,9	1/1:115	./.:0	4/1:74,70	5/5:36	1/1:12	1/2:23,5	2/1:40,25	1/3:7,5	14/5:36,29	1/1:93	2/1:29,25	2/5:10,4	1/2:7,4	2/1:14,12	2/1:6,6	1/3:16,8	2/2:82	6/2:1,1	1/1:9	5/2:104,102	2/2:112	2/2:22	2/2:1	4/4:3	1/2:42,37	4/2:503,451	2/3:5,2	4/4:1	2/3:31,14
GE1783_0526	vDNAcla730E03_H08	NA	NA	NA	2/7:29,22	./.:0	1/1:21	1/2:74,71	1/1:27	2/4:80,63	6/6:47	8/7:4,2	24/24:2	2/2:36	5/3:9,4	8/14:28,19	1/3:63,47	2/2:59	2/10:12,12	1/1:3	2/5:13,10	2/3:14,8	3/8:13,2	2/2:90	./.:0	1/1:17	5/2:137,126	2/5:75,43	2/2:43	2/2:2	2/2:4	1/2:54,38	2/2:1254	2/2:12	189/4:1,1	2/3:34,30
GE1783_0527	vDNAcla730E03_A09	NA	NA	NA	7/2:31,25	./.:0	1/4:24,5	1/2:75,65	1/1:22	2/4:107,101	6/6:60	7/8:7,7	13/14:5,2	2/4:42,5	3/5:12,11	14/8:29,27	1/3:77,70	2/2:57	10/2:14,10	1/1:5	5/2:22,19	2/3:14,9	3/8:20,3	2/2:108	./.:0	1/2:12,3	5/2:167,156	5/2:71,69	2/2:59	2/2:2	2/2:5	1/2:69,52	2/2:1118	2/2:26	254/254:1	3/2:40,31
GE1783_0529	vDNAcla730E03_C09	NA	NA	NA	7/2:37,34	./.:0	1/4:15,4	1/2:83,70	1/1:11	2/4:88,86	6/6:54	7/7:6	13/13:2	2/2:39	5/3:7,5	8/14:37,32	1/3:75,72	2/2:67	10/2:13,12	1/1:5	2/5:14,11	2/3:13,10	3/8:18,6	2/2:114	2/2:1	./.:0	2/2:269	5/2:79,51	2/2:49	./.:0	2/4:5,1	1/1:112	4/2:714,596	2/3:12,11	4/189:3,1	3/3:72
GE1783_0530	vDNAcla730E03_D09	NA	NA	NA	4/7:17,16	1/1:4	1/2:14,8	1/1:88	./.:0	1/4:66,59	5/5:28	1/7:5,3	1/2:12,3	2/1:15,13	3/1:6,4	14/5:26,16	1/1:90	1/2:26,20	5/2:10,3	1/1:3	1/2:4,4	1/2:13,5	1/3:9,5	2/2:86	./.:0	1/1:4	2/5:118,112	2/2:96	2/2:17	11/11:1	4/2:3,1	1/2:41,38	4/2:535,507	2/3:9,5	./.:0	3/2:25,23
GE1783_0531	vDNAcla730E03_E09	NA	NA	NA	2/7:8,7	./.:0	4/1:2,2	1/2:28,26	1/1:5	2/4:31,29	6/6:18	8/8:2	24/14:2,1	2/2:4	5/3:3,1	8/14:13,4	1/3:15,14	2/2:23	10/2:5,4	1/1:3	2/2:1	2/3:4,1	3/3:3	2/2:23	./.:0	1/1:7	5/2:51,44	2/5:24,15	2/2:17	./.:0	2/2:1	1/2:16,11	2/2:392	2/2:7	./.:0	3/2:13,11
GE1783_0533	vDNAcla730E03_G09	NA	NA	NA	2/7:23,10	./.:0	1/4:6,2	1/2:44,40	1/1:13	2/4:54,50	6/6:25	7/7:3	14/14:2	2/2:19	3/5:7,2	14/8:21,19	1/3:49,38	2/2:35	10/2:8,6	1/1:4	2/5:7,5	3/2:9,7	3/3:11	2/2:76	2/2:1	1/1:15	5/2:85,70	2/5:43,22	2/2:26	27/2:1,1	2/2:5	1/2:30,24	2/2:660	2/2:10	4/4:1	3/2:22,18
GE1783_0534	vDNAcla730E03_H09	NA	NA	NA	4/7:31,27	1/1:5	1/2:14,11	1/1:159	./.:0	4/1:72,70	5/5:55	1/7:18,4	1/14:21,6	2/1:33,23	3/1:8,3	5/14:27,22	1/1:122	2/1:32,24	5/2:15,10	2/1:10,7	2/1:15,13	1/2:28,16	1/3:14,10	2/2:116	5/5:1	1/1:25	2/5:155,139	2/2:140	2/2:41	./.:0	2/4:4,2	2/1:46,42	4/2:610,550	3/2:6,4	4/4:2	2/3:44,35
GE1783_0537	vDNAcla730E03_C10	NA	NA	NA	7/2:31,28	./.:0	1/4:13,4	1/2:94,60	1/1:16	2/4:98,80	6/6:50	7/8:2,1	14/13:6,3	2/2:26	3/5:12,11	14/8:29,22	1/3:63,56	2/2:69	2/10:13,12	1/1:13	2/5:11,9	2/3:14,10	3/8:12,3	2/2:100	./.:0	1/1:20	2/5:142,128	2/5:76,61	2/2:42	2/2:1	2/2:5	2/1:58,56	2/2:1145	2/2:13	252/70:1,1	2/3:45,19
GE1783_0540	vDNAcla730E03_F10	NA	NA	NA	2/2:1	./.:0	1/1:2	2/1:3,1	1/1:1	2/4:5,2	3/6:1,1	./.:0	14/14:1	2/2:1	3/3:1	14/12:2,1	3/1:3,1	2/2:2	10/10:1	./.:0	./.:0	3/3:1	3/3:1	2/2:6	./.:0	./.:0	2/5:8,4	2/5:6,6	2/2:1	./.:0	./.:0	1/1:5	2/2:66	./.:0	./.:0	3/3:3
GE1783_0542	vDNAcla730E03_H10	NA	NA	NA	4/7:32,26	1/8:5,1	2/1:15,11	1/1:114	./.:0	1/4:81,80	5/5:42	1/7:15,5	1/13:19,2	2/1:29,19	3/1:14,7	5/14:26,22	1/1:110	1/2:36,34	5/2:9,8	2/1:6,2	1/2:10,10	1/2:16,12	3/1:17,14	2/2:80	5/5:2	1/1:24	5/2:137,128	2/2:131	2/2:38	2/2:2	2/4:4,3	2/1:52,50	4/2:532,468	2/3:9,6	4/4:1	2/3:34,25
GE1783_0543	vDNAcla730E03_A11	NA	NA	NA	2/7:23,19	./.:0	1/4:9,2	2/1:64,59	1/1:14	2/4:51,38	6/16:28,3	7/7:2	13/24:2,2	2/2:24	5/3:7,6	14/8:24,19	1/3:59,58	2/2:43	10/2:8,6	1/1:7	2/5:11,6	2/3:9,7	3/3:11	2/2:72	./.:0	1/2:17,2	5/2:136,114	2/5:52,52	2/2:30	2/2:1	2/2:10	1/2:41,37	2/2:918	2/2:10	4/4:1	2/3:36,31
GE1783_0547	vDNAcla730E03_E11	NA	NA	NA	4/7:32,29	1/1:9	1/2:19,11	1/1:112	./.:0	4/1:80,66	5/5:47	1/7:10,3	1/2:19,4	2/1:34,32	3/1:18,5	14/5:28,21	1/1:116	1/2:27,26	5/2:12,11	1/2:10,4	1/2:15,12	1/2:14,9	3/1:18,13	2/2:94	5/5:2	1/2:17,2	5/2:119,107	2/2:127	2/2:35	2/2:1	2/4:4,2	1/2:45,38	4/2:519,500	3/2:7,5	4/4:1	2/3:43,25
GE1783_0549	vDNAcla730E03_G11	NA	NA	NA	4/7:29,24	1/1:4	1/2:22,14	1/1:113	./.:0	1/4:78,59	5/5:54	1/7:18,4	1/13:26,5	1/2:27,23	3/1:8,4	5/14:26,19	1/1:121	1/2:32,24	2/5:9,7	2/1:7,6	2/1:11,9	1/2:12,6	1/3:15,13	2/2:87	5/5:1	1/2:9,1	2/5:119,119	2/2:97	2/2:44	2/2:1	4/2:4,1	2/1:49,48	4/2:528,425	3/2:8,7	4/1:1,1	3/2:30,25
GE1783_0550	vDNAcla730E03_H11	NA	NA	NA	7/4:5,1	1/1:2	1/2:2,2	1/1:19	./.:0	1/4:14,11	5/16:5,2	1/1:2	1/13:8,2	2/1:2,2	1/3:2,1	5/14:7,1	1/1:21	1/2:7,3	5/5:4	1/2:1,1	1/1:2	2/1:2,2	1/1:3	2/2:8	./.:0	1/1:3	2/5:32,22	2/2:19	2/2:9	2/2:2	2/2:2	2/1:12,10	4/2:96,86	2/3:3,1	./.:0	2/2:3
GE1783_0552	vDNAcla730E03_B12	NA	NA	NA	2/7:24,23	8/8:1	1/1:14	2/1:68,62	1/1:30	4/2:73,66	6/6:49	7/8:4,1	14/13:1,1	2/4:25,4	3/5:10,6	14/8:43,29	3/1:61,51	2/2:63	2/10:16,11	1/1:3	5/2:10,9	3/2:9,7	3/3:16	2/2:93	./.:0	./.:0	2/2:260	2/2:103	2/2:38	./.:0	4/4:10	1/1:96	4/4:1052	3/3:21	241/191:1,1	3/3:56
GE1783_0553	vDNAcla730E03_C12	NA	NA	NA	7/4:19,13	1/1:2	2/1:11,5	1/1:96	./.:0	4/1:47,41	5/5:37	1/7:6,2	1/13:15,2	1/2:22,14	3/1:6,5	5/14:22,18	1/1:86	1/2:21,15	2/5:4,3	2/2:2	1/2:9,7	1/2:10,5	1/3:7,4	2/2:82	./.:0	1/1:12	2/5:96,76	2/2:84	2/2:25	2/2:1	4/2:7,2	1/2:44,21	4/2:379,360	2/3:1,1	1/1:1	2/3:19,17
GE1783_0554	vDNAcla730E03_D12	NA	NA	NA	7/2:27,24	./.:0	1/1:18	1/2:68,62	1/1:20	2/4:78,65	6/6:45	7/8:1,1	24/24:2	2/2:37	3/3:15	8/14:35,28	3/1:70,54	2/2:56	10/2:12,5	1/1:10	5/2:10,9	3/2:10,10	3/8:10,2	2/2:85	2/2:1	./.:0	2/2:249	2/5:56,53	2/2:42	2/2:1	2/4:9,3	1/1:74	4/2:543,492	2/3:11,10	4/70:4,2	3/3:58
GE1783_0557	vDNAcla730E03_G12	NA	NA	NA	7/2:24,14	./.:0	1/1:13	1/2:55,45	1/1:18	4/2:43,37	6/16:26,3	7/7:3	13/14:3,1	2/2:26	3/5:6,2	8/14:17,12	3/1:45,43	2/2:37	10/2:10,5	1/1:2	5/2:8,6	3/2:8,4	3/3:5	2/2:56	2/2:1	1/1:7	2/5:112,85	2/5:43,28	2/2:17	./.:0	2/2:4	1/2:32,22	2/2:837	2/2:6	./.:0	3/2:22,14
GE1783_0561	vDNAcla731E04_C01	NA	NA	NA	7/4:30,28	1/8:6,1	1/2:18,10	1/1:106	./.:0	1/4:90,63	5/5:45	1/7:15,2	1/13:15,4	2/1:28,22	3/1:11,6	5/14:23,18	1/1:99	1/2:34,17	5/2:10,5	2/1:8,4	2/1:14,10	1/2:13,3	3/1:18,18	2/2:92	./.:0	1/2:10,2	2/5:122,113	5/2:54,53	2/2:38	./.:0	2/2:6	1/2:46,37	2/2:1000	2/2:10	./.:0	2/3:23,20
GE1783_0564	vDNAcla731E04_F01	NA	NA	NA	2/7:27,25	./.:0	1/4:21,4	2/1:57,48	1/1:14	4/2:64,64	6/6:33	7/8:6,1	13/24:7,4	2/4:25,4	5/3:12,7	8/14:28,23	3/1:63,50	2/2:62	10/2:13,8	1/3:6,1	2/5:15,12	3/2:7,6	3/8:11,2	2/2:90	2/2:1	1/1:15	2/5:117,111	2/5:57,46	2/2:40	2/2:2	2/2:6	1/2:39,39	2/2:1067	2/2:9	./.:0	2/3:35,31
GE1783_0567	vDNAcla731E04_A02	NA	NA	NA	7/4:22,19	1/1:6	1/2:13,12	1/1:102	1/1:1	1/4:57,48	5/5:35	1/7:8,2	1/13:14,3	1/2:23,18	1/3:5,4	5/14:17,13	1/1:82	2/1:25,20	5/2:11,8	2/1:7,5	2/1:9,8	2/1:10,9	3/1:17,14	2/2:63	./.:0	1/1:9	2/5:116,84	2/2:81	2/2:30	2/2:1	2/2:2	1/2:42,38	4/2:501,474	3/2:11,8	4/1:2,1	3/2:27,25
GE1783_0568	vDNAcla731E04_B02	NA	NA	NA	2/7:19,17	8/8:1	1/4:10,3	2/1:63,61	1/1:24	2/4:81,71	6/6:48	8/7:3,2	13/13:5	2/2:27	3/5:9,9	8/14:21,20	1/3:56,52	2/2:56	2/5:9,3	2/1:10,5	2/1:16,15	1/2:14,12	1/3:16,15	2/2:97	./.:0	1/1:12	2/5:108,108	2/2:105	2/2:31	./.:0	4/2:5,2	1/2:56,40	4/2:550,472	2/3:8,7	./.:0	2/3:31,24
GE1783_0569	vDNAcla731E04_C02	NA	NA	NA	7/2:31,23	./.:0	1/1:11	1/2:68,54	1/1:18	4/2:72,54	6/6:38	8/7:4,3	14/13:7,3	2/4:20,3	5/3:8,6	8/14:28,23	1/3:62,60	2/2:48	10/2:9,5	1/1:9	5/2:11,8	3/2:11,5	3/21:10,2	2/2:96	./.:0	1/1:12	2/5:131,94	2/5:55,43	2/2:25	2/2:1	2/2:4	2/1:37,26	2/2:864	2/2:6	4/4:2	2/3:27,22
GE1783_0573	vDNAcla731E04_G02	NA	NA	NA	./.:0	./.:0	./.:0	2/1:8,2	1/1:1	4/2:3,2	6/6:2	./.:0	./.:0	4/4:1	./.:0	14/14:1	3/1:3,2	2/2:1	./.:0	./.:0	./.:0	./.:0	3/3:2	2/2:6	./.:0	1/1:1	5/2:4,3	2/5:2,1	2/2:3	./.:0	./.:0	2/2:1	2/2:30	./.:0	./.:0	3/3:3
GE1783_0574	vDNAcla731E04_H02	NA	NA	NA	7/2:22,17	./.:0	1/4:15,3	2/1:64,49	1/1:17	2/4:72,45	6/6:27	7/8:5,3	24/24:3	2/2:22	5/3:7,5	14/8:27,22	1/3:64,51	2/2:46	10/2:9,7	1/1:2	2/5:11,10	3/2:8,6	3/8:13,3	2/2:71	5/5:1	1/1:15	5/2:101,97	2/5:48,46	2/2:30	2/2:1	2/2:9	2/1:41,33	2/2:1022	2/2:17	./.:0	2/3:33,29
GE1783_0577	vDNAcla731E04_C03	NA	NA	NA	7/2:21,17	./.:0	1/4:18,3	1/2:51,48	1/1:6	2/4:68,51	6/6:25	7/7:5	14/24:1,1	2/2:23	3/5:10,5	14/8:23,13	3/1:52,52	2/2:49	2/10:10,6	1/3:3,2	5/2:10,7	2/3:9,5	3/3:16	2/2:89	./.:0	1/2:12,2	5/2:97,83	5/2:48,43	2/2:32	60/60:1	2/2:6	1/2:35,27	2/2:836	2/2:15	./.:0	2/3:20,14
GE1783_0578	vDNAcla731E04_D03	NA	NA	NA	7/2:28,19	./.:0	1/4:19,3	1/2:76,54	1/1:22	2/4:81,61	6/6:29	8/7:4,1	14/13:3,3	2/2:35	3/5:8,6	14/8:33,23	1/3:67,53	2/2:40	2/10:16,9	1/3:7,1	2/5:15,9	3/2:14,9	3/8:10,2	2/2:104	./.:0	1/1:12	2/5:120,111	2/5:50,45	2/2:30	27/2:1,1	2/2:6	2/1:42,29	2/2:1001	2/2:13	4/4:2	3/3:63
GE1783_0580	vDNAcla731E04_F03	NA	NA	NA	7/4:21,16	1/1:5	1/2:15,14	1/1:144	./.:0	4/1:75,71	5/5:55	1/7:15,2	1/1:23	2/1:34,30	3/1:8,4	5/14:29,27	1/1:119	1/2:40,17	2/5:11,7	2/1:9,6	1/2:12,12	1/2:15,10	1/3:17,9	2/2:106	./.:0	1/2:14,2	2/5:137,111	2/2:137	2/2:37	2/2:1	2/4:6,2	1/2:58,47	2/4:532,524	2/3:8,6	./.:0	2/3:40,34
GE1783_0581	vDNAcla731E04_G03	NA	NA	NA	./.:0	./.:0	./.:0	./.:0	./.:0	./.:0	6/6:5	./.:0	./.:0	./.:0	./.:0	./.:0	./.:0	./.:0	./.:0	./.:0	./.:0	./.:0	./.:0	2/2:2	./.:0	./.:0	2/5:1,1	./.:0	2/2:2	./.:0	./.:0	./.:0	2/4:8,5	./.:0	./.:0	./.:0
GE1783_0582	vDNAcla731E04_H03	NA	NA	NA	7/4:24,23	8/8:1	2/1:14,10	1/1:114	10/10:1	4/1:79,76	5/5:40	1/1:17	1/13:15,3	2/1:34,29	3/1:8,4	5/14:25,15	1/1:107	1/2:32,22	2/5:9,8	1/2:6,5	1/2:11,4	1/2:10,9	1/3:15,9	2/2:87	./.:0	1/1:11	2/5:129,111	2/2:122	2/2:38	./.:0	4/2:4,1	2/1:44,41	4/2:502,489	3/2:12,10	4/4:1	2/3:35,34
GE1783_0583	vDNAcla731E04_A04	NA	NA	NA	7/2:27,13	./.:0	1/4:15,6	1/2:53,43	1/1:14	4/2:70,65	6/6:44	7/8:4,4	13/14:3,2	2/2:36	5/3:6,5	8/14:28,17	3/1:52,48	2/2:48	2/10:8,6	1/1:3	5/2:10,7	3/2:16,6	3/3:12	2/2:83	2/2:1	1/1:14	5/2:117,98	5/2:57,47	2/2:22	./.:0	2/2:6	2/1:47,37	2/2:924	2/2:21	4/226:3,1	3/2:23,22
GE1783_0586	vDNAcla731E04_D04	NA	NA	NA	4/7:23,21	1/1:6	1/2:18,17	1/1:120	./.:0	4/1:54,48	5/5:44	1/7:6,1	1/2:31,5	2/1:41,34	3/1:8,7	5/14:43,27	1/1:95	1/2:25,23	5/2:8,6	1/2:3,2	1/2:10,9	2/1:12,9	3/1:13,12	2/2:80	5/5:1	1/1:9	2/5:107,101	2/2:98	2/2:44	./.:0	2/4:3,2	2/1:44,41	4/2:579,493	2/3:6,4	211/172:1,1	3/2:32,28
GE1783_0589	vDNAcla731E04_B05	NA	NA	NA	4/7:20,16	1/1:2	2/1:12,11	1/1:131	./.:0	4/1:79,78	5/5:35	1/7:9,6	1/13:27,4	2/1:30,27	3/1:7,4	14/5:28,24	1/1:105	2/1:29,27	2/5:10,5	2/1:9,3	2/1:13,8	1/2:12,11	1/3:17,11	2/2:68	5/5:1	1/1:14	5/2:110,104	2/2:120	2/2:37	./.:0	4/2:3,1	1/2:36,32	2/2:939	2/2:15	4/4:2	3/2:33,21
GE1783_0590	vDNAcla731E04_C05	NA	NA	NA	7/4:31,28	1/1:4	2/1:18,13	1/1:137	./.:0	4/1:88,77	5/5:47	8/7:3,2	14/13:2,1	2/2:28	3/5:11,7	14/8:31,30	1/3:64,54	2/2:61	2/10:17,12	1/1:6	2/5:17,14	2/3:16,11	3/3:20	2/2:86	./.:0	1/1:17	2/5:120,118	2/5:56,51	2/2:34	2/2:2	2/2:8	2/1:51,47	2/2:989	2/2:12	1/1:1	2/3:33,27
GE1783_0595	vDNAcla731E04_H05	NA	NA	NA	7/4:23,20	1/8:3,2	1/2:14,11	1/1:106	./.:0	4/1:66,59	5/16:28,4	1/7:10,3	1/13:12,4	2/1:14,14	1/3:10,4	14/5:26,19	1/1:98	1/2:22,16	5/2:7,5	1/2:5,4	2/1:5,3	1/2:12,6	3/1:13,10	2/2:94	./.:0	1/1:12	2/5:113,79	2/2:109	2/2:32	./.:0	2/4:6,4	2/1:44,31	4/2:517,510	3/2:12,8	4/4:1	3/2:30,27
GE1783_0596	vDNAcla731E04_A06	NA	NA	NA	7/4:31,25	1/1:6	1/2:15,11	1/1:134	./.:0	1/4:79,77	5/5:50	1/7:8,5	1/13:15,5	1/2:41,39	3/1:8,8	5/14:41,17	1/1:99	1/2:40,24	2/5:12,9	1/2:7,5	1/2:13,12	2/1:14,10	3/1:15,15	2/2:98	./.:0	1/1:15	2/5:126,117	2/2:112	2/2:31	2/2:1	2/4:3,1	1/2:56,39	4/2:550,533	2/3:9,6	263/4:1,1	2/3:35,27
GE1783_0599	vDNAcla731E04_D06	NA	NA	NA	7/2:22,12	8/4:1,1	1/4:16,3	1/2:64,61	1/1:19	4/2:83,67	6/6:49	8/8:1	14/14:1	2/2:28	3/5:8,4	14/8:20,19	1/3:65,55	2/2:46	10/2:15,5	1/1:5	2/5:9,4	3/2:7,7	3/3:15	2/2:97	2/2:1	1/1:9	2/5:122,113	5/2:67,62	2/2:42	60/2:1,1	2/2:5	1/2:47,41	2/2:1202	2/2:21	212/212:1	2/3:37,33
GE1783_0602	vDNAcla731E04_G06	NA	NA	NA	7/2:1,1	./.:0	1/1:1	2/2:3	1/1:2	4/2:4,3	6/6:2	./.:0	./.:0	2/2:1	./.:0	8/8:2	1/3:5,2	2/2:4	10/10:2	./.:0	2/2:2	./.:0	./.:0	2/2:3	./.:0	./.:0	2/5:4,3	2/5:3,3	./.:0	./.:0	./.:0	1/1:4	4/2:29,15	./.:0	./.:0	3/3:2
GE1783_0605	vDNAcla731E04_B07	NA	NA	NA	4/7:19,17	1/1:4	2/1:14,7	1/1:131	1/1:1	1/4:70,63	5/5:46	1/1:12	1/2:24,4	2/1:27,19	3/1:19,7	5/14:21,17	1/1:110	2/1:30,29	2/5:9,9	2/1:11,4	1/2:10,10	1/2:17,7	1/3:17,9	2/2:76	./.:0	1/1:8	5/2:108,93	2/2:71	2/2:30	2/2:1	2/4:4,3	2/1:45,33	4/2:542,490	2/3:9,5	./.:0	2/3:26,26
GE1783_0607	vDNAcla731E04_D07	NA	NA	NA	7/2:18,15	./.:0	1/4:19,3	1/2:76,59	1/1:16	2/4:85,76	6/6:47	8/7:5,3	14/13:4,3	2/2:34	3/5:7,4	8/14:35,18	3/1:50,49	2/2:64	10/2:12,8	1/1:7	2/5:10,10	3/2:16,9	3/8:13,3	2/2:95	./.:0	1/1:17	2/5:126,117	2/2:130	2/2:48	./.:0	4/2:6,4	1/2:54,51	4/2:646,568	2/3:7,5	252/252:1	3/2:45,27
GE1783_0608	vDNAcla731E04_E07	NA	NA	NA	4/7:21,19	1/1:4	1/2:19,7	1/1:125	./.:0	1/4:82,66	5/5:41	1/7:21,3	1/13:25,5	1/2:31,23	3/1:14,11	14/5:25,22	1/1:139	2/1:30,20	2/5:15,15	1/2:7,7	1/2:10,5	2/1:7,3	1/3:21,15	2/2:84	./.:0	1/1:20	2/5:132,114	2/2:132	2/2:30	2/2:1	2/4:4,2	1/2:51,34	4/2:642,575	3/2:8,7	./.:0	3/2:39,35
GE1783_0609	vDNAcla731E04_F07	NA	NA	NA	7/4:29,23	1/1:4	1/2:24,15	1/1:117	./.:0	4/1:71,71	5/5:33	1/1:10	1/2:28,5	2/1:33,33	3/1:8,7	5/14:23,18	1/1:123	1/2:38,25	10/2:10,6	1/1:6	2/5:11,11	2/3:18,10	3/8:10,3	2/2:96	./.:0	1/1:18	5/2:113,107	5/2:59,51	2/2:28	22/22:1	2/2:2	2/1:49,41	2/2:1112	2/2:15	70/70:2	3/2:27,19
GE1783_0610	vDNAcla731E04_G07	NA	NA	NA	4/4:2	./.:0	./.:0	1/1:2	./.:0	2/1:3,2	3/5:4,1	3/1:1,1	1/18:2,1	1/2:4,1	3/3:1	5/5:3	1/1:2	1/1:2	./.:0	1/1:2	2/1:2,1	2/2:2	3/1:3,1	2/2:13	./.:0	./.:0	5/2:11,2	2/2:3	2/2:4	./.:0	./.:0	2/1:3,1	4/2:42,36	./.:0	./.:0	3/3:2
GE1783_0613	vDNAcla731E04_B08	NA	NA	NA	7/4:30,25	1/8:4,1	2/1:17,12	1/1:115	./.:0	4/1:101,86	5/5:42	1/7:11,2	1/13:24,3	1/2:34,22	3/1:12,5	14/5:25,13	1/1:123	2/1:34,23	5/2:9,8	1/2:4,4	2/1:15,6	1/2:18,7	1/3:15,11	2/2:88	./.:0	1/1:10	2/5:113,83	2/2:108	2/2:37	2/2:2	2/4:2,1	1/2:56,46	4/2:580,575	2/3:7,7	./.:0	2/3:36,32
GE1783_0619	vDNAcla731E04_H08	NA	NA	NA	4/7:25,12	1/8:5,1	2/1:12,10	1/1:140	10/10:1	1/4:91,82	5/5:53	1/7:22,4	1/2:19,5	2/1:31,29	3/1:12,7	14/5:35,23	1/1:98	2/1:32,30	2/5:10,7	1/2:5,3	1/2:14,6	1/2:14,6	3/1:19,10	2/2:94	2/2:1	./.:0	2/2:232	2/2:101	2/2:36	./.:0	4/4:4	1/1:94	4/4:1095	3/3:14	70/4:1,1	3/3:52
GE1783_0621	vDNAcla731E04_B09	NA	NA	NA	2/7:17,16	./.:0	1/4:12,2	1/2:66,56	1/1:11	2/4:59,56	6/6:34	7/8:5,2	14/14:3	2/2:27	3/5:8,7	8/14:26,22	3/1:57,50	2/2:50	2/10:7,6	1/3:5,1	2/5:11,7	2/3:11,7	3/18:9,2	2/2:76	./.:0	1/1:11	2/5:113,90	2/5:70,57	2/2:34	./.:0	2/2:5	1/2:37,35	2/2:901	2/2:14	4/4:2	3/2:30,19
GE1783_0622	vDNAcla731E04_C09	NA	NA	NA	7/2:24,24	./.:0	1/1:10	2/1:78,64	1/1:25	4/2:91,83	6/6:43	7/8:2,1	13/24:5,3	2/2:27	3/5:9,7	8/14:26,25	1/3:79,48	2/2:50	10/2:15,13	1/1:8	2/5:10,7	2/3:9,8	3/3:14	2/2:86	2/2:1	1/1:17	2/5:139,128	2/5:63,53	2/2:35	./.:0	2/2:6	1/2:43,40	2/2:1144	2/2:21	4/4:1	3/2:40,37
GE1783_0623	vDNAcla731E04_D09	NA	NA	NA	4/7:24,17	1/1:7	2/1:14,10	1/1:100	./.:0	4/1:62,53	5/5:31	1/7:17,4	1/14:18,4	2/1:22,16	3/1:11,7	14/5:19,18	1/1:124	1/2:29,19	2/5:10,8	1/2:5,4	2/1:8,5	1/2:20,9	3/1:12,11	2/2:84	2/2:4	1/1:10	2/5:87,86	2/2:99	2/2:29	2/2:1	4/4:5	1/2:47,43	4/2:511,498	3/2:8,3	./.:0	2/3:35,19
GE1783_0625	vDNAcla731E04_F09	NA	NA	NA	7/4:23,20	1/1:5	1/2:13,11	1/1:132	./.:0	1/4:80,71	5/5:54	1/7:9,2	1/2:16,6	1/2:24,22	3/1:8,5	5/14:22,21	1/1:94	1/2:37,24	2/5:8,6	2/1:10,5	1/2:17,7	2/1:13,9	1/3:9,8	2/2:93	./.:0	1/2:12,2	5/2:112,99	2/2:127	2/2:29	./.:0	4/2:3,3	2/1:41,40	4/2:543,480	3/2:8,5	4/1:1,1	2/3:25,24
GE1783_0626	vDNAcla731E04_G09	NA	NA	NA	2/2:2	./.:0	1/1:1	1/2:5,2	1/1:1	2/4:5,2	6/6:2	./.:0	./.:0	2/2:5	./.:0	8/8:1	1/3:6,5	2/2:7	2/2:1	1/1:1	./.:0	3/2:1,1	./.:0	2/2:7	./.:0	1/1:2	2/5:7,3	5/2:8,4	2/2:1	./.:0	2/2:1	1/2:3,3	2/2:83	./.:0	./.:0	3/2:2,1
GE1783_0627	vDNAcla731E04_H09	NA	NA	NA	7/4:1,1	./.:0	1/1:3	1/1:17	./.:0	4/1:10,10	5/5:5	1/1:2	1/24:4,1	2/1:4,1	./.:0	14/5:2,2	1/1:17	./.:0	2/2:1	1/2:1,1	2/2:1	2/1:1,1	1/3:7,1	2/2:10	./.:0	1/1:1	2/5:23,17	2/2:17	2/2:3	./.:0	4/4:1	2/1:8,3	4/2:85,69	2/2:1	./.:0	3/2:4,3
GE1783_0628	vDNAcla731E04_A10	NA	NA	NA	2/7:21,20	8/8:1	1/4:19,4	1/2:55,48	1/1:20	2/4:105,80	6/6:48	7/8:4,2	13/14:4,2	2/2:33	3/5:8,6	14/8:31,24	1/3:74,50	2/2:54	2/10:12,10	1/1:6	5/2:14,10	2/3:15,11	3/3:13	2/2:100	./.:0	1/1:18	5/2:106,103	2/5:48,44	2/2:36	2/2:1	2/2:6	1/2:42,40	2/2:984	2/2:12	4/4:1	3/3:52
GE1783_0629	vDNAcla731E04_B10	NA	NA	NA	7/4:6,5	1/1:3	1/2:5,2	1/1:44	./.:0	1/4:24,20	5/5:11	7/1:4,3	1/14:6,1	2/1:10,10	3/1:3,2	5/14:10,9	1/1:48	2/1:9,7	2/5:2,2	2/1:3,1	2/1:7,5	1/2:7,2	3/1:8,2	2/2:33	2/2:1	1/1:5	5/2:48,43	2/2:38	2/2:12	./.:0	4/4:2	1/2:17,11	4/2:207,202	2/3:7,5	./.:0	2/3:14,10
GE1783_0630	vDNAcla731E04_C10	NA	NA	NA	7/2:25,15	8/8:1	1/4:14,4	1/2:69,43	1/1:21	2/4:71,59	6/6:34	8/7:2,1	24/14:3,2	2/2:25	3/1:17,4	5/14:33,19	1/1:113	2/1:26,20	2/5:14,8	2/1:8,6	2/1:17,11	2/1:7,7	1/3:13,12	2/2:79	./.:0	1/1:14	2/5:127,103	2/2:103	2/2:30	./.:0	2/4:5,2	1/2:48,43	4/2:497,475	3/2:10,5	4/4:1	3/2:30,28
GE1783_0635	vDNAcla731E04_H10	NA	NA	NA	2/7:32,24	4/4:1	1/4:15,2	1/2:62,57	1/1:21	4/2:84,63	6/6:49	8/7:4,2	14/13:3,2	2/2:30	3/5:9,6	14/8:21,19	3/1:58,45	2/2:48	2/10:12,10	1/1:4	2/5:12,11	2/3:12,8	3/3:16	2/2:101	2/2:1	1/2:17,2	5/2:111,105	2/5:51,49	2/2:30	22/22:1	2/2:3	1/2:50,34	2/2:990	2/2:20	272/272:1	2/3:31,25
GE1783_0636	vDNAcla731E04_A11	NA	NA	NA	7/2:24,23	./.:0	1/4:13,4	2/1:66,61	1/1:15	4/2:79,58	6/6:42	7/7:3	13/14:4,3	2/4:39,4	5/3:10,5	8/14:30,21	1/3:75,49	2/2:39	10/2:12,11	1/1:3	2/5:12,6	3/2:11,10	3/8:15,2	2/2:72	2/2:1	1/1:15	2/5:109,104	2/5:62,55	2/2:44	2/2:2	2/2:11	1/2:39,37	2/2:899	2/2:10	211/4:1,1	3/2:33,31
GE1783_0638	vDNAcla731E04_C11	NA	NA	NA	7/4:25,21	1/8:6,1	1/2:7,6	1/1:98	./.:0	1/4:78,61	5/5:43	1/1:18	1/13:14,4	2/4:25,4	3/5:6,6	14/8:17,15	1/3:63,61	2/2:46	10/2:10,4	1/3:6,1	5/2:11,5	3/2:11,7	3/3:13	2/2:74	./.:0	1/1:11	5/2:94,87	5/2:54,49	2/2:28	2/2:1	2/2:10	1/2:48,31	2/2:875	2/2:16	./.:0	2/3:30,26
GE1783_0641	vDNAcla731E04_F11	NA	NA	NA	4/7:30,23	1/1:2	2/1:17,15	1/1:137	./.:0	4/1:73,68	5/5:46	1/7:11,4	1/13:25,4	2/1:22,21	3/1:8,8	14/5:28,20	1/1:107	1/2:29,20	2/5:10,8	2/1:5,3	2/1:16,11	2/1:13,11	3/1:13,7	2/2:83	./.:0	1/1:14	5/2:124,98	2/2:95	2/2:36	./.:0	4/2:2,2	1/2:43,31	4/2:532,496	3/2:12,6	./.:0	2/3:41,30
GE1783_0642	vDNAcla731E04_G11	NA	NA	NA	2/7:31,25	./.:0	1/1:14	1/2:73,68	1/1:17	4/2:79,75	6/6:48	7/8:3,2	13/24:8,2	2/2:30	5/3:7,6	8/14:30,26	1/3:62,60	2/2:50	10/2:11,10	1/3:7,1	5/2:11,6	2/3:11,10	3/21:12,2	2/2:85	./.:0	1/1:14	5/2:111,108	5/2:64,57	2/2:40	2/2:1	2/2:6	1/2:46,46	2/2:946	2/2:20	139/139:1	2/3:37,32
GE1783_0644	vDNAcla731E04_A12	NA	NA	NA	7/4:30,21	1/1:4	1/2:17,7	1/1:97	./.:0	4/1:72,72	5/5:26	1/1:10	1/2:14,5	2/1:26,23	1/3:5,4	14/5:26,21	1/1:112	1/2:24,14	5/2:12,11	1/2:10,6	1/2:11,10	1/2:12,9	3/1:11,10	2/2:68	./.:0	1/1:17	5/2:116,111	2/2:91	2/2:26	2/2:2	4/2:2,1	2/1:37,19	4/2:450,410	3/2:5,2	4/189:2,1	3/2:22,20
GE1783_0650	vDNAcla731E04_G12	NA	NA	NA	2/7:23,16	4/4:1	1/1:15	1/2:56,43	1/1:15	4/2:71,70	6/6:47	8/8:1	./.:0	2/2:28	5/3:8,5	8/14:26,20	3/1:55,45	2/2:42	2/10:8,8	1/1:4	2/5:10,3	3/2:10,4	3/3:9	2/2:85	5/5:2	1/1:14	5/2:98,90	5/2:44,43	2/2:41	60/60:1	2/2:6	2/1:36,35	2/2:997	2/2:7	189/4:1,1	2/3:24,23
GE1783_0651	vDNAcla731E04_H12	NA	NA	NA	7/4:23,21	1/1:3	1/2:23,12	1/1:158	./.:0	1/4:85,71	5/5:56	1/7:15,5	1/13:27,4	1/2:34,29	3/1:6,5	5/14:29,24	1/1:127	1/2:39,36	5/2:8,6	2/1:13,4	2/1:18,13	1/2:13,9	1/3:12,11	2/2:100	./.:0	1/1:18	2/5:136,125	2/2:126	2/2:40	./.:0	2/4:6,2	2/1:45,34	4/2:587,553	3/2:10,5	172/4:1,1	2/3:33,33
GE1783_0653	vDNAcla732E05_B01	NA	NA	NA	2/7:20,13	./.:0	1/4:14,2	2/1:72,68	1/1:14	2/4:74,64	6/6:46	7/8:3,2	13/13:1	2/2:21	3/5:7,6	14/8:19,13	3/1:74,59	2/2:63	10/2:8,5	1/1:1	2/5:6,5	3/2:9,7	3/3:6	2/2:110	5/5:1	1/1:12	5/2:163,131	5/2:75,71	2/2:30	./.:0	2/2:10	1/2:56,48	2/2:1117	2/2:13	4/4:1	3/2:34,30
GE1783_0655	vDNAcla732E05_D01	NA	NA	NA	4/7:5,3	./.:0	1/1:1	1/1:28	./.:0	1/4:13,6	5/5:10	1/1:1	1/14:4,1	2/1:8,4	3/3:2	5/14:4,3	1/1:27	2/1:7,5	./.:0	./.:0	./.:0	2/2:1	1/1:2	2/2:16	./.:0	1/1:1	2/5:26,23	2/2:21	2/2:4	./.:0	./.:0	1/2:10,7	4/2:117,105	3/3:4	./.:0	3/3:9
GE1783_0656	vDNAcla732E05_E01	NA	NA	NA	4/7:5,2	1/1:3	1/2:5,4	1/1:35	./.:0	1/4:18,11	5/16:6,2	7/7:2	1/18:3,1	1/2:5,4	3/3:2	14/5:10,10	1/1:20	1/2:7,7	2/5:2,1	./.:0	1/2:4,2	2/1:2,1	3/1:2,2	2/2:26	./.:0	1/1:3	2/5:33,28	2/2:19	2/2:10	./.:0	4/4:1	2/1:13,10	4/2:156,142	2/3:5,1	./.:0	2/3:9,8
GE1783_0657	vDNAcla732E05_F01	NA	NA	NA	2/7:29,26	./.:0	1/4:12,2	1/2:83,62	1/1:33	2/4:82,81	6/6:47	7/8:1,1	14/14:2	2/2:28	3/5:10,6	14/8:29,26	1/3:72,70	2/2:78	2/10:10,7	1/1:5	5/2:14,13	3/2:21,11	3/3:10	2/2:108	./.:0	./.:0	2/2:340	5/2:59,57	2/2:34	2/21:2,1	4/2:4,3	1/1:138	4/2:806,738	2/3:15,11	4/4:1	3/3:65
GE1783_0658	vDNAcla732E05_G01	NA	NA	NA	4/7:21,15	1/1:1	2/1:13,10	1/1:111	./.:0	4/1:57,51	5/5:47	1/7:8,2	1/2:25,6	1/2:31,30	1/3:4,3	14/5:19,19	1/1:117	1/2:32,23	2/2:10	1/2:3,2	2/1:9,8	2/1:8,8	1/3:8,4	2/2:62	./.:0	1/1:8	2/5:125,122	2/2:105	2/2:30	2/2:1	4/2:3,3	1/2:40,34	4/2:582,484	2/3:8,6	./.:0	3/2:43,27
GE1783_0660	vDNAcla732E05_A02	NA	NA	NA	7/2:16,9	./.:0	1/4:10,2	1/2:54,38	1/1:7	2/4:37,30	6/6:18	8/8:3	./.:0	2/2:18	3/5:4,2	8/14:16,16	3/1:34,32	2/2:27	10/2:5,3	1/1:1	5/2:5,1	2/3:9,5	3/3:7	2/2:53	./.:0	1/1:7	2/5:85,73	2/5:27,19	2/2:18	./.:0	2/2:4	2/1:17,16	2/2:539	2/2:9	./.:0	3/2:18,13
GE1783_0664	vDNAcla732E05_E02	NA	NA	NA	7/2:26,21	./.:0	1/4:19,5	1/2:77,68	1/1:23	4/2:99,92	6/6:63	7/7:5	14/13:3,3	2/2:36	3/5:13,8	14/8:47,23	1/3:85,83	2/2:55	2/10:17,14	1/1:8	2/5:18,9	3/2:15,12	3/13:12,2	2/2:116	./.:0	1/1:21	5/2:178,174	5/2:85,76	2/2:46	2/2:4	2/2:11	1/2:69,59	2/2:1252	2/2:20	1/1:1	2/3:44,44
GE1783_0665	vDNAcla732E05_F02	NA	NA	NA	7/2:15,7	./.:0	1/4:13,2	2/1:58,48	1/1:19	4/2:48,40	6/6:25	7/8:3,2	14/14:2	2/2:27	5/3:3,1	14/8:23,10	1/3:64,37	2/2:49	10/2:5,2	./.:0	2/5:7,5	2/3:5,2	3/13:5,1	2/2:57	./.:0	1/1:18	5/2:117,109	2/5:43,33	2/2:34	2/2:1	2/2:3	2/1:32,26	2/2:903	2/2:22	./.:0	3/2:27,15
GE1783_0666	vDNAcla732E05_G02	NA	NA	NA	4/4:2	1/1:1	1/2:1,1	1/1:34	./.:0	1/4:19,15	5/5:2	7/1:1,1	1/1:3	1/2:6,3	3/3:1	14/5:6,6	1/1:18	1/2:7,7	./.:0	2/1:3,1	1/2:3,1	1/2:5,2	3/1:1,1	2/2:11	./.:0	1/1:1	5/2:36,30	2/2:32	2/2:8	./.:0	4/4:1	2/1:11,7	2/4:139,131	3/2:5,1	./.:0	3/3:21
GE1783_0669	vDNAcla732E05_B03	NA	NA	NA	7/4:37,20	1/1:7	1/2:21,16	1/1:144	./.:0	1/4:85,74	5/5:37	1/7:16,3	1/13:31,5	2/1:32,32	3/1:14,3	5/14:35,25	1/1:132	2/1:33,32	2/5:6,4	1/2:10,8	2/1:18,12	1/2:19,7	3/1:12,12	2/2:99	5/5:1	1/1:13	5/2:145,127	2/2:115	2/2:27	./.:0	2/4:4,3	1/2:55,44	4/2:668,553	2/3:6,5	./.:0	2/3:34,34
GE1783_0671	vDNAcla732E05_D03	NA	NA	NA	7/4:29,21	1/8:9,1	2/1:17,14	1/1:176	./.:0	1/4:87,73	5/5:66	1/7:19,6	1/14:37,5	2/1:43,36	3/1:12,7	5/14:37,35	1/1:162	2/1:39,37	5/2:11,10	1/2:4,3	1/2:23,15	2/1:22,20	1/3:16,13	2/2:129	./.:0	1/1:29	2/5:194,181	2/2:169	2/2:49	./.:0	4/2:10,3	1/2:67,59	4/2:787,700	2/3:14,9	269/269:1	2/3:43,38
GE1783_0672	vDNAcla732E05_E03	NA	NA	NA	2/2:2	./.:0	1/1:1	2/1:5,4	1/1:1	2/4:8,5	./.:0	./.:0	./.:0	2/1:3,2	./.:0	14/8:2,1	3/1:4,4	2/2:2	./.:0	./.:0	2/2:1	2/2:1	3/3:3	2/2:1	./.:0	./.:0	5/2:10,9	2/5:4,2	2/2:3	./.:0	2/2:1	1/1:3	2/4:61,14	3/3:1	./.:0	2/2:1
GE1783_0673	vDNAcla732E05_F03	NA	NA	NA	./.:0	./.:0	2/2:1	1/1:2	./.:0	4/2:2,1	5/16:1,1	./.:0	./.:0	1/1:4	./.:0	14/14:1	./.:0	./.:0	./.:0	./.:0	4/4:1	./.:0	3/3:1	2/2:2	./.:0	1/1:3	2/2:6	2/2:2	2/2:1	./.:0	./.:0	1/1:2	4/2:24,6	./.:0	./.:0	3/3:1
GE1783_0678	vDNAcla732E05_C04	NA	NA	NA	4/7:25,16	1/1:12	1/2:15,8	1/1:134	10/10:1	4/1:60,59	5/5:47	1/7:13,3	1/1:27	2/1:30,22	3/1:8,7	14/5:20,20	1/1:162	2/1:39,36	2/2:6	2/2:2	1/2:10,8	1/2:19,15	3/1:9,7	2/2:81	2/5:1,1	1/1:18	5/2:178,142	2/2:122	2/2:36	2/2:1	4/2:2,2	2/1:51,43	4/2:707,588	2/3:5,4	211/211:1	2/3:32,24
GE1783_0680	vDNAcla732E05_E04	NA	NA	NA	4/7:38,33	1/8:7,2	1/2:16,13	1/1:173	./.:0	1/4:86,76	5/5:62	1/7:14,5	1/13:31,7	1/2:42,40	3/1:11,10	5/14:32,25	1/1:178	2/1:36,35	5/2:16,10	2/1:6,5	1/2:12,8	1/2:20,17	3/1:15,11	2/2:126	./.:0	1/1:23	2/5:187,143	2/2:154	2/2:57	2/2:1	4/2:5,3	2/1:60,56	4/2:672,614	2/3:9,9	4/4:2	3/2:43,39
GE1783_0681	vDNAcla732E05_F04	NA	NA	NA	7/2:30,19	./.:0	1/4:20,7	1/2:97,84	1/1:30	4/2:74,66	6/6:43	8/7:4,2	13/13:4	2/4:35,4	5/3:9,5	8/14:30,22	1/3:72,58	2/2:60	2/10:6,3	1/3:4,1	2/5:12,6	3/2:12,5	3/3:8	2/2:104	2/2:1	1/1:21	5/2:177,156	2/5:80,74	2/2:53	2/2:1	2/2:3	2/1:56,52	2/2:1190	2/2:14	./.:0	3/2:42,31
GE1783_0683	vDNAcla732E05_H04	NA	NA	NA	4/4:1	1/1:2	./.:0	1/1:9	./.:0	4/1:5,3	5/5:4	./.:0	./.:0	2/2:2	3/3:2	14/14:2	1/1:5	1/1:5	3/3:2	./.:0	./.:0	./.:0	1/1:1	2/2:7	./.:0	1/1:1	2/5:9,4	2/2:6	2/2:3	./.:0	./.:0	1/2:5,4	2/4:43,36	./.:0	./.:0	2/3:1,1
GE1783_0685	vDNAcla732E05_B05	NA	NA	NA	2/7:6,3	./.:0	4/1:1,1	1/2:18,18	1/1:3	2/4:14,8	6/6:6	8/8:1	./.:0	2/2:5	3/1:1,1	14/8:8,4	1/3:16,12	2/2:11	./.:0	1/1:1	2/5:1,1	./.:0	3/3:1	2/2:23	5/5:2	1/1:2	2/5:37,30	5/2:13,12	2/2:8	2/2:1	2/2:2	2/1:7,5	2/2:202	2/2:1	./.:0	3/2:6,4
GE1783_0686	vDNAcla732E05_C05	NA	NA	NA	4/7:24,23	1/1:11	2/1:19,8	1/1:198	./.:0	4/1:58,56	5/5:4	1/7:22,8	1/2:48,6	1/2:60,50	3/1:20,13	5/14:48,43	1/1:210	1/2:44,44	2/5:23,14	2/1:16,8	1/2:33,12	1/2:25,15	1/3:11,10	2/2:169	./.:0	1/1:26	2/5:238,219	2/5:21,12	2/2:11	2/2:1	2/2:6	2/1:56,53	2/2:1805	2/2:30	132/132:1	2/3:58,44
GE1783_0687	vDNAcla732E05_D05	NA	NA	NA	7/2:28,26	4/4:1	1/4:23,4	2/1:94,75	1/1:29	2/4:103,79	6/6:49	7/8:5,3	24/14:5,2	2/4:38,4	3/5:6,4	14/8:44,35	1/3:70,59	2/2:68	2/10:12,11	1/1:3	2/5:13,10	3/2:15,15	3/3:17	2/2:115	2/2:1	1/1:32	5/2:173,170	2/5:98,77	2/2:61	2/22:4,1	2/2:12	1/2:58,58	2/2:1497	2/2:20	253/4:1,1	3/2:33,24
GE1783_0688	vDNAcla732E05_F05	NA	NA	NA	7/4:36,28	1/1:6	1/2:12,12	1/1:139	./.:0	4/1:76,52	5/5:41	1/7:15,2	1/2:23,5	2/1:54,35	3/1:14,13	5/14:33,18	1/1:174	1/2:36,34	2/5:13,8	1/2:5,4	1/2:14,12	1/2:9,8	3/1:18,12	2/2:105	./.:0	1/1:17	2/5:150,127	2/2:125	2/2:43	2/2:1	2/4:4,3	2/1:60,50	4/2:660,553	3/2:13,4	269/4:1,1	2/3:33,25
GE1783_0688	vDNAcla732E05_G05	NA	NA	NA	4/7:33,25	1/1:2	1/2:15,12	1/1:175	./.:0	4/1:90,86	5/5:50	1/7:23,6	1/14:32,4	2/1:45,33	3/1:11,8	14/5:37,25	1/1:148	1/2:39,35	5/2:14,12	2/1:7,6	2/1:17,15	1/2:20,12	3/1:19,16	2/2:114	6/6:1	1/1:18	2/5:170,150	2/2:148	2/2:33	2/2:1	4/2:10,6	1/2:49,48	4/2:744,646	2/3:12,9	./.:0	3/2:37,31
GE1783_0691	vDNAcla732E05_C06	NA	NA	NA	4/7:43,39	1/1:5	2/1:22,13	1/1:177	./.:0	1/4:111,87	5/16:55,7	1/1:25	1/13:45,5	2/1:45,36	1/3:11,10	5/14:41,27	1/1:173	2/1:41,29	2/5:14,14	1/2:13,5	1/2:22,13	1/2:18,12	1/3:20,19	2/2:120	./.:0	1/1:32	5/2:181,173	2/2:164	2/2:56	./.:0	2/4:5,4	1/2:61,43	4/2:697,593	3/2:11,8	211/211:1	3/2:45,30
GE1783_0693	vDNAcla732E05_E06	NA	NA	NA	7/2:32,32	8/8:4	1/1:32	2/1:109,96	1/1:31	2/4:108,95	6/6:54	7/8:5,3	13/13:4	2/2:47	3/5:8,6	8/14:37,34	1/3:91,73	2/2:61	2/10:9,9	1/1:7	5/2:14,13	2/3:16,12	3/8:19,3	2/2:119	./.:0	1/1:36	5/2:202,195	2/5:86,80	2/2:48	2/2:1	2/2:13	2/1:66,56	2/2:1369	2/2:28	./.:0	3/2:50,38
GE1783_0694	vDNAcla732E05_F06	NA	NA	NA	7/4:28,25	1/1:2	1/2:8,6	1/1:91	10/10:1	1/4:63,39	5/5:36	1/7:9,2	1/2:19,5	1/2:28,22	1/3:11,10	14/5:22,12	1/1:108	1/2:17,11	2/5:7,4	2/1:5,3	1/2:13,13	1/2:9,7	3/1:10,10	2/2:63	./.:0	1/1:13	2/5:128,103	2/2:93	2/2:22	2/2:1	2/4:4,2	1/2:42,32	4/2:246,215	2/3:4,4	./.:0	2/3:17,17
GE1783_0695	vDNAcla732E05_G06	NA	NA	NA	./.:0	./.:0	./.:0	./.:0	1/1:1	4/4:1	./.:0	./.:0	./.:0	./.:0	./.:0	./.:0	1/1:1	./.:0	./.:0	./.:0	./.:0	./.:0	18/18:1	./.:0	./.:0	./.:0	./.:0	2/2:1	2/2:1	./.:0	./.:0	1/1:2	2/4:2,2	./.:0	./.:0	./.:0
GE1783_0696	vDNAcla732E05_H06	NA	NA	NA	7/2:29,23	./.:0	1/1:28	2/1:87,83	1/1:23	2/4:102,91	6/6:71	8/7:2,1	13/14:6,2	2/2:42	5/3:16,8	8/14:44,33	1/3:83,77	2/2:80	10/2:17,11	3/1:2,2	2/5:14,12	2/3:16,11	3/3:16	2/2:123	2/2:1	1/1:17	2/5:169,164	5/2:78,60	2/2:49	2/2:1	2/2:5	1/2:66,50	2/2:1544	2/2:14	./.:0	2/3:50,43
GE1783_0697	vDNAcla732E05_A07	NA	NA	NA	2/7:27,22	8/8:1	1/4:13,4	1/2:97,87	1/1:25	4/2:101,100	6/6:46	7/8:2,2	14/13:5,5	2/2:29	5/3:9,5	8/14:39,31	1/3:82,71	2/2:77	10/2:17,10	1/3:6,1	5/2:19,17	3/2:13,12	3/3:18	2/2:102	./.:0	1/1:9	5/2:185,161	2/5:95,78	2/2:38	2/2:1	2/2:4	1/2:76,67	2/2:1648	2/2:21	4/4:1	3/2:56,53
GE1783_0698	vDNAcla732E05_B07	NA	NA	NA	2/7:21,17	./.:0	1/1:22	2/1:93,90	1/1:25	2/4:97,84	6/16:50,7	7/8:1,1	13/14:7,1	2/2:36	3/5:12,10	8/14:31,20	1/3:82,54	2/2:94	2/10:6,6	1/3:4,1	2/5:13,4	2/3:14,10	3/8:11,2	2/2:116	./.:0	1/1:17	5/2:184,170	2/5:95,68	2/2:42	./.:0	2/2:4	2/1:67,61	2/2:1560	2/2:25	4/4:1	2/3:41,36
GE1783_0701	vDNAcla732E05_E07	NA	NA	NA	7/4:23,22	1/1:3	1/2:12,12	1/1:167	./.:0	1/4:100,92	5/5:56	1/7:18,2	1/2:33,7	1/2:33,25	1/3:11,7	5/14:35,33	1/1:141	1/2:37,25	2/5:12,6	2/1:7,6	1/2:21,14	1/2:14,4	1/3:13,12	2/2:125	./.:0	1/1:15	2/5:161,149	2/2:135	2/2:38	./.:0	4/2:7,3	1/2:64,54	4/2:702,628	2/3:14,3	269/253:1,1	3/2:42,39
GE1783_0702	vDNAcla732E05_F07	NA	NA	NA	4/7:43,28	1/1:10	1/2:20,9	1/1:132	./.:0	4/1:77,77	5/5:55	1/7:22,4	1/13:35,5	2/1:42,34	3/1:13,11	14/5:32,29	1/1:156	1/2:38,33	5/2:18,10	2/1:9,6	1/2:13,10	1/2:19,11	3/1:18,18	2/2:117	2/2:1	./.:0	2/2:329	2/2:154	2/2:51	./.:0	4/4:9	1/1:91	4/4:1249	3/3:16	191/172:1,1	3/3:79
GE1783_0704	vDNAcla732E05_H07	NA	NA	NA	7/4:28,22	1/1:5	1/2:22,15	1/1:173	./.:0	4/1:100,76	5/5:45	1/7:25,3	1/2:41,5	2/1:40,36	1/3:10,9	5/14:45,31	1/1:195	1/2:46,40	5/2:13,9	1/2:14,9	2/1:15,14	1/2:17,10	1/3:22,16	2/2:99	5/5:1	1/1:16	2/5:211,211	2/2:127	2/2:54	2/2:1	4/2:5,2	2/1:64,60	4/2:949,855	3/2:10,8	./.:0	3/2:42,36
GE1783_0707	vDNAcla732E05_C08	NA	NA	NA	7/4:16,12	1/1:4	1/2:11,4	1/1:159	10/10:1	1/4:85,81	5/5:40	1/7:22,3	1/13:25,5	2/1:36,28	3/1:6,4	5/14:27,15	1/1:140	1/2:46,40	2/5:6,6	2/2:10	1/2:11,8	1/2:13,8	1/3:14,5	2/2:101	2/2:1	1/1:22	2/5:168,136	2/2:169	2/2:47	2/2:1	2/4:3,2	1/2:47,47	4/2:644,618	3/2:13,6	185/185:1	2/3:42,36
GE1783_0711	vDNAcla732E05_G08	NA	NA	NA	7/4:23,21	1/1:2	2/1:15,12	1/1:140	1/1:1	4/1:99,91	5/5:47	1/7:17,6	1/1:43	2/1:48,35	3/1:10,10	14/5:29,29	1/1:164	1/2:36,27	2/5:17,9	1/2:4,4	1/2:18,15	1/2:19,13	1/3:15,13	2/2:113	2/2:2	1/1:19	2/5:148,146	2/2:127	2/2:47	11/11:1	4/2:7,2	1/2:50,48	4/2:592,533	2/3:7,6	./.:0	2/3:31,25
GE1783_0712	vDNAcla732E05_H08	NA	NA	NA	7/2:21,17	8/8:1	1/4:11,2	2/1:90,75	1/1:26	4/2:68,63	6/6:47	7/8:8,4	13/14:5,3	2/2:34	5/3:5,3	14/8:42,29	3/1:80,66	2/2:53	10/2:12,9	1/1:3	2/5:14,4	2/3:11,9	3/18:9,1	2/2:86	./.:0	1/2:15,2	2/5:148,135	2/5:69,67	2/2:40	2/2:2	2/2:8	1/2:50,48	2/2:1324	2/2:14	4/4:1	3/2:31,27
GE1783_0714	vDNAcla732E05_B09	NA	NA	NA	7/4:22,14	1/1:1	2/1:22,14	1/1:167	./.:0	1/4:80,65	5/16:45,9	1/7:9,3	1/13:26,3	2/1:32,21	1/3:9,2	5/14:24,19	1/1:128	1/2:30,24	5/2:4,2	1/2:5,5	1/2:8,6	1/2:23,9	3/1:8,4	2/2:121	./.:0	1/1:10	2/5:156,138	2/2:158	2/2:39	2/2:1	4/2:4,1	2/1:57,54	4/2:689,628	3/2:11,6	./.:0	2/3:46,31
GE1783_0715	vDNAcla732E05_C09	NA	NA	NA	4/7:22,18	1/1:8	1/2:16,16	1/1:178	./.:0	1/4:92,83	5/5:38	1/7:14,5	1/2:33,7	2/1:40,26	3/1:10,4	14/5:34,32	1/1:162	2/1:33,30	2/5:11,9	2/1:9,8	2/1:15,13	1/2:18,12	1/3:15,12	2/2:112	./.:0	1/1:20	2/5:181,181	2/2:150	2/2:42	./.:0	4/2:4,4	1/2:59,50	4/2:750,712	3/2:13,10	4/1:1,1	3/2:34,30
GE1783_0716	vDNAcla732E05_D09	NA	NA	NA	2/7:49,40	8/8:1	1/4:33,5	2/1:87,77	1/1:34	2/4:113,108	6/6:59	8/7:10,5	24/14:3,2	2/2:48	3/5:19,14	14/8:47,36	1/3:91,77	2/2:88	10/2:17,10	1/3:12,4	2/5:16,11	3/2:15,15	3/8:20,3	2/2:146	./.:0	1/1:27	5/2:221,205	2/5:94,86	2/2:77	2/2:1	2/2:20	1/2:68,43	2/2:1560	2/2:24	4/4:1	3/2:45,44
GE1783_0718	vDNAcla732E05_F09	NA	NA	NA	7/7:1	./.:0	./.:0	1/1:2	./.:0	4/2:3,2	./.:0	./.:0	./.:0	./.:0	./.:0	8/14:2,1	3/3:3	2/2:2	./.:0	./.:0	2/2:1	./.:0	./.:0	2/2:6	./.:0	1/1:2	2/2:9	5/5:5	2/2:1	./.:0	./.:0	1/1:4	2/4:26,24	./.:0	./.:0	3/2:4,1
GE1783_0719	vDNAcla732E05_G09	NA	NA	NA	7/2:21,15	8/4:1,1	1/4:16,3	1/2:78,70	1/1:11	4/2:70,66	6/6:27	8/7:3,2	14/24:2,2	2/2:15	3/5:8,5	8/14:27,27	1/3:65,51	2/2:63	10/2:12,8	1/1:10	2/5:11,8	3/2:9,7	3/3:9	2/2:84	5/5:1	1/1:12	5/2:141,116	5/2:62,52	2/2:38	./.:0	2/2:7	1/2:35,28	2/2:1082	2/2:19	139/139:1	2/3:30,28
GE1783_0721	vDNAcla732E05_A10	NA	NA	NA	7/4:28,22	1/8:8,1	1/2:20,18	1/1:169	./.:0	4/1:92,82	5/5:72	1/7:12,2	1/2:28,3	2/1:38,36	3/1:6,5	5/14:47,40	1/1:188	2/1:45,38	5/2:15,9	2/1:7,6	2/1:14,12	1/2:21,13	1/3:15,14	2/2:128	2/2:1	1/1:23	5/2:224,217	2/2:175	2/2:54	./.:0	4/2:7,5	1/2:72,56	4/2:843,759	3/2:12,10	226/244:1,1	2/3:49,46
GE1783_0722	vDNAcla732E05_B10	NA	NA	NA	4/7:8,4	8/8:1	1/2:5,5	1/1:67	./.:0	1/4:46,31	5/5:16	1/1:5	1/13:9,2	1/2:10,6	1/3:4,3	5/14:10,8	1/1:75	1/2:14,10	5/2:5,4	1/2:2,1	2/1:4,1	1/2:5,3	3/1:8,6	2/2:36	./.:0	1/1:6	5/2:71,50	2/2:48	2/2:17	./.:0	4/2:2,1	2/1:26,23	4/2:260,200	2/3:4,1	./.:0	2/3:20,13
GE1783_0724	vDNAcla732E05_D10	NA	NA	NA	7/2:21,20	8/8:1	1/1:27	2/1:89,86	1/1:31	2/4:71,58	6/6:43	7/8:2,2	24/14:3,1	2/2:40	5/3:10,7	8/14:29,28	1/3:85,61	2/2:62	10/2:15,6	1/1:5	2/5:10,8	2/3:11,9	3/3:12	2/2:108	./.:0	1/1:22	2/5:174,147	2/5:64,44	2/2:34	2/2:2	2/2:11	2/1:58,50	2/2:1481	2/2:18	4/4:1	3/2:30,24
GE1783_0728	vDNAcla732E05_H10	NA	NA	NA	7/2:37,37	8/8:2	1/4:16,5	2/1:113,92	1/1:22	4/2:92,77	6/6:63	8/7:4,3	14/13:5,2	2/2:46	3/5:15,9	8/14:46,36	1/3:85,63	2/2:73	2/10:13,12	1/1:11	2/5:17,14	2/3:12,11	3/8:13,4	2/2:129	./.:0	1/1:15	5/2:175,172	5/2:92,85	2/2:45	2/2:1	2/2:7	1/2:60,43	2/2:1448	2/2:20	4/4:1	2/3:39,31
GE1783_0730	vDNAcla732E05_B11	NA	NA	NA	7/4:29,28	1/1:8	1/2:17,14	1/1:160	./.:0	4/1:72,71	5/5:46	1/7:18,6	1/13:33,6	1/2:24,16	3/1:11,10	14/5:29,26	1/1:151	1/2:43,31	2/5:10,10	2/1:6,3	2/1:15,10	2/1:11,11	3/1:14,9	2/2:96	2/2:2	1/2:19,2	5/2:139,132	2/2:138	2/2:27	./.:0	4/2:3,2	1/2:59,47	4/2:586,572	3/2:7,5	70/70:1	3/2:44,36
GE1783_0732	vDNAcla732E05_D11	NA	NA	NA	7/4:26,22	1/1:6	2/1:21,11	1/1:173	./.:0	4/1:124,92	5/5:63	1/1:13	1/2:42,5	2/1:45,41	3/1:12,8	5/14:36,34	1/1:174	1/2:35,34	5/2:16,11	1/2:11,9	1/2:23,13	1/2:20,5	3/1:19,13	2/2:132	./.:0	1/1:1	2/2:339	2/2:178	2/2:51	./.:0	4/4:7	1/1:130	4/4:1703	3/3:19	244/132:1,1	3/3:77
GE1783_0736	vDNAcla732E05_H11	NA	NA	NA	7/2:16,15	8/4:2,1	1/4:15,2	2/1:65,64	1/1:26	4/2:56,52	6/6:33	7/8:3,3	13/14:3,1	2/2:31	3/5:8,3	14/8:20,18	1/3:63,62	2/2:46	10/2:6,3	1/3:2,1	2/5:11,10	3/2:8,8	3/3:6	2/2:80	2/2:1	1/1:17	5/2:136,128	2/5:58,55	2/2:35	2/22:2,1	2/2:7	1/2:51,43	2/2:1149	2/2:10	4/1:1,1	2/3:36,31
GE1783_0737	vDNAcla732E05_A12	NA	NA	NA	7/2:40,37	8/8:1	1/4:20,6	2/1:116,115	1/1:43	2/4:143,115	6/6:68	7/8:13,8	24/13:5,4	2/2:54	3/5:11,11	14/8:60,22	1/3:129,99	2/2:96	10/2:25,20	1/3:8,2	2/5:23,17	2/3:17,15	3/8:14,3	2/2:152	5/2:2,1	1/1:30	5/2:260,222	5/2:107,105	2/2:69	2/2:3	2/2:17	1/2:68,67	2/2:1557	2/2:32	4/4:1	2/3:58,50
GE1783_0741	vDNAcla732E05_E12	NA	NA	NA	4/7:28,24	1/1:16	1/2:17,14	1/1:171	./.:0	1/4:94,88	5/5:52	1/1:13	1/2:37,5	2/1:37,34	3/1:11,9	14/5:38,28	1/1:140	1/2:40,39	5/2:14,7	2/1:9,5	2/1:19,14	1/2:25,11	1/3:15,14	2/2:133	./.:0	1/1:13	5/2:151,143	2/2:153	2/2:49	./.:0	2/2:3	1/2:58,46	4/2:758,667	3/2:14,7	272/272:1	3/2:47,29
GE1783_0742	vDNAcla732E05_F12	NA	NA	NA	7/4:33,30	1/8:9,1	2/1:24,20	1/1:169	./.:0	1/4:89,80	5/5:55	1/7:23,5	1/2:29,6	2/1:40,39	3/1:12,7	5/14:41,27	1/1:158	2/1:32,28	5/2:14,11	1/2:7,3	2/1:15,13	1/2:19,5	3/1:16,10	2/2:124	./.:0	1/1:25	2/5:172,167	2/2:137	2/2:42	22/22:1	2/4:4,3	1/2:68,50	4/2:678,633	2/3:10,7	4/1:1,1	3/2:37,35
GE1783_0743	vDNAcla732E05_G12	NA	NA	NA	7/7:5	1/8:2,1	1/1:2	1/1:30	1/1:1	4/1:20,8	5/3:8,1	./.:0	1/2:5,2	2/1:4,4	3/1:4,1	14/5:5,4	1/1:30	1/2:3,3	5/5:1	2/2:1	1/2:3,2	1/2:2,1	1/3:3,1	2/2:12	./.:0	1/1:3	5/2:28,20	2/2:22	2/2:5	./.:0	./.:0	2/1:9,7	4/2:116,94	2/2:2	./.:0	3/2:6,4
GE1783_0744	vDNAcla732E05_H12	NA	NA	NA	4/7:22,14	1/1:7	1/2:23,13	1/1:202	./.:0	1/4:104,95	5/5:46	1/1:16	1/2:41,7	2/1:40,37	3/1:8,5	5/14:30,28	1/1:167	1/2:37,31	5/2:17,8	2/1:7,5	2/1:18,16	1/2:26,11	1/3:10,9	2/2:126	2/2:1	1/1:26	2/5:198,163	2/2:207	2/2:56	2/2:2	2/4:4,2	1/2:54,47	4/2:680,586	3/2:6,4	4/4:2	2/3:49,40
GE1783_0745	vDNAcla733E06_A01	NA	NA	NA	7/4:8,8	1/1:1	1/2:2,1	1/1:57	1/1:1	1/4:42,37	5/6:22,7	1/7:10,4	1/24:12,3	2/1:7,6	3/1:5,3	14/5:9,4	1/3:57,6	1/2:17,16	5/3:4,2	3/1:3,1	1/4:7,3	1/5:12,2	3/1:9,3	2/2:47	./.:0	1/1:1	2/2:110	2/5:43,38	2/2:13	./.:0	2/4:4,1	1/1:59	2/4:327,238	3/2:3,2	4/4:1	3/3:29
GE1783_0746	vDNAcla733E06_B01	NA	NA	NA	7/4:30,19	1/8:9,1	1/2:23,16	1/1:127	./.:0	4/1:103,90	5/5:60	1/7:10,4	1/2:31,4	1/2:34,33	1/3:9,4	14/5:22,14	1/1:139	1/2:38,35	3/5:21,14	3/2:14,11	4/1:18,6	5/1:15,15	1/3:17,15	2/2:119	./.:0	1/1:1	2/2:260	5/2:85,74	2/2:54	2/2:1	4/2:5,3	1/1:115	4/2:554,550	3/2:15,5	4/4:1	3/3:70
GE1783_0747	vDNAcla733E06_C01	NA	NA	NA	7/4:26,22	1/1:5	1/2:14,8	1/1:122	./.:0	4/1:84,79	5/5:60	1/7:12,5	1/13:25,4	2/1:34,24	1/1:8	14/5:20,11	1/1:125	1/2:42,28	2/5:16,9	2/1:7,5	2/1:10,9	1/2:15,9	1/3:25,20	2/2:105	./.:0	1/1:28	2/5:144,138	2/2:160	2/2:55	./.:0	4/2:9,3	1/2:55,49	4/2:525,448	3/2:10,6	4/4:1	2/3:35,30
GE1783_0749	vDNAcla733E06_E01	NA	NA	NA	4/7:30,27	1/1:5	2/1:23,14	1/1:144	./.:0	4/1:79,77	5/5:53	1/1:13	1/13:30,5	2/1:40,31	3/1:6,5	14/5:23,23	1/1:148	1/2:38,37	5/2:12,10	2/1:5,4	1/2:9,6	2/1:17,15	1/3:21,15	2/2:119	2/2:1	1/1:27	5/2:169,134	2/5:73,64	2/2:40	2/2:1	2/2:11	1/2:62,45	2/2:1132	2/2:9	272/1:1,1	2/3:34,33
GE1783_0750	vDNAcla733E06_F01	NA	NA	NA	2/7:23,16	8/4:1,1	1/4:16,3	2/1:67,66	1/1:22	2/4:92,66	6/6:46	8/8:3	13/13:3	2/4:28,3	3/5:5,3	8/14:22,18	1/3:61,58	2/2:50	10/2:7,6	1/1:3	2/5:5,4	2/3:11,9	3/8:15,2	2/2:81	5/5:1	1/1:24	5/2:155,132	5/2:64,58	2/2:38	2/2:2	2/2:11	2/1:54,35	2/2:1078	2/2:23	./.:0	3/2:31,22
GE1783_0752	vDNAcla733E06_H01	NA	NA	NA	2/7:39,38	./.:0	1/4:26,5	1/2:101,84	1/1:35	2/4:104,84	6/6:53	7/8:8,5	13/24:3,2	2/2:40	5/3:18,13	14/8:38,28	3/1:93,93	2/2:77	2/10:18,14	1/1:12	2/5:18,15	2/3:21,14	3/3:19	2/2:137	./.:0	1/1:21	5/2:213,196	2/2:182	2/2:47	./.:0	2/4:11,7	1/2:59,56	4/2:743,689	3/2:15,11	4/4:3	3/2:42,28
GE1783_0754	vDNAcla733E06_B02	NA	NA	NA	2/7:21,11	./.:0	1/4:10,2	2/1:100,54	1/1:22	2/4:115,104	6/6:54	8/7:5,1	13/24:8,3	2/2:20	3/5:13,8	8/14:23,11	3/1:58,54	2/2:75	10/2:8,7	1/1:7	2/5:20,10	3/2:11,11	3/3:9	2/2:147	./.:0	1/1:15	2/5:151,99	2/5:80,56	2/2:24	./.:0	2/4:4,2	1/2:93,75	2/2:1443	2/2:23	./.:0	3/2:38,28
GE1783_0756	vDNAcla733E06_D02	NA	NA	NA	7/2:26,18	./.:0	1/4:12,5	2/1:90,83	1/1:48	4/2:90,79	6/6:59	7/8:3,2	14/13:5,5	2/2:29	5/3:10,7	14/8:38,21	3/1:82,71	2/2:72	2/10:11,10	1/1:6	2/5:16,12	2/3:15,13	3/18:12,3	2/2:117	./.:0	1/1:26	5/2:177,173	2/5:75,75	2/2:49	./.:0	2/2:12	2/1:64,62	2/2:1387	2/2:19	1/1:1	3/2:48,45
GE1783_0758	vDNAcla733E06_F02	NA	NA	NA	7/2:3,3	./.:0	4/4:1	1/2:15,14	./.:0	4/2:12,12	6/3:6,1	./.:0	./.:0	2/2:5	5/5:2	8/14:6,2	3/1:14,9	2/2:9	./.:0	./.:0	2/2:2	3/3:1	3/3:2	2/2:22	./.:0	1/1:4	2/5:33,21	2/5:16,12	2/2:8	./.:0	2/2:4	2/1:10,8	2/2:218	2/2:7	./.:0	3/2:9,8
GE1783_0763	vDNAcla733E06_C03	NA	NA	NA	./.:0	./.:0	1/1:2	1/2:2,1	./.:0	2/2:2	3/3:1	./.:0	./.:0	./.:0	./.:0	./.:0	./.:0	8/8:4	./.:0	./.:0	./.:0	3/3:1	./.:0	2/2:1	./.:0	./.:0	2/2:4	5/5:1	./.:0	./.:0	./.:0	1/2:4,1	4/2:10,8	./.:0	./.:0	./.:0
GE1783_0765	vDNAcla733E06_E03	NA	NA	NA	7/2:25,20	./.:0	1/1:10	1/2:92,86	1/1:30	2/4:107,73	6/6:51	7/8:2,2	13/14:3,2	2/4:38,5	3/5:16,9	14/8:27,23	1/3:77,72	2/2:62	2/10:11,7	1/1:8	5/2:11,6	2/3:19,13	3/3:13	2/2:124	5/5:1	1/1:21	2/5:180,176	2/5:74,70	2/2:41	2/2:1	2/2:10	1/2:61,59	2/2:1298	2/2:15	70/70:1	2/3:44,35
GE1783_0767	vDNAcla733E06_G03	NA	NA	NA	4/7:38,29	1/8:13,2	2/1:19,15	1/1:143	./.:0	1/4:94,88	5/5:48	1/1:16	1/13:23,4	2/1:28,27	3/1:11,5	5/14:36,33	1/1:134	1/2:34,30	5/2:9,8	2/1:6,5	2/1:25,8	2/1:18,15	1/3:20,16	2/2:117	./.:0	1/1:19	2/5:181,166	2/2:125	2/2:55	2/2:1	4/2:7,4	1/2:60,53	4/2:632,593	3/2:9,7	4/4:2	3/2:46,41
GE1783_0768	vDNAcla733E06_H03	NA	NA	NA	./.:0	1/1:1	1/1:1	1/2:10,2	./.:0	4/1:5,4	5/5:5	7/1:2,2	1/20:2,1	1/2:3,2	./.:0	14/5:4,2	1/1:4	1/2:4,1	./.:0	3/1:2,1	2/2:1	./.:0	3/1:2,1	2/2:7	./.:0	1/1:2	2/5:16,8	2/2:10	2/2:1	./.:0	2/2:1	1/2:6,3	4/2:57,25	./.:0	./.:0	3/2:3,2
GE1783_0773	vDNAcla733E06_E04	NA	NA	NA	7/2:1,1	./.:0	./.:0	1/2:7,3	1/1:1	4/2:11,5	5/5:1	./.:0	1/1:1	2/2:1	./.:0	8/8:4	3/3:3	2/2:4	./.:0	1/1:1	./.:0	2/2:1	./.:0	2/2:6	./.:0	./.:0	5/2:8,7	2/5:7,2	./.:0	./.:0	2/2:1	1/1:5	2/4:90,10	2/2:2	./.:0	2/2:3
GE1783_0777	vDNAcla733E06_A05	NA	NA	NA	2/7:22,20	./.:0	1/4:8,6	1/2:92,66	1/1:31	4/2:106,92	6/6:61	7/8:2,1	13/24:8,2	2/2:29	3/5:12,9	8/14:32,18	3/1:73,64	2/2:66	10/2:13,12	1/3:4,1	2/5:15,10	2/3:14,8	3/8:17,3	2/2:108	2/2:1	1/2:17,2	2/5:175,172	2/5:82,75	2/2:40	2/2:2	2/2:8	1/2:71,63	2/2:1291	2/2:21	4/4:1	2/3:56,38
GE1783_0780	vDNAcla733E06_D05	NA	NA	NA	4/7:25,18	1/1:3	1/2:16,14	1/1:186	./.:0	4/1:95,95	5/5:50	1/7:26,3	1/2:33,8	2/1:31,23	3/1:13,9	14/5:30,28	1/1:140	2/1:47,46	5/2:14,4	1/2:5,4	2/1:16,12	1/2:18,12	3/1:15,14	2/2:123	2/2:1	1/1:27	2/5:156,138	2/2:145	2/2:45	2/2:1	4/2:3,3	2/1:63,62	2/2:1346	2/2:24	./.:0	2/3:45,37
GE1783_0783	vDNAcla733E06_G05	NA	NA	NA	2/7:22,15	4/4:1	1/4:17,3	2/1:88,72	1/1:27	2/4:87,82	6/6:46	8/7:9,1	13/13:4	2/2:28	3/5:7,4	14/8:29,24	3/1:66,65	2/2:43	10/2:9,8	1/1:4	2/5:10,4	3/2:11,9	3/3:12	2/2:90	./.:0	1/1:25	5/2:160,146	2/5:82,64	2/2:51	./.:0	2/2:9	1/2:45,42	2/2:1135	2/2:12	./.:0	2/3:39,28
GE1783_0788	vDNAcla733E06_D06	NA	NA	NA	4/7:11,8	1/1:1	1/2:7,5	1/1:95	./.:0	1/4:53,50	5/5:18	1/7:6,1	1/1:12	1/2:16,13	1/3:4,3	14/5:15,15	1/1:69	2/1:23,10	2/2:3	2/1:7,3	2/1:8,6	2/1:8,8	1/3:7,6	2/2:95	./.:0	1/1:9	5/2:83,79	2/2:95	2/2:11	./.:0	./.:0	1/2:35,34	4/2:460,343	3/2:6,3	./.:0	2/3:26,14
GE1783_0789	vDNAcla733E06_F06	NA	NA	NA	7/4:3,1	1/1:1	2/2:1	1/1:13	./.:0	1/4:8,6	5/5:2	1/1:2	1/1:1	2/2:2	3/1:2,1	5/5:1	1/1:4	1/2:2,2	./.:0	1/2:1,1	2/1:2,1	2/2:1	1/1:1	2/2:9	./.:0	./.:0	2/5:14,13	2/2:14	2/2:2	./.:0	./.:0	2/1:5,3	4/2:26,15	2/2:1	./.:0	3/2:8,3
GE1783_0789	vDNAcla733E06_G06	NA	NA	NA	4/7:18,8	1/1:4	1/2:2,1	1/1:68	./.:0	1/4:47,38	5/5:19	1/1:4	1/13:11,3	1/2:9,4	1/3:3,1	14/5:10,8	1/1:42	2/1:16,9	2/5:3,2	2/2:3	2/1:5,1	1/2:3,2	3/1:7,7	2/2:37	./.:0	1/1:12	5/2:57,54	2/2:70	2/2:11	./.:0	2/2:1	1/2:26,25	4/2:220,201	3/2:4,2	./.:0	3/2:14,8
GE1783_0790	vDNAcla733E06_A07	NA	NA	NA	7/4:37,30	1/8:5,1	1/2:19,15	1/1:124	1/1:1	1/4:104,101	5/5:52	1/1:13	1/2:19,4	1/2:35,28	1/3:8,7	14/5:23,17	1/1:129	1/2:40,35	5/2:12,9	2/1:8,4	1/2:16,6	2/1:15,14	1/3:21,20	2/2:115	5/5:1	1/1:22	2/5:159,139	2/2:149	2/2:45	./.:0	2/4:6,5	1/2:54,51	4/2:592,585	2/3:12,10	./.:0	2/3:37,28
GE1783_0790	vDNAcla733E06_H06	NA	NA	NA	4/7:40,29	1/1:5	2/1:18,17	1/1:172	./.:0	1/4:96,83	5/5:54	1/1:22	1/2:41,5	2/1:35,31	3/1:12,9	14/5:31,30	1/1:185	2/1:32,26	2/5:11,7	1/2:6,5	1/2:13,7	1/2:16,12	3/1:23,18	2/2:118	./.:0	1/1:18	5/2:177,174	2/2:157	2/2:55	2/2:1	2/4:9,4	2/1:61,46	4/2:650,647	3/2:13,7	4/4:2	2/3:46,34
GE1783_0793	vDNAcla733E06_D07	NA	NA	NA	7/4:19,19	1/1:8	1/2:21,20	1/1:189	10/10:1	1/4:87,86	5/5:51	1/1:20	1/13:24,8	1/2:34,32	3/1:14,9	14/5:28,17	1/1:142	1/2:48,29	2/5:10,6	1/2:7,3	2/1:11,10	1/2:17,14	1/3:10,6	2/2:130	./.:0	1/1:11	5/2:203,189	2/2:130	2/2:58	2/2:1	2/4:4,3	1/2:66,53	4/2:911,770	2/3:10,9	4/1:1,1	3/2:38,32
GE1783_0798	vDNAcla733E06_A08	NA	NA	NA	7/4:29,23	1/1:5	2/1:21,10	1/1:138	./.:0	4/1:102,96	5/5:61	1/7:17,8	1/2:25,7	2/1:35,27	3/1:4,2	14/5:25,25	1/1:133	2/1:38,29	5/2:8,7	2/1:7,3	1/2:15,9	2/1:10,7	3/1:12,10	2/2:81	./.:0	1/1:16	5/2:159,154	2/2:116	2/2:39	./.:0	2/4:5,2	2/1:62,48	2/4:658,644	2/3:7,3	1/1:1	3/2:38,26
GE1783_0806	vDNAcla733E06_A09	NA	NA	NA	2/7:7,5	./.:0	1/1:4	1/2:29,27	1/1:5	2/4:30,27	6/6:13	1/1:1	13/13:1	2/2:11	3/1:3,1	14/8:11,9	1/3:19,16	2/2:21	2/10:5,3	1/1:1	5/2:2,1	2/3:5,3	3/3:2	2/2:43	./.:0	1/1:11	5/2:54,50	2/5:30,30	2/2:7	2/2:1	2/2:2	2/1:21,17	2/2:527	2/2:2	./.:0	2/3:19,5
GE1783_0809	vDNAcla733E06_D09	NA	NA	NA	4/7:38,29	8/1:3,3	1/2:16,14	1/1:171	./.:0	1/4:120,118	5/5:83	1/7:25,3	1/13:27,5	1/2:35,33	3/1:12,8	14/5:29,29	1/1:172	2/1:42,39	5/2:13,6	2/1:12,4	2/1:14,11	2/1:13,12	1/3:19,16	2/2:114	5/5:1	1/1:23	2/5:167,151	2/2:204	2/2:40	./.:0	4/2:6,4	1/2:68,59	2/4:738,725	3/2:6,5	211/253:1,1	2/3:38,35
GE1783_0811	vDNAcla733E06_F09	NA	NA	NA	2/7:31,29	./.:0	1/1:20	2/1:83,76	1/1:26	4/2:112,84	6/6:70	8/7:6,1	13/24:4,2	2/2:33	3/5:16,15	14/8:25,19	1/3:70,64	2/2:79	2/10:23,10	1/1:8	2/5:18,13	3/2:14,7	3/13:16,2	2/2:114	5/5:1	1/1:12	5/2:168,146	2/5:79,77	2/2:36	2/2:1	2/2:6	2/1:68,61	2/2:1380	2/2:20	./.:0	2/3:52,38
GE1783_0812	vDNAcla733E06_G09	NA	NA	NA	7/2:35,29	./.:0	1/4:18,2	1/2:94,64	1/1:27	2/4:123,98	6/6:59	7/8:1,1	13/24:3,3	2/2:31	5/3:13,5	14/8:36,23	3/1:69,68	2/2:75	10/2:14,9	1/1:9	2/5:17,14	3/2:18,10	3/13:17,2	2/2:121	./.:0	1/1:16	2/5:160,156	5/2:80,69	2/2:42	2/2:1	2/2:5	1/2:65,60	2/2:1507	2/2:28	4/4:1	3/2:42,41
GE1783_0817	vDNAcla733E06_D10	NA	NA	NA	7/4:20,18	1/1:8	1/2:29,18	1/1:147	./.:0	1/4:77,70	5/5:54	1/7:17,2	1/1:34	2/1:53,31	3/1:10,9	5/14:27,22	1/1:163	1/2:40,31	2/5:11,8	1/2:6,6	2/1:13,12	1/2:21,15	3/1:16,9	2/2:94	5/5:1	1/1:27	2/5:216,135	2/2:152	2/2:56	2/2:1	2/4:7,5	2/1:71,60	4/2:831,748	2/3:12,8	./.:0	2/3:49,39
GE1783_0818	vDNAcla733E06_E10	NA	NA	NA	7/4:17,13	1/1:6	2/1:16,14	1/1:106	./.:0	1/4:75,58	5/5:31	1/7:8,2	1/2:14,4	1/2:20,14	1/3:5,2	5/14:19,12	1/1:103	1/2:29,24	2/5:10,5	2/2:7	2/1:7,4	2/1:9,9	3/1:10,7	2/2:86	5/5:1	1/1:6	5/2:114,110	2/2:124	2/2:13	2/2:1	4/2:2,1	2/1:43,40	4/2:563,498	3/2:7,6	4/1:3,1	2/3:26,24
GE1783_0821	vDNAcla733E06_H10	NA	NA	NA	2/7:28,21	./.:0	1/4:13,7	1/2:77,60	1/1:19	4/2:85,82	6/6:54	8/7:4,2	24/13:4,3	2/2:28	5/3:6,5	8/14:31,31	3/1:86,74	2/2:62	2/10:11,7	1/3:8,1	2/5:13,9	2/3:9,8	3/13:13,2	2/2:121	5/5:1	1/1:19	2/5:157,147	5/2:79,61	2/2:48	2/2:6	2/2:6	1/2:53,42	2/2:1129	2/2:16	4/1:2,1	2/3:39,31
GE1783_0822	vDNAcla733E06_A11	NA	NA	NA	7/4:21,19	1/1:6	2/1:8,7	1/1:169	./.:0	1/4:72,57	5/5:34	1/7:9,2	1/2:25,9	1/2:35,33	1/3:10,3	5/14:33,22	1/1:96	2/1:29,21	2/5:6,4	1/2:6,4	2/1:11,4	2/1:10,8	3/1:12,5	2/2:87	./.:0	1/1:12	2/5:186,142	2/2:96	2/2:34	./.:0	4/2:4,3	1/2:41,37	4/2:566,474	2/3:5,5	./.:0	2/3:24,19
GE1783_0823	vDNAcla733E06_B11	NA	NA	NA	7/4:15,13	8/1:2,2	2/1:12,6	1/1:142	10/10:1	4/1:71,67	5/5:43	1/7:16,3	1/14:23,3	2/1:24,18	3/1:6,4	14/5:26,20	1/1:102	1/2:35,28	5/2:8,6	2/1:7,3	1/2:8,5	1/2:12,5	1/3:14,8	2/2:106	./.:0	1/1:6	5/2:126,120	2/2:119	2/2:29	./.:0	4/2:3,3	2/1:63,55	2/4:617,601	3/2:7,6	./.:0	3/2:32,30
GE1783_0826	vDNAcla733E06_E11	NA	NA	NA	2/7:11,6	./.:0	1/4:9,1	1/2:36,30	1/1:12	2/4:35,31	6/6:19	7/7:1	./.:0	2/2:21	3/5:1,1	14/8:9,4	3/1:25,20	2/2:31	10/10:1	1/1:2	2/5:7,6	3/2:2,2	3/8:5,2	2/2:38	./.:0	1/1:10	2/5:66,58	2/5:37,28	2/2:10	2/2:1	2/2:3	2/1:24,16	2/2:519	2/2:11	185/185:1	3/2:14,12
GE1783_0829	vDNAcla733E06_H11	NA	NA	NA	7/2:9,6	8/8:1	1/4:2,1	1/2:35,16	1/1:3	2/4:35,22	6/6:13	8/8:1	13/13:3	2/2:16	./.:0	8/14:14,13	1/3:27,18	2/2:11	10/10:2	1/1:1	2/1:4,2	2/3:8,2	3/3:2	2/2:48	./.:0	1/1:9	2/5:43,42	5/2:29,26	2/2:12	./.:0	./.:0	1/2:19,19	2/2:454	2/2:7	4/4:1	3/2:14,12
GE1783_0832	vDNAcla733E06_C12	NA	NA	NA	7/4:33,17	1/1:7	2/1:16,9	1/1:120	./.:0	4/1:95,80	5/5:59	1/1:14	1/2:23,5	1/2:36,28	1/3:7,5	14/5:30,26	1/1:150	2/1:27,25	2/5:11,7	2/1:8,7	1/2:13,9	1/2:14,9	3/1:17,12	2/2:98	./.:0	1/1:13	5/2:134,128	2/2:151	2/2:43	2/2:1	4/2:6,2	1/2:75,42	4/2:528,447	3/2:11,8	1/4:3,2	3/2:33,25
GE1783_0833	vDNAcla733E06_D12	NA	NA	NA	7/7:2	./.:0	./.:0	1/1:5	./.:0	4/1:5,2	5/3:2,1	./.:0	1/1:3	2/2:2	./.:0	14/5:3,2	1/1:10	1/2:4,2	./.:0	1/1:1	1/1:1	1/1:1	3/3:2	2/2:5	5/5:1	./.:0	2/5:8,3	2/2:6	2/2:2	./.:0	./.:0	2/1:4,2	4/2:57,28	./.:0	./.:0	3/2:4,1
GE1783_0837	vDNAcla733E06_H12	NA	NA	NA	7/2:41,35	./.:0	1/4:17,4	1/2:83,77	1/1:26	4/2:108,96	6/6:57	7/8:7,3	14/13:4,2	2/4:37,5	5/3:11,6	8/14:29,29	3/1:81,76	2/2:80	10/2:10,9	1/3:6,2	5/2:9,6	3/2:12,9	3/8:25,5	2/2:118	./.:0	1/1:21	2/5:167,155	5/2:89,79	2/2:53	2/2:1	2/2:7	2/1:49,44	2/2:1220	2/2:20	./.:0	3/2:49,36
GE1783_0839	vDNAcla734E07_B01	NA	NA	NA	4/7:20,16	1/1:2	2/2:6	1/1:73	./.:0	4/1:49,36	5/5:25	1/7:5,2	1/13:19,2	1/2:16,12	3/1:5,3	5/14:15,7	1/1:68	1/2:18,10	5/2:5,4	2/1:3,1	1/2:5,5	1/2:10,4	1/3:8,6	2/2:59	2/2:1	./.:0	2/2:156	2/2:64	2/2:22	./.:0	./.:0	1/1:52	4/4:656	3/3:12	./.:0	3/3:29
GE1783_0841	vDNAcla734E07_D01	NA	NA	NA	4/7:19,15	1/1:7	1/2:8,5	1/1:73	./.:0	4/1:49,40	5/5:26	1/7:13,3	1/13:12,3	1/2:25,22	1/3:6,4	14/5:25,13	1/1:71	1/2:16,13	5/2:10,5	2/1:5,4	2/1:5,4	1/2:10,6	3/1:12,10	2/2:51	./.:0	1/1:14	2/5:77,76	2/5:40,37	2/2:23	./.:0	2/2:6	1/2:28,24	2/2:583	2/2:11	./.:0	3/2:18,12
GE1783_0842	vDNAcla734E07_E01	NA	NA	NA	7/4:26,13	1/1:3	2/1:7,6	1/1:65	./.:0	4/1:46,31	5/5:34	1/7:14,5	1/2:11,3	1/2:20,7	1/3:6,3	14/5:18,10	1/1:53	1/2:22,11	2/5:7,6	1/2:3,3	1/2:7,5	1/2:14,7	1/3:9,5	2/2:52	./.:0	1/2:8,1	5/2:85,51	2/2:65	2/2:21	./.:0	2/4:5,2	2/1:33,28	4/2:283,279	2/3:4,2	4/4:2	3/3:38
GE1783_0843	vDNAcla734E07_F01	NA	NA	NA	2/7:18,17	./.:0	1/1:8	1/2:38,32	1/1:14	4/2:49,37	6/6:18	./.:0	14/14:1	2/2:15	3/5:7,5	14/8:15,10	1/3:42,27	2/2:26	10/2:5,2	1/1:4	5/2:6,4	2/3:9,6	3/3:12	2/2:55	./.:0	1/1:10	2/5:85,82	2/5:30,22	2/2:14	2/2:1	2/2:8	1/2:30,23	2/2:618	2/2:9	4/4:1	2/3:14,14
GE1783_0849	vDNAcla734E07_D02	NA	NA	NA	7/4:20,18	1/1:4	1/2:11,6	1/1:75	./.:0	4/1:50,34	5/16:31,4	1/7:6,4	1/24:9,2	1/2:16,12	3/1:5,2	14/5:24,16	1/1:68	2/1:21,17	5/2:6,5	2/1:6,1	2/1:8,4	1/2:7,1	3/1:11,4	2/2:46	./.:0	1/2:9,2	5/2:83,72	2/2:77	2/2:27	2/2:1	2/4:4,1	1/2:32,24	4/2:307,243	2/3:5,5	191/191:1	2/3:24,13
GE1783_0851	vDNAcla734E07_F02	NA	NA	NA	7/4:16,16	1/1:3	1/2:11,5	1/1:68	./.:0	4/1:48,40	5/5:19	1/7:4,1	1/2:9,2	1/2:19,13	1/3:7,2	5/14:20,16	1/1:73	1/2:19,16	5/2:5,4	1/2:5,5	1/2:4,4	1/2:10,4	3/1:10,5	2/2:61	5/5:1	1/1:10	2/5:82,66	2/2:69	2/2:20	2/2:1	4/2:6,2	1/2:24,22	4/2:340,290	3/2:4,3	269/172:1,1	2/3:18,8
GE1783_0852	vDNAcla734E07_G02	NA	NA	NA	7/4:16,10	1/1:4	1/2:7,6	1/1:73	./.:0	4/1:31,26	5/5:21	7/1:2,2	1/1:14	2/1:12,12	1/3:5,3	14/5:13,8	1/1:73	2/1:17,16	2/5:5,4	2/1:4,2	1/2:5,4	1/2:9,8	3/1:10,3	2/2:41	./.:0	1/1:5	2/5:74,56	2/2:74	2/2:18	./.:0	2/4:7,1	2/1:24,20	2/4:294,294	3/2:6,5	212/212:1	3/2:18,11
GE1783_0853	vDNAcla734E07_H02	NA	NA	NA	2/7:17,10	./.:0	1/4:7,3	2/1:31,28	1/1:12	2/4:52,43	6/6:29	8/8:1	14/14:2	2/2:14	3/5:5,5	8/14:18,15	1/3:40,35	2/2:44	10/2:12,4	1/1:5	5/2:8,4	2/3:8,7	3/3:9	2/2:59	./.:0	1/1:15	2/5:86,76	2/5:46,34	2/2:23	./.:0	2/2:3	2/1:29,28	2/2:604	2/2:3	4/191:2,1	3/2:27,15
GE1783_0854	vDNAcla734E07_A03	NA	NA	NA	2/7:16,15	./.:0	1/4:10,2	1/2:54,33	1/1:14	2/4:47,40	6/6:36	8/8:4	24/14:2,1	2/4:17,4	3/5:5,3	14/8:22,17	1/3:38,37	2/2:28	10/2:12,6	1/3:5,1	5/2:9,7	3/2:6,6	3/21:8,1	2/2:50	./.:0	./.:0	2/2:150	2/5:49,36	2/2:17	./.:0	2/4:2,1	1/1:74	4/2:341,326	3/3:2	4/4:1	3/3:38
GE1783_0858	vDNAcla734E07_E03	NA	NA	NA	7/4:22,11	1/1:5	2/1:12,5	1/1:78	./.:0	1/4:51,36	5/5:24	1/7:9,4	1/13:12,2	2/1:18,11	1/3:6,4	5/14:18,12	1/1:97	2/1:17,16	2/5:8,7	2/1:5,3	2/1:7,5	1/2:9,6	3/1:11,8	2/2:52	./.:0	1/1:12	5/2:91,79	2/2:54	2/2:16	2/2:1	2/4:3,2	1/2:32,22	4/2:318,275	2/3:4,4	./.:0	2/3:21,14
GE1783_0862	vDNAcla734E07_A04	NA	NA	NA	7/4:20,13	./.:0	2/1:9,6	1/1:72	./.:0	1/4:43,41	5/16:28,3	1/1:14	1/2:11,4	2/1:22,12	3/1:5,4	14/5:23,14	1/1:62	2/1:16,14	2/5:7,4	1/2:5,4	1/2:7,4	2/1:5,3	1/3:8,2	2/2:61	2/2:1	1/1:8	5/2:87,74	2/2:65	2/2:15	./.:0	./.:0	1/2:30,26	4/2:328,293	3/2:5,4	263/1:1,1	2/3:20,20
GE1783_0863	vDNAcla734E07_B04	NA	NA	NA	2/7:10,4	./.:0	1/4:5,2	1/2:39,26	1/1:3	2/4:42,40	6/6:27	8/8:3	24/14:2,1	2/2:9	5/3:5,4	8/14:15,11	1/3:37,32	2/2:37	2/10:5,2	1/1:1	5/2:7,2	3/2:7,4	3/3:3	2/2:55	./.:0	1/1:11	5/2:71,62	5/2:42,32	2/2:16	./.:0	2/2:2	1/2:29,25	2/2:583	2/2:4	./.:0	3/2:14,11
GE1783_0864	vDNAcla734E07_C04	NA	NA	NA	7/2:25,18	./.:0	1/4:5,2	1/2:32,28	1/1:12	2/4:38,34	6/6:24	8/7:2,1	13/13:4	2/2:14	3/5:6,4	14/8:21,9	3/1:33,27	2/2:46	10/2:13,8	1/1:3	2/5:6,6	2/3:7,4	3/8:2,2	2/2:46	./.:0	1/1:16	2/5:77,69	5/2:33,31	2/2:23	2/2:1	2/2:4	2/1:35,21	2/2:501	2/2:10	70/70:1	3/2:21,17
GE1783_0865	vDNAcla734E07_D04	NA	NA	NA	7/2:23,19	./.:0	1/4:7,1	2/1:31,24	1/1:8	4/2:45,39	6/6:33	7/8:2,1	24/13:3,2	2/4:12,2	3/5:6,5	14/8:17,14	3/1:32,28	2/2:32	10/2:8,6	1/3:5,1	2/5:9,7	3/2:9,3	3/3:8	2/2:55	./.:0	1/1:7	2/5:84,64	2/5:33,27	2/2:18	2/2:1	2/2:1	2/1:28,19	2/2:614	2/2:10	4/4:1	2/3:24,18
GE1783_0866	vDNAcla734E07_E04	NA	NA	NA	7/4:23,17	1/8:5,1	1/2:9,5	1/1:67	./.:0	1/4:46,37	5/5:27	1/1:5	1/13:10,2	2/1:16,10	3/1:7,4	14/5:17,16	1/1:73	2/1:18,11	5/2:5,3	2/1:3,2	1/2:11,7	2/1:8,3	1/3:12,7	2/2:61	./.:0	1/2:7,1	2/5:74,73	2/2:45	2/2:26	./.:0	4/4:2	1/2:25,20	2/4:289,281	2/3:6,2	./.:0	3/2:16,14
GE1783_0869	vDNAcla734E07_H04	NA	NA	NA	2/7:14,13	./.:0	1/1:10	1/2:42,41	1/1:12	2/4:51,37	6/6:25	8/8:3	14/14:2	2/4:14,4	5/3:7,6	14/8:21,13	1/3:40,31	2/2:31	10/2:5,3	1/1:8	2/5:5,2	2/3:5,2	3/3:5	2/2:65	./.:0	1/1:14	5/2:72,69	5/2:27,19	2/2:18	2/2:2	2/2:3	1/2:31,31	2/2:675	2/2:4	./.:0	3/2:19,15
GE1783_0870	vDNAcla734E07_A05	NA	NA	NA	4/7:18,16	1/1:3	2/1:9,1	1/1:91	./.:0	1/4:64,53	5/5:21	1/7:6,2	1/2:14,5	2/1:20,13	1/3:5,4	5/14:26,15	1/1:61	1/2:26,17	2/5:6,3	1/2:6,4	1/2:8,5	1/2:7,4	1/3:14,7	2/2:51	./.:0	1/1:12	5/2:95,74	2/2:58	2/2:22	2/2:2	2/4:2,1	1/2:30,23	4/2:368,332	2/3:7,2	./.:0	2/3:18,16
GE1783_0871	vDNAcla734E07_B05	NA	NA	NA	7/4:18,15	1/1:2	2/1:13,7	1/1:78	./.:0	4/1:44,44	5/5:32	1/1:7	1/14:9,3	2/1:16,12	1/3:6,4	5/14:14,13	1/1:67	2/1:16,12	2/5:11,5	1/2:4,4	1/2:7,5	2/1:9,7	3/1:7,3	2/2:56	5/5:1	1/2:6,3	5/2:70,67	2/2:61	2/2:30	./.:0	4/4:4	1/2:32,28	4/2:298,274	2/2:4	./.:0	3/2:19,18
GE1783_0872	vDNAcla734E07_C05	NA	NA	NA	7/4:19,14	1/1:9	1/2:15,10	1/1:77	./.:0	1/4:54,51	5/5:34	1/7:7,2	1/2:14,3	1/2:16,14	3/1:10,5	14/5:13,12	1/1:88	1/2:22,16	2/5:8,7	2/1:8,6	1/2:5,5	2/2:5	1/3:10,8	2/2:53	2/2:1	1/1:13	5/2:86,78	2/2:76	2/2:29	2/2:1	2/4:3,2	1/2:35,35	2/4:356,355	2/3:6,4	4/4:1	2/3:15,12
GE1783_0873	vDNAcla734E07_D05	NA	NA	NA	7/2:19,17	./.:0	1/4:9,3	2/1:41,35	1/1:13	2/4:42,37	6/6:29	7/7:1	./.:0	2/4:19,4	5/3:7,2	14/8:10,9	3/1:46,40	2/2:42	2/10:10,8	1/1:3	2/5:9,4	2/3:8,4	3/3:6	2/2:63	./.:0	1/1:10	5/2:82,74	2/5:42,33	2/2:24	./.:0	2/2:3	2/1:32,26	2/2:706	2/2:10	226/1:1,1	3/2:18,12
GE1783_0875	vDNAcla734E07_F05	NA	NA	NA	7/4:25,16	1/1:6	2/1:11,4	1/1:92	./.:0	1/4:56,47	5/5:17	1/7:9,3	1/14:22,3	1/2:21,17	3/1:2,2	5/14:18,17	1/1:61	2/1:16,10	5/2:8,5	2/1:9,4	1/2:6,3	1/2:14,8	1/3:14,11	2/2:30	./.:0	1/1:11	5/2:80,67	2/5:37,28	2/2:26	./.:0	2/2:7	1/2:28,19	2/2:611	2/2:8	./.:0	3/2:21,14
GE1783_0877	vDNAcla734E07_H05	NA	NA	NA	7/2:22,19	./.:0	1/4:9,1	2/1:44,34	1/1:12	2/4:54,51	6/6:22	7/7:4	14/13:5,2	2/2:22	3/5:10,6	14/8:23,16	1/3:47,39	2/2:25	2/10:10,9	1/3:4,1	2/5:8,8	2/3:7,5	3/3:12	2/2:59	./.:0	1/1:12	2/5:95,69	5/2:35,28	2/2:26	22/2:1,1	2/2:5	2/1:33,24	2/2:667	2/2:11	./.:0	3/2:22,19
GE1783_0878	vDNAcla734E07_A06	NA	NA	NA	7/2:17,14	./.:0	1/1:7	2/1:39,35	1/1:14	4/2:50,47	6/6:23	7/8:2,1	14/24:3,3	2/2:13	3/5:6,2	14/8:23,18	1/3:43,39	2/2:38	10/2:10,5	1/3:5,1	2/5:7,2	2/3:7,5	3/13:6,3	2/2:59	./.:0	1/1:14	2/5:87,83	2/5:38,38	2/2:20	2/2:1	2/2:5	1/2:30,24	2/2:684	2/2:9	./.:0	3/3:37
GE1783_0879	vDNAcla734E07_B06	NA	NA	NA	7/2:19,15	./.:0	1/4:9,1	2/1:35,34	1/1:10	2/4:54,48	6/6:29	8/7:3,1	./.:0	2/2:5	5/3:4,2	14/8:22,15	3/1:31,29	2/2:42	3/10:7,3	3/2:7,7	4/1:5,3	5/1:9,6	1/3:11,6	2/2:63	./.:0	./.:0	2/2:132	2/2:77	2/2:19	./.:0	./.:0	1/1:64	4/4:804	3/3:9	4/263:2,1	3/3:52
GE1783_0880	vDNAcla734E07_C06	NA	NA	NA	2/7:17,11	./.:0	1/4:4,3	1/2:42,32	1/1:11	4/2:51,51	6/6:40	8/7:3,2	14/14:3	2/2:25	5/3:5,4	8/14:21,16	1/3:36,18	2/2:27	10/2:7,5	1/3:6,1	2/5:5,5	3/2:6,5	3/3:5	2/2:57	./.:0	1/1:12	5/2:77,74	2/2:84	2/2:31	./.:0	4/2:2,1	1/2:31,23	4/2:362,327	3/2:7,6	./.:0	2/3:20,13
GE1783_0881	vDNAcla734E07_D06	NA	NA	NA	7/4:15,13	1/8:3,1	1/2:7,7	1/1:76	./.:0	4/1:46,44	5/5:29	1/7:5,3	1/1:16	2/1:17,17	3/1:5,5	5/14:18,12	1/1:86	1/2:30,12	5/2:6,4	2/1:7,2	2/1:6,3	1/2:8,4	3/1:10,6	2/2:66	./.:0	1/1:14	5/2:98,77	2/2:78	2/2:30	2/2:1	2/4:3,2	2/1:31,26	4/2:339,338	2/3:4,4	4/4:2	3/2:23,15
GE1783_0884	vDNAcla734E07_G06	NA	NA	NA	2/7:15,13	./.:0	1/1:7	1/2:46,33	1/1:10	2/4:52,45	6/6:25	8/7:3,1	13/13:1	2/2:16	5/3:7,1	14/8:22,20	1/3:47,36	2/2:39	10/2:9,6	1/1:6	2/2:7	3/2:4,3	3/3:7	2/2:48	./.:0	1/2:17,2	2/5:86,60	2/5:39,37	2/2:18	2/2:2	2/2:4	1/2:40,20	2/2:639	2/2:5	4/4:1	3/2:20,12
GE1783_0890	vDNAcla734E07_F07	NA	NA	NA	7/2:19,19	./.:0	1/4:8,3	2/1:45,36	1/1:13	2/4:51,42	6/6:32	7/8:2,1	14/13:1,1	2/2:20	5/5:3	8/14:25,24	3/1:53,40	2/2:34	2/10:6,6	1/1:4	2/5:10,9	2/3:9,7	3/13:11,2	2/2:52	2/2:1	1/1:18	5/2:81,75	2/2:89	2/2:20	./.:0	4/2:1,1	1/2:38,36	4/2:361,340	3/2:7,6	./.:0	2/3:26,22
GE1783_0890	vDNAcla734E07_G07	NA	NA	NA	2/7:22,15	./.:0	1/4:6,1	2/1:37,32	1/1:7	2/4:44,33	6/6:36	7/8:4,3	13/13:8	2/4:14,3	5/3:11,5	8/14:16,16	1/3:33,22	2/2:24	10/2:7,4	1/1:6	5/2:6,5	2/3:7,6	8/3:3,2	2/2:59	./.:0	1/1:12	2/5:78,78	2/2:65	2/2:25	2/2:1	2/4:4,3	2/1:19,16	4/2:303,287	3/2:7,3	171/171:1	2/3:21,20
GE1783_0893	vDNAcla734E07_C08	NA	NA	NA	2/7:18,13	4/4:1	1/4:6,3	2/1:37,34	1/1:15	4/2:46,44	6/6:33	7/7:1	13/13:2	2/2:19	5/3:6,4	8/14:16,13	3/1:28,27	2/2:34	2/10:7,1	1/1:4	5/5:6	2/3:12,10	3/21:9,2	2/2:41	./.:0	1/1:8	5/2:75,73	2/5:28,27	2/2:18	2/2:1	2/2:4	1/2:29,24	2/2:630	2/2:7	./.:0	2/3:17,17
GE1783_0899	vDNAcla734E07_A09	NA	NA	NA	7/2:16,16	8/8:1	1/4:9,2	1/2:28,28	1/1:14	2/4:51,38	6/6:31	7/8:1,1	13/13:1	2/2:22	5/3:4,3	8/14:16,12	3/1:29,26	2/2:35	10/2:10,5	1/1:3	2/5:10,8	3/2:3,3	3/13:8,1	2/2:42	./.:0	1/1:10	2/5:87,68	2/5:39,33	2/2:16	./.:0	2/2:6	1/2:31,28	2/2:690	2/2:8	132/132:1	2/3:19,18
GE1783_0901	vDNAcla734E07_C09	NA	NA	NA	2/7:19,14	./.:0	1/1:10	2/1:38,37	1/1:13	2/4:50,44	6/6:30	7/7:3	13/13:2	2/2:15	3/5:8,8	8/14:18,12	1/3:38,36	2/2:35	2/10:7,6	1/1:4	5/2:12,6	3/2:6,6	3/3:9	2/2:56	./.:0	1/1:11	2/5:73,64	2/5:46,32	2/2:14	2/2:1	2/2:6	2/1:41,21	2/2:696	2/2:5	4/4:1	2/3:19,13
GE1783_0903	vDNAcla734E07_E09	NA	NA	NA	2/2:38	./.:0	4/3:2,1	2/2:75	1/1:38	2/2:100	3/6:37,24	3/8:8,2	20/18:5,2	2/2:17	3/5:6,6	8/14:16,14	1/3:46,31	2/2:37	2/10:8,4	1/1:3	5/2:9,5	2/3:8,4	3/3:9	2/2:54	./.:0	1/1:9	5/2:96,83	5/2:42,38	2/2:31	2/2:2	2/2:1	2/1:34,33	2/2:698	2/2:5	253/253:1	2/3:31,22
GE1783_0905	vDNAcla734E07_G09	NA	NA	NA	7/4:18,16	1/1:3	2/1:10,8	1/1:81	./.:0	1/4:48,46	5/5:23	1/1:11	1/2:16,4	2/1:22,12	3/1:5,5	14/5:21,20	1/1:62	1/2:21,20	2/5:7,4	2/1:4,1	1/2:10,6	1/2:6,3	3/1:8,8	2/2:51	./.:0	1/1:12	2/5:79,54	5/2:33,29	2/2:22	./.:0	2/2:3	1/2:32,26	2/2:585	2/2:7	252/139:1,1	2/3:19,13
GE1783_0906	vDNAcla734E07_H09	NA	NA	NA	4/7:22,18	1/1:4	2/1:11,9	1/1:83	./.:0	4/1:55,41	5/5:32	1/7:5,1	1/2:25,4	1/2:21,16	1/1:4	14/5:20,15	1/1:83	2/1:20,15	2/5:7,6	1/2:7,5	1/2:10,6	1/2:7,4	1/3:17,12	2/2:57	6/6:1	1/1:15	2/5:82,77	2/2:71	2/2:26	./.:0	2/2:1	2/1:27,20	4/2:357,311	2/3:4,3	253/1:1,1	2/3:20,18
GE1783_0916	vDNAcla734E07_B11	NA	NA	NA	7/2:14,11	8/4:1,1	1/4:6,1	1/2:28,22	1/1:16	2/4:44,43	6/6:25	7/8:1,1	13/24:2,1	2/2:16	3/5:3,3	14/8:17,13	3/1:28,22	2/2:30	10/2:8,4	1/1:4	2/5:11,5	2/3:7,5	3/3:11	2/2:56	2/2:1	1/1:8	2/5:63,59	2/5:33,28	2/2:18	2/2:1	2/2:3	2/1:44,22	2/2:554	2/2:6	./.:0	3/2:20,12
GE1783_0917	vDNAcla734E07_C11	NA	NA	NA	4/7:24,13	1/1:1	1/2:9,4	1/1:72	./.:0	4/1:51,42	5/5:28	1/7:6,4	1/14:20,3	2/1:20,13	1/3:4,3	14/5:20,17	1/1:78	1/2:19,16	2/5:5,4	2/1:7,4	1/2:7,4	2/1:9,8	3/1:13,9	2/2:55	./.:0	1/1:9	2/5:69,67	2/2:91	2/2:23	./.:0	4/2:2,2	1/2:30,22	4/2:331,289	3/2:8,6	./.:0	3/3:36
GE1783_0918	vDNAcla734E07_D11	NA	NA	NA	7/2:14,10	./.:0	1/1:6	1/2:38,21	1/1:11	2/4:33,28	6/6:20	7/8:1,1	24/24:1	2/2:15	3/5:5,4	8/14:12,9	3/1:31,18	2/2:14	2/10:8,1	1/3:3,1	2/5:8,3	3/2:5,4	3/3:8	2/2:42	./.:0	1/1:7	2/5:73,73	2/5:38,31	2/2:21	2/2:1	2/2:3	2/1:24,16	2/2:520	2/2:8	272/189:1,1	2/3:18,14
GE1783_0919	vDNAcla734E07_E11	NA	NA	NA	2/7:19,15	./.:0	4/1:3,2	2/1:45,38	1/1:11	4/2:41,35	6/6:19	8/7:2,1	13/24:3,3	2/2:15	5/3:3,2	8/14:18,14	1/3:30,26	2/2:28	10/2:4,3	1/1:4	5/2:7,3	3/2:9,6	3/3:9	2/2:42	2/5:1,1	1/1:13	2/5:81,73	2/5:50,41	2/2:28	2/2:3	2/2:4	1/2:26,21	2/2:564	2/2:8	./.:0	2/3:20,19
GE1783_0920	vDNAcla734E07_F11	NA	NA	NA	2/2:4	./.:0	1/1:1	1/2:3,1	./.:0	2/4:5,2	6/6:1	./.:0	./.:0	./.:0	./.:0	8/14:2,2	1/1:3	2/2:3	./.:0	./.:0	5/5:1	./.:0	./.:0	2/2:5	./.:0	1/1:1	5/2:5,3	5/2:3,2	2/2:1	./.:0	2/2:1	./.:0	2/2:44	2/2:3	./.:0	3/3:3
GE1783_0921	vDNAcla734E07_G11	NA	NA	NA	7/2:18,17	./.:0	1/4:9,2	2/1:44,27	1/1:9	2/4:47,34	6/6:21	8/7:3,2	14/13:3,2	2/4:14,2	3/3:5	14/8:23,10	1/3:43,32	2/2:35	10/2:8,4	1/1:2	2/5:8,3	3/2:5,3	3/8:7,1	2/2:54	./.:0	1/1:11	2/5:82,82	5/2:34,21	2/2:23	2/2:2	2/2:5	2/1:32,21	2/2:594	2/2:9	4/1:1,1	2/3:18,18
GE1783_0923	vDNAcla734E07_A12	NA	NA	NA	2/7:30,27	4/4:1	1/4:10,5	2/1:44,38	1/1:15	2/4:59,50	6/6:42	7/8:1,1	13/13:4	2/2:25	3/5:8,8	8/14:23,19	1/3:56,42	2/2:49	2/10:7,4	1/1:7	5/2:8,5	3/2:6,6	3/3:9	2/2:72	2/5:1,1	1/1:23	2/5:96,94	5/2:50,36	2/2:31	2/2:4	2/2:1	2/1:41,39	2/2:712	2/2:12	4/4:1	2/3:28,24
GE1783_0924	vDNAcla734E07_B12	NA	NA	NA	7/4:10,7	1/1:1	1/2:6,6	1/1:59	./.:0	1/4:37,32	5/5:19	7/1:3,3	1/13:9,2	1/2:11,10	3/1:2,2	14/5:10,7	1/1:50	1/2:10,10	2/2:2	2/2:1	1/2:5,5	2/1:9,6	1/3:6,2	2/2:52	./.:0	1/1:3	2/5:48,45	2/2:48	2/2:13	2/2:1	2/4:2,1	2/1:30,17	4/2:278,261	3/2:5,2	./.:0	2/3:17,9
GE1783_0926	vDNAcla734E07_D12	NA	NA	NA	2/7:14,13	8/8:1	1/1:9	2/1:32,29	1/1:10	4/2:38,34	6/6:22	7/7:2	./.:0	2/2:21	3/3:4	14/8:18,17	3/1:21,21	2/2:20	2/10:11,5	1/1:5	5/2:4,3	3/2:7,5	3/3:4	2/2:50	./.:0	1/1:6	2/5:70,64	5/2:31,22	2/2:21	2/2:1	2/2:3	1/2:29,29	2/2:449	2/2:9	./.:0	3/2:21,17
GE1783_0929	vDNAcla734E07_G12	NA	NA	NA	7/2:15,13	./.:0	1/4:7,1	1/2:41,25	1/1:13	4/2:40,39	6/6:20	7/7:1	13/13:2	2/2:14	3/5:2,1	8/14:19,19	3/1:31,25	2/2:30	2/10:9,7	1/1:4	5/2:10,4	2/3:6,3	3/3:10	2/2:50	./.:0	1/1:13	2/5:75,65	2/5:34,30	2/2:16	27/2:1,1	2/2:3	1/2:22,18	2/2:601	2/2:10	191/4:1,1	2/3:12,11
GE1783_0932	vDNAcla735E08_B01	NA	NA	NA	7/2:7,6	./.:0	4/1:4,2	2/1:27,22	1/1:6	4/2:18,14	6/6:9	7/8:1,1	24/24:1	2/4:7,5	3/5:1,1	8/14:6,6	3/1:22,15	2/2:19	2/10:2,2	./.:0	2/5:2,1	2/3:4,1	./.:0	2/2:30	./.:0	1/1:13	5/2:47,45	2/5:25,23	2/2:12	2/2:1	2/2:2	2/1:17,13	2/2:306	2/2:3	305/305:1	2/3:8,5
GE1783_0933	vDNAcla735E08_C01	NA	NA	NA	2/7:9,5	./.:0	1/4:10,3	2/1:25,17	1/1:9	2/4:38,28	6/6:24	7/7:3	13/13:2	2/2:10	5/3:5,3	8/14:14,9	1/3:34,32	2/2:27	2/10:4,3	1/1:2	2/5:8,3	2/2:4	3/8:5,1	2/2:49	./.:0	1/1:7	2/5:61,59	5/2:35,32	2/2:16	./.:0	2/2:2	1/2:28,22	2/2:641	2/2:8	./.:0	2/3:25,8
GE1783_0939	vDNAcla735E08_A02	NA	NA	NA	7/2:9,8	./.:0	1/4:5,2	2/1:34,22	1/1:4	4/2:30,25	6/6:10	7/8:1,1	13/13:1	2/2:6	5/3:3,2	8/14:6,6	3/1:30,30	2/2:27	10/2:5,3	1/1:3	5/2:4,3	3/2:4,3	3/3:5	2/2:35	./.:0	1/1:9	2/5:50,43	5/2:20,18	2/2:7	./.:0	2/2:3	1/2:21,16	2/2:464	2/2:4	./.:0	3/2:12,8
GE1783_0940	vDNAcla735E08_B02	NA	NA	NA	7/4:3,3	1/1:1	1/2:3,2	1/1:35	1/1:1	4/1:20,18	5/5:13	1/7:3,1	1/1:4	2/1:10,5	3/3:1	5/14:8,4	1/1:28	2/1:8,6	2/2:1	2/2:1	1/1:2	./.:0	1/3:4,1	2/2:25	./.:0	1/1:2	5/2:35,33	2/2:29	2/2:9	./.:0	4/4:2	1/2:16,12	4/2:153,138	3/3:1	./.:0	2/3:11,8
GE1783_0945	vDNAcla735E08_G02	NA	NA	NA	2/7:12,6	./.:0	1/1:5	2/1:33,26	1/1:4	4/2:34,32	6/6:16	./.:0	24/24:1	2/4:13,3	3/5:3,3	14/8:8,6	3/1:22,22	2/2:28	2/10:5,5	1/1:3	5/5:5	3/2:4,2	3/8:4,2	2/2:42	./.:0	1/1:8	5/2:55,51	2/5:25,19	2/2:12	./.:0	2/2:2	1/2:22,12	2/2:353	2/2:6	4/4:1	2/3:16,10
GE1783_0947	vDNAcla735E08_A03	NA	NA	NA	7/2:17,12	./.:0	1/4:10,5	2/1:41,40	1/1:14	4/2:57,41	6/6:31	8/8:1	13/14:3,2	2/4:24,3	5/3:8,3	8/14:19,19	1/3:45,35	2/2:36	2/10:8,6	1/1:6	2/5:8,5	2/3:6,4	3/3:5	2/2:54	./.:0	1/2:7,2	5/2:91,75	2/5:51,35	2/2:27	21/21:1	2/2:3	2/1:24,21	2/2:582	2/2:15	4/4:1	2/3:25,18
GE1783_0948	vDNAcla735E08_B03	NA	NA	NA	2/7:5,4	./.:0	1/1:4	1/2:28,23	1/1:10	4/2:31,17	6/6:9	7/8:1,1	13/13:1	2/2:6	3/5:6,3	14/8:6,4	1/3:17,15	2/2:25	10/10:1	1/3:3,1	5/5:5	2/3:2,1	3/3:3	2/2:41	./.:0	1/1:6	5/2:50,35	2/5:26,15	2/2:4	./.:0	./.:0	2/1:16,12	2/2:451	2/2:5	./.:0	3/3:22
GE1783_0949	vDNAcla735E08_C03	NA	NA	NA	7/4:9,8	1/8:4,1	1/2:9,8	1/1:65	./.:0	4/1:40,29	5/5:15	1/7:7,2	1/13:7,2	2/1:14,14	3/1:6,5	5/14:8,6	1/1:50	1/2:28,9	2/5:2,1	2/1:6,2	1/2:6,3	1/2:6,4	1/3:8,5	2/2:45	./.:0	1/1:6	2/2:122	2/2:50	2/2:20	./.:0	4/4:4	1/1:48	4/4:522	3/3:10	74/74:1	3/3:33
GE1783_0950	vDNAcla735E08_D03	NA	NA	NA	7/4:3,1	1/1:4	1/2:1,1	1/1:17	./.:0	1/4:11,6	5/5:4	./.:0	1/13:4,1	2/1:2,1	1/3:2,1	14/5:11,3	1/1:11	2/1:6,1	5/5:2	1/1:1	1/1:1	2/2:1	3/1:1,1	2/2:14	./.:0	1/1:3	5/2:23,17	2/2:11	2/2:9	./.:0	4/2:2,1	1/2:8,8	2/4:88,74	2/2:4	./.:0	2/3:3,3
GE1783_0951	vDNAcla735E08_E03	NA	NA	NA	7/4:9,7	1/1:4	1/2:7,7	1/1:69	./.:0	1/4:44,38	5/5:20	1/7:10,4	1/13:12,3	2/1:20,19	3/1:3,3	5/14:16,14	1/1:67	1/2:19,15	2/5:5,5	1/1:3	2/1:7,4	1/2:12,10	3/1:6,2	2/2:59	2/2:1	1/2:9,2	5/2:76,69	2/2:74	2/2:21	./.:0	2/4:2,1	2/1:27,26	4/2:326,311	2/2:4	./.:0	3/2:19,17
GE1783_0952	vDNAcla735E08_F03	NA	NA	NA	7/4:6,4	1/1:3	1/2:9,3	1/1:73	./.:0	4/1:44,39	5/5:18	1/7:7,1	1/13:15,2	2/1:8,8	3/1:5,4	5/14:14,10	1/1:66	2/1:21,12	2/5:2,2	2/1:4,3	2/1:9,4	1/2:4,3	3/1:6,3	2/2:42	2/2:1	1/1:4	2/5:69,68	2/2:73	2/2:16	./.:0	2/2:3	1/2:38,26	4/2:335,284	2/3:6,6	./.:0	3/2:21,11
GE1783_0954	vDNAcla735E08_H03	NA	NA	NA	4/7:19,11	1/8:4,1	2/1:12,8	1/1:66	./.:0	1/4:56,42	5/5:26	1/7:4,2	1/2:7,3	2/1:20,14	1/3:7,6	5/14:17,16	1/1:88	1/2:21,15	5/2:6,4	2/1:5,2	2/1:7,4	1/2:7,4	3/1:9,5	2/2:55	2/2:1	./.:0	2/2:154	2/2:71	2/2:21	11/11:1	4/4:7	1/1:50	4/4:600	3/3:12	252/252:1	3/3:20
GE1783_0955	vDNAcla735E08_A04	NA	NA	NA	7/4:3,1	1/8:4,1	1/2:5,3	1/1:50	./.:0	4/1:14,13	5/5:9	1/1:3	1/13:3,1	1/2:6,4	3/1:2,1	14/5:11,5	1/1:38	2/1:12,7	./.:0	1/2:3,1	1/2:2,1	1/2:8,6	1/3:5,3	2/2:17	./.:0	1/1:5	5/2:29,28	2/2:22	2/2:10	./.:0	2/2:1	1/2:15,9	4/2:177,144	2/3:3,1	263/171:1,1	3/2:5,4
GE1783_0956	vDNAcla735E08_B04	NA	NA	NA	4/7:12,9	1/1:1	1/2:12,6	1/1:74	./.:0	1/4:26,25	5/5:16	1/7:3,2	1/13:12,3	2/1:28,15	3/1:2,2	14/5:15,8	1/1:71	1/2:14,13	2/5:5,2	1/1:1	1/2:3,2	2/1:6,6	3/1:5,4	2/2:49	./.:0	1/1:7	2/5:75,75	2/2:59	2/2:13	./.:0	4/4:1	1/2:37,25	2/4:344,339	2/3:9,4	189/189:1	2/3:26,20
GE1783_0958	vDNAcla735E08_D04	NA	NA	NA	7/7:1	./.:0	./.:0	1/1:3	./.:0	2/4:5,2	6/6:1	./.:0	./.:0	2/2:3	./.:0	8/14:2,1	3/3:4	2/2:1	2/2:1	1/1:1	./.:0	./.:0	3/3:1	2/2:6	./.:0	./.:0	2/5:6,4	2/2:3	2/2:2	./.:0	./.:0	1/2:2,1	2/2:63	./.:0	./.:0	3/2:3,1
GE1783_0959	vDNAcla735E08_E04	NA	NA	NA	./.:0	./.:0	./.:0	1/2:4,4	1/1:1	4/2:5,3	6/6:1	./.:0	14/14:1	2/2:3	./.:0	14/8:2,1	1/3:4,2	2/1:4,1	2/2:1	./.:0	./.:0	3/3:1	./.:0	2/2:6	./.:0	./.:0	2/5:9,6	2/5:4,1	2/2:3	./.:0	./.:0	1/2:4,2	2/2:66	2/2:1	./.:0	./.:0
GE1783_0962	vDNAcla735E08_H04	NA	NA	NA	7/2:14,14	./.:0	1/4:9,2	1/2:36,31	1/1:14	2/4:56,29	6/6:17	7/7:1	13/24:7,2	2/4:13,3	3/5:5,4	14/8:19,14	1/3:36,34	2/2:26	2/10:9,4	1/1:6	2/5:7,5	2/3:4,3	3/13:7,2	2/2:56	./.:0	1/1:11	5/2:79,62	2/5:33,30	2/2:28	2/2:1	2/2:4	1/2:27,20	2/2:553	2/2:12	1/1:1	3/2:30,24
GE1783_0964	vDNAcla735E08_B05	NA	NA	NA	2/4:9,7	1/1:5	2/3:7,1	2/1:40,35	1/1:4	1/2:37,37	5/3:18,16	3/1:7,2	1/2:8,4	1/2:10,6	1/3:2,1	5/14:15,12	1/1:51	2/1:17,12	5/2:5,3	1/2:5,2	1/2:2,2	1/2:7,4	3/3:1	2/2:31	./.:0	1/1:7	2/5:67,56	2/2:60	2/2:18	./.:0	4/2:4,1	2/1:30,24	4/2:355,334	2/3:2,2	./.:0	2/3:15,13
GE1783_0965	vDNAcla735E08_C05	NA	NA	NA	7/2:27,10	./.:0	1/1:10	2/1:41,39	1/1:16	2/4:52,46	6/6:33	8/7:3,1	14/13:4,1	2/2:22	3/5:5,2	8/14:21,20	3/1:52,45	2/2:35	2/10:9,2	1/1:3	2/5:7,6	2/3:4,1	3/3:11	2/2:64	2/2:1	1/1:12	2/5:74,66	5/2:42,33	2/2:25	./.:0	2/2:4	2/1:39,26	2/2:580	2/2:5	1/1:1	3/2:24,18
GE1783_0966	vDNAcla735E08_D05	NA	NA	NA	7/2:14,9	4/4:1	1/4:13,3	2/1:39,31	1/1:30	2/4:52,47	6/6:37	7/8:3,2	13/13:3	2/4:17,2	5/3:6,5	8/14:17,15	1/3:48,32	2/2:41	2/10:5,5	1/1:3	5/2:10,7	3/2:9,7	3/8:8,2	2/2:61	5/5:1	1/1:10	2/5:86,67	2/5:39,16	2/2:21	./.:0	2/2:2	2/1:22,13	2/2:679	2/2:14	4/4:1	3/2:20,13
GE1783_0969	vDNAcla735E08_G05	NA	NA	NA	7/2:9,8	./.:0	1/1:6	1/2:26,25	1/1:5	2/4:50,41	6/6:24	7/7:1	13/13:3	2/2:15	3/5:3,3	14/8:12,7	3/1:27,20	2/2:26	2/10:4,4	1/1:6	2/5:2,1	3/2:2,2	3/3:2	2/2:44	./.:0	1/2:5,1	2/5:61,49	5/2:27,20	2/2:10	./.:0	./.:0	1/2:18,16	2/2:415	2/2:11	./.:0	3/2:13,7
GE1783_0972	vDNAcla735E08_B06	NA	NA	NA	7/4:16,9	1/1:4	1/2:11,9	1/1:64	./.:0	4/1:36,35	5/5:25	1/1:8	1/14:17,2	2/1:7,4	3/1:2,2	5/14:19,13	1/1:52	1/2:18,14	2/5:4,3	2/2:3	2/2:7	1/2:8,2	3/1:8,6	2/2:62	./.:0	1/1:12	2/5:66,53	2/2:54	2/2:18	./.:0	2/4:3,1	1/2:38,25	4/2:309,266	2/2:5	252/252:1	3/3:33
GE1783_0973	vDNAcla735E08_C06	NA	NA	NA	4/7:16,8	1/8:3,1	1/2:8,6	1/1:80	./.:0	4/1:50,36	5/5:21	1/1:8	1/2:15,3	2/1:17,14	3/1:6,2	5/14:16,8	1/1:77	1/8:22,11	3/3:9	3/2:7,2	4/1:7,2	1/5:8,4	3/1:11,5	2/2:40	./.:0	./.:0	2/2:145	2/2:57	2/2:23	./.:0	2/2:2	1/2:30,23	4/2:324,311	3/2:7,3	4/4:1	2/3:13,8
GE1783_0975	vDNAcla735E08_E06	NA	NA	NA	7/2:3,2	./.:0	1/1:1	2/1:17,13	./.:0	2/4:13,7	6/3:2,1	7/3:1,1	./.:0	2/4:3,1	3/3:1	14/12:2,1	3/1:10,4	2/8:6,1	./.:0	3/3:1	2/2:1	2/2:1	3/3:1	2/2:8	./.:0	1/1:1	2/5:15,10	5/2:10,9	2/2:7	./.:0	./.:0	1/2:7,4	2/4:137,16	2/2:3	./.:0	2/3:5,4
GE1783_0976	vDNAcla735E08_F06	NA	NA	NA	7/4:5,5	./.:0	1/2:1,1	1/1:30	./.:0	1/4:26,23	5/5:10	1/1:2	1/13:6,1	2/1:6,5	1/3:6,1	14/5:7,4	1/1:41	1/1:8	5/2:5,2	1/1:2	2/1:3,2	2/1:3,3	13/3:1,1	2/2:17	./.:0	1/1:5	5/2:31,25	2/2:43	2/2:10	./.:0	./.:0	1/2:12,7	4/2:86,67	2/3:4,3	./.:0	2/3:6,4
GE1783_0977	vDNAcla735E08_G06	NA	NA	NA	7/4:20,11	1/1:2	2/1:8,5	1/1:74	./.:0	1/4:56,44	5/5:23	1/7:9,4	1/1:17	2/1:14,14	3/3:3	14/5:16,16	1/1:81	1/2:17,16	5/2:3,1	2/1:5,3	1/2:14,3	1/2:11,3	3/1:4,4	2/2:54	./.:0	1/1:10	5/2:77,69	2/2:70	2/2:20	./.:0	4/2:6,3	1/2:32,26	4/2:377,322	3/2:3,2	./.:0	3/2:19,13
GE1783_0981	vDNAcla735E08_C07	NA	NA	NA	7/4:15,9	1/1:5	2/1:6,4	1/1:68	./.:0	1/4:58,51	5/5:21	1/7:6,1	1/1:10	2/1:18,15	3/1:5,1	14/5:21,13	1/1:76	1/2:16,16	2/5:4,4	2/1:6,5	2/1:5,2	1/2:7,6	1/3:9,8	2/2:58	./.:0	1/1:7	5/2:79,70	2/2:68	2/2:23	./.:0	4/4:3	1/2:37,26	4/2:322,268	2/2:4	./.:0	3/3:45
GE1783_0984	vDNAcla735E08_F07	NA	NA	NA	2/7:17,13	8/8:1	1/1:5	1/2:33,27	1/1:5	4/2:40,35	6/6:18	8/8:3	14/14:2	2/4:11,2	3/3:6	8/14:14,10	3/1:28,21	2/2:29	2/10:4,3	1/1:4	2/5:4,4	3/2:5,4	3/8:9,2	2/2:56	./.:0	./.:0	2/2:124	5/2:29,27	2/2:18	./.:0	2/2:2	1/1:52	4/2:238,218	2/3:4,2	4/4:4	3/3:37
GE1783_0987	vDNAcla735E08_A08	NA	NA	NA	7/4:14,7	1/1:3	1/2:5,5	1/1:76	./.:0	1/4:51,43	5/16:27,3	1/7:5,4	1/2:13,7	2/1:15,15	1/3:8,7	5/14:20,14	1/1:83	1/2:25,12	2/5:4,2	1/2:7,5	1/2:6,6	2/1:8,6	1/3:8,3	2/2:37	./.:0	1/1:9	5/2:78,76	2/2:75	2/2:26	2/2:2	2/4:3,2	1/2:28,28	4/2:327,326	2/3:4,3	./.:0	3/2:23,15
GE1783_0989	vDNAcla735E08_C08	NA	NA	NA	4/7:4,3	1/1:4	2/1:8,7	1/1:91	./.:0	4/1:45,36	5/5:25	1/7:3,1	1/2:11,4	2/1:14,13	3/1:3,3	5/14:11,9	1/1:68	1/2:26,22	5/2:6,3	1/2:3,2	2/1:4,2	1/2:9,6	1/3:7,4	2/2:55	./.:0	1/2:3,1	5/2:70,59	2/2:67	2/2:13	./.:0	./.:0	2/1:45,39	4/2:430,403	2/3:5,5	./.:0	2/3:22,13
GE1783_0990	vDNAcla735E08_D08	NA	NA	NA	7/7:1	./.:0	./.:0	1/1:10	./.:0	4/1:10,10	5/5:2	1/1:2	2/2:1	1/2:2,1	./.:0	14/5:2,2	1/1:11	1/2:2,1	5/5:1	2/2:2	./.:0	2/1:1,1	3/1:2,1	2/2:7	./.:0	2/2:1	5/2:14,5	2/2:12	./.:0	./.:0	2/2:1	1/2:4,2	4/2:60,35	2/2:1	./.:0	3/2:3,1
GE1783_0994	vDNAcla735E08_C09	NA	NA	NA	7/4:14,13	1/8:5,1	2/1:8,7	1/1:89	./.:0	1/4:54,47	5/5:24	1/1:5	1/2:15,3	1/2:12,9	1/3:8,4	14/5:12,12	1/1:77	2/1:22,21	5/2:2,1	1/2:3,3	1/2:8,8	1/2:6,4	3/1:12,11	2/2:72	./.:0	1/1:13	5/2:68,66	2/2:79	2/2:18	./.:0	4/2:2,2	1/2:30,27	2/4:325,325	2/3:3,2	./.:0	3/2:22,10
GE1783_0998	vDNAcla735E08_G09	NA	NA	NA	4/7:5,4	1/1:1	1/1:4	1/1:28	./.:0	4/1:22,22	5/5:6	1/7:4,1	1/1:5	2/1:4,3	3/1:2,1	14/5:6,6	1/1:17	2/1:8,6	5/5:3	1/2:2,1	1/2:4,2	1/2:3,1	3/1:5,3	2/2:20	./.:0	1/1:5	2/5:30,29	2/2:23	2/2:6	./.:0	2/2:1	1/2:10,10	4/2:126,112	2/3:4,4	226/226:1	3/2:6,5
GE1783_0999	vDNAcla735E08_H09	NA	NA	NA	7/2:15,9	./.:0	1/4:7,3	1/2:38,37	1/1:6	2/4:42,31	6/6:25	8/8:1	14/13:1,1	2/4:19,2	3/3:3	8/14:16,16	1/3:33,27	2/2:30	10/2:7,5	1/1:3	5/2:8,6	2/3:7,6	3/8:8,2	2/2:49	./.:0	1/2:3,2	2/5:61,52	2/5:43,37	2/2:18	./.:0	2/2:6	1/2:27,21	2/2:434	2/2:4	70/70:1	3/2:18,14
GE1783_1001	vDNAcla735E08_B10	NA	NA	NA	./.:0	./.:0	./.:0	1/2:1,1	./.:0	./.:0	./.:0	./.:0	./.:0	./.:0	./.:0	8/5:1,1	3/1:1,1	1/1:1	./.:0	3/3:1	./.:0	./.:0	./.:0	./.:0	./.:0	./.:0	./.:0	2/2:1	./.:0	./.:0	./.:0	1/1:1	2/4:3,2	./.:0	./.:0	./.:0
GE1783_1003	vDNAcla735E08_D10	NA	NA	NA	4/7:27,22	1/1:4	2/1:8,6	1/1:82	./.:0	4/1:49,38	5/5:13	1/7:4,1	1/14:13,4	2/1:14,12	1/3:7,2	5/14:17,11	1/1:76	1/2:19,12	2/5:6,3	2/1:6,4	2/1:6,5	1/2:7,6	3/1:13,3	2/2:70	./.:0	1/2:6,1	5/2:99,86	2/2:74	2/2:19	./.:0	4/2:5,2	2/1:22,19	4/2:351,296	3/2:6,2	4/4:1	2/3:23,18
GE1783_1006	vDNAcla735E08_G10	NA	NA	NA	2/7:6,2	./.:0	1/4:8,2	2/1:20,17	1/1:4	4/2:16,14	6/16:7,1	7/8:2,1	13/14:2,1	2/2:5	5/3:2,1	14/8:6,5	1/3:16,13	2/2:8	2/2:2	1/1:1	2/5:2,1	2/2:3	3/3:1	2/2:20	./.:0	1/1:4	5/2:32,28	2/5:14,11	2/2:5	./.:0	2/2:1	2/1:14,11	2/2:251	2/2:2	./.:0	3/2:7,4
GE1783_1011	vDNAcla735E08_D11	NA	NA	NA	4/7:9,7	1/1:6	1/2:8,5	1/1:61	./.:0	4/1:30,30	5/5:19	1/1:5	1/2:3,3	1/2:11,9	3/1:5,5	14/5:12,8	1/1:67	2/1:13,9	2/5:6,2	1/2:3,1	1/2:5,2	1/2:7,2	1/3:5,3	2/2:48	5/5:1	1/1:6	2/5:58,55	2/2:63	2/2:13	./.:0	4/4:2	1/2:27,19	4/2:280,262	2/3:7,2	./.:0	3/2:21,10
GE1783_1012	vDNAcla735E08_E11	NA	NA	NA	7/2:19,16	4/4:1	1/4:8,1	2/1:41,35	1/1:10	2/4:50,42	6/6:27	8/8:3	./.:0	2/2:21	3/5:6,3	8/14:15,10	3/1:40,34	2/2:42	2/10:8,6	1/1:7	2/5:5,3	2/3:8,6	3/8:8,1	2/2:57	./.:0	1/1:4	2/5:98,74	5/2:34,31	2/2:14	2/2:1	2/2:5	1/2:24,17	2/2:550	2/2:3	./.:0	2/3:18,14
GE1783_1014	vDNAcla735E08_G11	NA	NA	NA	4/7:9,7	1/1:5	2/1:8,4	1/1:62	./.:0	4/1:51,50	5/16:9,3	1/7:7,1	1/1:8	1/2:11,9	3/1:3,3	14/5:15,12	1/1:58	1/2:17,15	5/2:3,2	1/2:5,3	1/1:5	2/1:11,7	1/3:7,4	2/2:54	./.:0	1/1:9	2/5:76,65	2/2:73	2/2:11	./.:0	4/2:4,3	2/1:32,25	2/4:275,264	3/2:5,4	189/211:1,1	3/3:36
GE1783_1016	vDNAcla735E08_A12	NA	NA	NA	4/7:18,14	1/1:1	2/1:12,10	1/1:83	./.:0	4/1:63,53	5/5:30	1/1:11	1/24:13,4	2/1:25,16	3/1:7,1	5/14:21,14	1/1:88	2/1:23,22	5/2:7,4	1/2:5,2	2/1:8,3	1/2:13,12	1/3:8,6	2/2:60	./.:0	1/1:9	5/2:95,80	2/2:73	2/2:19	./.:0	4/2:2,1	2/1:37,36	4/2:444,419	2/3:4,4	4/211:2,1	3/2:27,20
GE1783_1019	vDNAcla735E08_D12	NA	NA	NA	7/2:14,10	./.:0	1/4:9,3	1/2:48,33	1/1:14	4/2:50,40	6/6:27	8/7:4,2	13/13:3	2/2:19	3/5:4,2	14/8:17,14	1/3:41,38	2/2:34	10/2:8,7	1/1:6	2/5:6,6	3/2:6,5	3/3:11	2/2:53	2/2:1	1/1:9	2/5:81,56	5/2:36,31	2/2:30	27/2:1,1	2/2:2	2/1:29,26	2/2:652	2/2:9	191/191:1	3/2:19,16
GE1783_1021	vDNAcla735E08_F12	NA	NA	NA	7/2:18,13	./.:0	1/1:7	1/2:36,26	1/1:6	4/2:48,47	6/6:22	7/8:1,1	14/14:1	2/2:10	5/3:4,3	8/14:10,10	3/1:29,28	2/2:28	2/10:9,8	1/3:7,1	5/2:6,5	3/2:3,3	3/3:8	2/2:55	./.:0	1/1:7	2/5:86,68	2/5:41,32	2/2:19	2/2:1	2/2:4	1/2:30,25	2/2:565	2/2:11	./.:0	2/3:20,16
GE1783_1023	vDNAcla735E08_H12	NA	NA	NA	7/2:15,11	./.:0	1/4:7,2	2/1:47,46	1/1:7	2/4:65,49	6/6:34	7/8:3,3	13/14:3,2	2/2:19	5/3:9,8	14/8:20,15	1/3:51,42	2/2:45	10/2:9,7	1/1:4	5/2:9,3	2/3:6,4	3/13:9,1	2/2:66	./.:0	1/1:18	5/2:89,85	2/5:43,39	2/2:25	2/27:3,1	2/2:6	1/2:36,30	2/2:583	2/2:9	4/4:1	3/3:37
GE1783_0009	vDNAcla725D10_A02	NA	NA	NA	2/2:52	./.:0	4/3:5,2	2/2:140	1/1:55	2/2:161	3/6:53,44	3/8:18,8	18/20:5,4	2/2:25	5/3:8,7	8/12:15,2	2/3:68,60	8/2:39,29	3/10:12,9	3/3:9	5/4:10,7	3/5:12,10	3/21:15,2	2/2:100	./.:0	./.:0	2/2:256	2/5:88,82	2/2:44	2/2:1	4/2:3,3	1/1:93	4/2:449,381	3/2:8,6	4/4:1	3/3:75
GE1783_0016	vDNAcla725D10_H02	NA	NA	NA	2/2:53	4/4:1	3/4:1,1	2/2:123	1/1:50	2/2:153	3/6:41,34	3/3:14	18/20:6,6	2/2:35	5/3:10,7	8/12:27,6	2/3:58,49	8/2:36,24	3/10:10,7	3/3:13	5/4:16,13	5/3:10,7	3/3:15	2/2:99	2/2:1	./.:0	2/2:267	2/5:65,58	2/2:46	./.:0	4/2:2,1	1/1:102	4/2:485,454	3/2:9,5	191/191:1	3/3:72
GE1783_0018	vDNAcla725D10_B03	NA	NA	NA	4/2:20,19	1/1:4	2/2:12	2/1:61,51	1/1:20	2/1:71,68	5/3:50,46	3/1:13,13	1/18:21,8	2/1:35,23	1/3:6,4	5/5:27	2/1:61,57	8/1:36,32	10/3:8,5	3/3:6	4/5:12,11	5/3:10,8	3/3:11	2/2:86	./.:0	./.:0	2/2:238	5/2:69,57	2/2:31	2/2:1	2/4:3,2	1/1:85	4/2:400,368	3/2:7,5	189/4:1,1	3/3:60
GE1783_0021	vDNAcla725D10_E03	NA	NA	NA	4/2:24,12	1/1:3	2/2:11	2/1:73,69	1/1:17	2/1:81,75	5/3:69,54	1/3:16,13	1/2:36,6	1/2:26,23	1/3:10,6	5/11:19,3	2/1:81,66	1/8:31,30	3/5:15,10	2/3:7,6	4/1:12,10	1/5:19,16	1/3:16,9	2/2:124	./.:0	1/1:20	2/5:169,161	2/2:180	2/2:24	./.:0	4/2:3,1	2/1:62,56	4/2:669,574	2/3:13,13	./.:0	2/3:31,30
GE1783_0022	vDNAcla725D10_F03	NA	NA	NA	4/2:26,21	1/1:5	2/2:16	2/1:91,82	1/1:32	1/2:97,83	5/3:52,45	3/1:11,11	1/18:34,5	1/2:40,28	3/1:9,6	5/11:29,3	1/2:83,74	8/1:36,31	3/5:16,7	3/2:10,7	4/1:13,9	1/5:27,16	1/3:19,17	2/2:110	6/6:1	./.:0	2/2:299	2/2:144	2/2:39	./.:0	4/4:1	1/1:139	4/4:1259	3/3:22	4/189:2,1	3/3:76
GE1783_0025	vDNAcla725D10_A04	NA	NA	NA	2/2:7	./.:0	./.:0	2/2:19	1/1:5	2/2:19	3/3:8	3/3:1	18/18:1	2/2:2	3/5:3,1	8/12:4,1	3/2:14,11	2/8:6,6	3/10:1,1	3/2:2,1	5/5:2	3/3:3	3/3:1	2/2:34	./.:0	1/1:9	5/2:40,30	5/2:30,18	2/2:3	2/2:1	2/2:4	1/2:14,10	2/2:210	2/2:5	./.:0	3/2:7,4
GE1783_0026	vDNAcla725D10_B04	NA	NA	NA	2/2:26	4/4:1	4/4:1	2/2:146	1/1:47	2/2:220	3/6:64,58	3/8:12,4	20/18:8,4	2/2:25	5/3:10,6	8/8:13	2/3:78,46	2/8:46,36	3/10:11,7	3/3:9	4/5:10,6	5/3:9,6	3/3:14	2/2:133	./.:0	1/1:2	2/2:285	5/2:101,90	2/2:29	./.:0	4/4:5	1/1:148	4/2:762,644	2/3:14,5	./.:0	3/3:60
GE1783_0030	vDNAcla725D10_F04	NA	NA	NA	2/2:41	4/4:1	3/4:3,1	2/2:145	1/1:61	2/2:150	6/3:70,48	3/8:14,5	18/20:8,6	2/2:30	3/5:11,11	8/8:23	2/3:70,55	2/8:36,30	10/3:14,5	3/3:8	5/4:11,10	5/3:16,15	3/13:17,2	2/2:87	./.:0	./.:0	2/2:330	2/5:84,65	2/2:31	2/2:1	2/4:5,2	1/1:134	4/2:566,521	2/3:13,13	132/4:1,1	3/3:76
GE1783_0031	vDNAcla725D10_G04	NA	NA	NA	4/2:22,18	1/1:4	2/2:24	1/2:74,65	1/1:25	2/1:93,85	5/3:58,42	1/3:15,4	1/2:27,7	2/1:42,22	1/3:6,3	5/5:25	2/1:72,58	1/8:39,33	3/5:11,11	3/2:12,5	1/4:18,10	1/5:13,12	1/3:17,16	2/2:109	./.:0	./.:0	2/2:288	2/2:153	2/2:46	./.:0	4/4:6	1/1:102	4/4:1127	3/3:20	./.:0	3/3:63
GE1783_0032	vDNAcla725D10_H04	NA	NA	NA	2/2:20	./.:0	3/3:13	2/2:133	1/1:38	2/2:84	3/3:54	3/3:13	18/20:4,3	2/2:81	3/3:9	./.:0	2/2:139	8/8:25	3/3:12	3/3:21	4/4:15	5/5:7	3/3:17	2/2:62	./.:0	./.:0	2/2:146	2/2:86	2/2:18	./.:0	2/4:5,2	1/1:127	4/4:515	3/3:11	./.:0	3/3:31
GE1783_0042	vDNAcla725D10_B06	NA	NA	NA	4/2:17,10	1/1:5	2/2:10	2/1:67,61	1/1:24	2/1:98,79	3/5:51,47	1/3:22,10	1/18:30,6	2/1:32,26	3/1:9,2	5/11:21,5	1/2:62,58	1/8:38,29	5/3:8,5	3/2:10,7	4/1:13,9	5/1:12,7	3/1:6,6	2/2:104	./.:0	./.:0	2/2:230	2/2:138	2/2:25	./.:0	4/4:5	1/1:138	4/4:1150	3/3:15	241/132:1,1	3/3:73
GE1783_0051	vDNAcla725D10_C07	NA	NA	NA	2/4:20,14	1/1:6	2/3:16,2	1/2:71,61	1/1:22	2/1:74,65	5/3:45,43	3/1:13,9	1/18:28,7	1/2:28,24	1/3:10,4	5/5:23	1/2:75,71	1/8:29,29	3/5:12,9	3/2:6,6	1/4:10,9	5/1:14,12	1/3:20,10	2/2:93	./.:0	./.:0	2/2:240	2/2:158	2/2:31	./.:0	4/4:8	1/1:98	4/4:945	3/3:10	./.:0	3/3:82
GE1783_0053	vDNAcla725D10_E07	NA	NA	NA	2/2:56	./.:0	3/4:3,1	2/2:127	1/1:45	2/2:170	3/6:61,46	3/8:18,6	20/18:9,7	2/2:42	5/3:11,9	8/8:39	3/2:77,57	2/8:24,22	10/3:16,7	3/3:6	5/4:15,13	5/3:9,8	3/3:14	2/2:112	./.:0	./.:0	2/2:304	5/2:74,70	2/2:45	2/2:2	4/2:4,4	1/1:125	4/2:572,552	2/3:9,9	4/4:3	3/3:72
GE1783_0059	vDNAcla725D10_C08	NA	NA	NA	2/2:39	./.:0	4/3:2,1	2/2:129	1/1:53	2/2:179	3/6:56,38	3/8:14,5	20/18:4,3	2/2:29	3/5:7,2	8/12:12,2	2/3:68,56	2/8:35,31	3/10:10,5	3/3:5	5/4:13,11	5/3:14,10	3/8:8,2	2/2:89	./.:0	./.:0	2/2:303	5/2:96,72	2/2:43	./.:0	4/2:3,1	1/1:142	4/2:581,510	3/2:16,11	70/171:1,1	3/3:61
GE1783_0064	vDNAcla725D10_H08	NA	NA	NA	2/4:27,23	1/1:6	2/2:14	1/2:78,73	1/1:25	1/2:90,87	3/5:65,53	3/1:17,12	1/2:31,6	2/1:31,28	3/1:10,9	5/11:20,4	1/2:74,57	8/1:33,28	5/3:21,12	3/2:15,11	1/4:12,12	5/1:15,10	1/3:23,10	2/2:118	./.:0	./.:0	2/2:273	2/2:156	2/2:39	./.:0	4/4:2	1/1:131	4/4:1098	3/3:11	212/4:1,1	3/3:73
GE1783_0065	vDNAcla725D10_A09	NA	NA	NA	2/2:18	./.:0	3/3:13	2/2:126	1/1:25	2/2:67	3/3:38	3/3:13	20/18:7,6	2/2:66	3/3:5	./.:0	2/2:140	8/8:43	3/3:16	3/3:14	4/4:5	5/5:13	3/3:14	2/2:45	./.:0	./.:0	2/2:147	2/2:70	2/2:23	./.:0	4/2:5,1	1/1:124	4/4:542	3/3:10	70/4:1,1	3/3:34
GE1783_0071	vDNAcla725D10_G09	NA	NA	NA	2/2:24	4/4:1	4/4:1	2/2:108	1/1:20	2/2:129	3/6:31,30	3/8:4,2	18/18:2	2/2:19	5/3:6,5	8/12:14,4	2/3:63,41	2/8:32,20	10/3:4,1	3/3:3	4/5:7,7	5/3:7,6	3/3:4	2/2:81	2/2:1	./.:0	2/2:196	2/5:52,45	2/2:17	./.:0	4/2:3,3	2/1:48,39	4/2:384,344	2/3:4,2	4/4:1	3/2:37,34
GE1783_0074	vDNAcla725D10_B10	NA	NA	NA	2/4:16,5	1/1:7	2/2:9	1/2:42,41	1/1:9	1/2:53,48	3/5:38,28	3/1:9,8	1/27:13,2	2/1:13,13	1/3:5,4	5/5:11	1/2:26,20	1/8:25,13	3/5:8,4	3/2:5,3	1/4:7,6	1/5:8,7	3/1:10,5	2/2:71	./.:0	1/1:1	2/2:145	2/2:71	2/2:15	./.:0	4/4:2	1/1:70	4/4:465	3/3:11	./.:0	3/3:37
GE1783_0077	vDNAcla725D10_G10	NA	NA	NA	4/2:11,11	1/1:4	2/2:13	2/1:71,67	1/1:13	2/1:113,110	5/3:67,55	1/3:20,9	1/2:32,9	1/2:20,17	3/1:9,3	5/5:11	1/2:59,51	1/8:50,46	3/5:4,4	3/2:6,6	1/4:8,8	1/5:19,17	3/1:5,5	2/2:139	./.:0	./.:0	2/2:212	2/2:193	2/2:14	./.:0	4/4:2	1/1:178	4/4:1707	3/3:15	./.:0	3/3:66
GE1783_0077	vDNAcla725D10_H10	NA	NA	NA	4/2:11,11	1/1:9	2/3:5,2	1/2:81,79	1/1:22	2/1:114,75	5/3:68,51	1/3:22,11	1/20:46,7	2/1:21,12	3/1:10,6	5/5:12	1/2:65,62	1/8:49,37	5/3:10,7	2/3:9,7	1/4:11,8	1/5:18,11	3/1:8,7	2/2:143	./.:0	./.:0	2/2:273	2/2:184	2/2:23	./.:0	4/4:4	1/1:180	4/4:1562	3/3:33	./.:0	3/3:68
GE1783_0087	vDNAcla725D10_B12	NA	NA	NA	4/2:26,16	1/1:7	2/2:11	1/2:82,65	1/1:23	1/2:78,67	3/5:52,51	1/3:17,15	1/20:32,7	2/1:34,28	1/3:12,7	5/5:24	2/1:74,60	1/8:34,32	5/3:14,12	2/3:8,7	1/4:12,8	1/5:19,15	1/3:16,8	2/2:120	./.:0	./.:0	2/2:276	2/2:171	2/2:40	./.:0	4/4:5	1/1:102	4/4:946	3/3:21	189/189:1	3/3:78
GE1783_0089	vDNAcla725D10_D12	NA	NA	NA	2/2:38	./.:0	3/4:1,1	2/2:95	1/1:35	2/2:123	6/3:45,41	3/8:8,2	20/20:3	2/2:21	3/5:7,2	8/12:16,4	3/2:61,36	2/8:30,25	10/3:9,6	3/3:5	4/5:10,5	5/3:10,4	3/3:11	2/2:69	./.:0	./.:0	2/2:292	2/5:68,58	2/2:35	./.:0	2/2:2	1/1:107	2/4:449,373	2/3:10,8	189/244:1,1	3/3:53
GE1783_0092	vDNAcla725D10_G12	NA	NA	NA	2/2:34	./.:0	3/3:1	2/2:138	1/1:30	2/2:150	3/6:51,41	3/8:16,2	27/18:3,2	2/2:25	5/3:7,2	8/8:23	2/3:65,53	2/8:26,21	10/3:13,6	3/3:13	5/4:10,8	3/5:11,9	3/3:21	2/2:95	./.:0	./.:0	2/2:260	2/5:76,64	2/2:34	2/2:1	4/2:4,1	1/1:98	4/2:547,481	3/2:11,2	./.:0	3/3:69
GE1783_0094	vDNAcla726D11_A01	NA	NA	NA	2/2:54	4/4:2	4/3:3,1	2/2:139	1/1:44	2/2:185	6/3:57,54	3/8:17,4	20/18:5,4	2/4:24,4	3/5:8,7	8/12:15,2	3/2:65,63	8/2:42,32	3/10:15,12	3/3:7	4/5:13,11	5/3:11,6	3/3:13	2/2:89	./.:0	./.:0	2/2:323	5/2:86,79	2/2:35	./.:0	4/2:10,8	1/1:130	4/2:562,460	3/2:14,11	./.:0	3/3:74
GE1783_0095	vDNAcla726D11_B01	NA	NA	NA	4/2:17,9	1/1:9	2/2:13	2/1:79,71	1/1:31	2/1:102,79	5/3:47,45	3/1:10,9	1/18:32,5	2/1:27,20	3/1:11,4	5/5:12	2/1:73,71	1/8:42,42	3/5:6,5	2/3:7,4	1/4:14,4	5/1:15,13	3/1:6,3	2/2:113	./.:0	./.:0	2/2:298	2/2:179	2/2:23	./.:0	4/4:2	1/1:132	4/4:1637	3/3:22	./.:0	3/3:64
GE1783_0098	vDNAcla726D11_E01	NA	NA	NA	2/2:16	./.:0	./.:0	2/2:142	1/1:29	2/2:234	3/6:52,47	3/3:12	20/18:8,2	2/2:16	5/3:10,8	8/12:11,4	2/3:42,34	8/2:38,28	3/10:7,6	3/3:12	4/5:5,5	3/5:9,9	3/3:3	2/2:142	./.:0	1/1:1	2/2:214	2/5:111,105	2/2:24	./.:0	2/4:4,2	1/1:165	4/2:823,718	2/3:14,10	./.:0	3/3:72
GE1783_0100	vDNAcla726D11_G01	NA	NA	NA	4/2:3,1	1/1:1	2/2:1	2/1:28,21	1/1:5	1/2:45,45	5/3:23,16	3/1:5,4	1/20:21,4	2/2:4	1/3:2,1	5/5:3	2/1:21,19	1/8:23,10	5/2:3,1	3/2:2,2	1/1:2	5/1:5,2	1/1:2	2/2:65	2/2:1	1/1:1	2/2:106	2/2:99	2/2:8	./.:0	./.:0	1/1:85	4/4:660	3/2:8,1	./.:0	3/3:27
GE1783_0102	vDNAcla726D11_A02	NA	NA	NA	./.:0	./.:0	./.:0	2/1:7,5	1/1:3	2/1:19,9	3/5:4,3	3/3:1	./.:0	2/2:1	./.:0	5/5:2	2/3:5,1	8/1:3,2	./.:0	./.:0	4/5:2,1	5/3:2,1	13/3:1,1	2/2:15	./.:0	./.:0	2/2:35	2/2:13	2/2:4	./.:0	./.:0	1/1:17	4/2:102,14	./.:0	./.:0	3/3:8
GE1783_0103	vDNAcla726D11_B02	NA	NA	NA	2/4:36,24	1/1:11	2/2:10	2/1:105,95	1/1:34	2/1:122,107	3/5:66,61	1/3:32,16	1/18:34,6	2/1:50,37	1/3:11,3	5/11:24,3	1/2:98,94	8/1:57,48	3/5:13,13	3/2:10,10	1/4:21,10	1/5:25,15	3/1:16,12	2/2:151	./.:0	./.:0	2/2:457	2/2:233	2/2:51	./.:0	4/4:10	1/1:165	4/4:1506	3/3:25	4/172:2,1	3/3:92
GE1783_0104	vDNAcla726D11_C02	NA	NA	NA	2/2:19	./.:0	3/4:1,1	2/2:154	1/1:23	2/2:178	3/6:45,39	3/8:9,1	20/18:7,5	2/2:26	5/3:7,5	8/12:7,3	2/3:58,51	8/2:46,38	3/10:6,3	3/3:3	5/4:7,4	5/3:17,7	3/3:4	2/2:112	./.:0	./.:0	2/2:265	5/2:98,97	2/2:22	2/2:1	4/2:2,2	1/1:161	4/2:739,688	3/2:10,8	4/4:1	3/3:56
GE1783_0106	vDNAcla726D11_E02	NA	NA	NA	2/2:7	1/1:1	3/4:1,1	2/1:76,10	1/1:18	2/4:63,12	3/6:24,18	3/1:5,2	18/20:3,2	2/1:5,2	3/5:5,3	8/8:6	3/2:20,17	2/8:19,17	3/3:8	3/3:4	5/1:3,1	3/5:4,1	3/3:2	2/2:51	./.:0	./.:0	2/2:140	2/5:27,26	2/2:8	./.:0	4/2:3,2	1/1:54	4/2:293,249	3/2:3,1	./.:0	3/3:35
GE1783_0107	vDNAcla726D11_F02	NA	NA	NA	2/2:27	./.:0	4/4:2	2/2:190	1/1:44	2/2:262	3/6:64,60	3/8:14,2	20/18:6,3	2/2:26	3/5:13,10	8/12:18,3	3/2:71,69	8/2:46,37	3/10:15,10	3/3:8	4/5:14,4	5/3:14,12	3/3:14	2/2:144	./.:0	./.:0	2/2:338	5/2:117,109	2/2:23	./.:0	2/4:4,2	1/1:182	4/2:893,712	3/2:18,8	./.:0	3/3:64
GE1783_0110	vDNAcla726D11_A03	NA	NA	NA	2/2:39	./.:0	4/3:2,1	2/2:134	1/1:26	2/2:147	3/6:35,31	3/8:14,4	18/20:7,2	2/4:23,4	3/5:3,3	8/8:27	3/2:52,47	8/2:24,23	3/10:9,6	3/3:3	5/4:13,7	5/3:7,3	3/3:6	2/2:88	./.:0	./.:0	2/2:244	5/2:78,60	2/2:24	./.:0	4/2:1,1	1/1:87	4/2:457,398	2/3:7,2	4/252:2,1	3/3:60
GE1783_0113	vDNAcla726D11_D03	NA	NA	NA	2/2:4	./.:0	./.:0	2/2:70	1/1:8	2/2:42	3/6:10,10	3/8:4,1	20/18:4,2	2/2:4	5/3:2,1	8/8:4	3/2:14,14	8/2:14,10	3/10:1,1	./.:0	5/5:3	3/5:3,1	./.:0	2/2:54	./.:0	./.:0	2/2:69	2/5:31,26	2/2:5	./.:0	4/4:1	1/1:28	4/2:342,258	2/3:5,4	./.:0	3/3:20
GE1783_0119	vDNAcla726D11_B04	NA	NA	NA	./.:0	4/4:1	./.:0	2/2:7	1/1:4	2/2:16	3/6:4,2	3/3:2	18/27:1,1	2/2:2	./.:0	8/8:3	3/2:3,3	2/8:3,3	3/3:1	./.:0	./.:0	3/3:1	13/3:2,2	2/2:8	./.:0	./.:0	2/2:15	5/5:2	./.:0	./.:0	./.:0	1/1:9	2/4:33,30	3/3:1	./.:0	3/3:9
GE1783_0120	vDNAcla726D11_C04	NA	NA	NA	2/2:14	4/4:1	4/4:1	2/2:155	1/1:35	2/2:237	3/6:54,44	3/3:15	18/20:6,6	2/2:8	5/3:12,8	8/8:6	3/2:48,47	8/2:45,38	10/3:8,2	3/3:9	4/4:8	5/3:14,12	3/3:2	2/2:186	./.:0	1/1:1	2/2:277	2/5:125,106	2/2:30	./.:0	4/2:2,1	1/1:221	4/4:2412	3/3:26	4/4:1	3/3:52
GE1783_0123	vDNAcla726D11_F04	NA	NA	NA	4/4:1	./.:0	2/2:1	1/2:7,3	./.:0	1/2:15,13	3/5:3,2	./.:0	1/27:3,1	2/1:2,2	1/1:1	5/5:2	1/2:12,4	8/1:4,3	./.:0	./.:0	./.:0	1/5:3,1	./.:0	2/2:25	./.:0	1/1:1	2/5:12,12	2/2:25	./.:0	./.:0	./.:0	1/2:7,7	2/4:118,118	2/3:1,1	./.:0	2/3:2,2
GE1783_0125	vDNAcla726D11_H04	NA	NA	NA	2/2:2	./.:0	./.:0	2/2:73	1/1:13	2/2:112	6/3:18,12	3/8:3,1	18/20:3,3	2/2:5	5/3:5,2	8/8:2	2/3:14,6	8/2:21,16	3/3:1	3/3:2	4/4:2	5/5:2	3/3:2	2/2:106	./.:0	./.:0	2/2:66	2/5:66,38	2/2:7	./.:0	2/2:2	1/1:116	4/2:791,676	2/3:8,4	./.:0	3/3:25
GE1783_0127	vDNAcla726D11_B05	NA	NA	NA	4/2:9,4	1/1:5	2/2:8	2/1:35,30	1/1:3	2/1:30,23	5/3:34,24	3/1:6,3	1/2:20,6	2/1:21,13	1/1:6	5/11:7,1	2/1:31,23	1/8:18,11	5/3:2,1	2/3:3,2	4/1:4,1	1/5:4,2	1/3:5,2	2/2:50	./.:0	1/1:8	5/2:65,48	2/2:68	2/2:15	./.:0	4/2:5,1	2/1:34,23	4/2:360,287	2/3:4,4	./.:0	2/3:18,15
GE1783_0133	vDNAcla726D11_H05	NA	NA	NA	2/2:32	./.:0	3/4:2,1	2/2:216	1/1:55	2/2:274	6/3:77,66	3/8:11,3	20/18:8,5	2/2:26	3/5:9,9	8/12:15,2	3/2:85,70	2/8:59,48	10/3:15,7	3/3:17	4/5:17,14	5/3:17,12	3/3:14	2/2:204	./.:0	./.:0	2/2:338	2/5:120,92	2/2:46	./.:0	4/4:1	1/1:182	4/2:1166,1037	3/2:18,16	4/4:1	3/3:83
GE1783_0134	vDNAcla726D11_A06	NA	NA	NA	4/2:28,20	1/1:7	2/2:26	1/2:77,70	1/1:23	1/2:107,83	3/5:73,55	1/3:20,12	1/18:23,8	1/2:35,34	3/1:11,5	5/5:15	2/1:83,80	1/8:42,31	5/3:9,8	3/2:12,10	1/4:21,13	1/5:18,13	3/1:23,21	2/2:87	2/2:2	./.:0	2/2:324	2/2:206	2/2:42	./.:0	4/4:8	1/1:108	4/4:1232	3/3:25	212/212:1	3/3:90
GE1783_0135	vDNAcla726D11_B06	NA	NA	NA	2/7:2,1	./.:0	2/2:3	1/2:19,2	./.:0	1/4:11,7	5/5:7	./.:0	1/1:4	1/1:3	3/3:2	./.:0	1/2:13,4	1/2:4,2	./.:0	3/2:2,1	./.:0	1/2:3,1	1/3:3,1	2/2:13	./.:0	1/1:1	2/5:21,16	2/2:35	2/2:3	./.:0	./.:0	1/2:15,6	4/2:103,59	3/3:1	./.:0	3/2:8,6
GE1783_0136	vDNAcla726D11_C06	NA	NA	NA	2/2:1	./.:0	./.:0	2/2:3	./.:0	2/2:3	6/6:1	./.:0	18/18:1	./.:0	3/3:1	./.:0	2/2:1	2/2:4	./.:0	./.:0	./.:0	./.:0	./.:0	2/2:4	./.:0	./.:0	2/2:11	2/5:4,2	2/2:1	./.:0	./.:0	1/1:5	4/2:67,41	./.:0	./.:0	3/3:3
GE1783_0137	vDNAcla726D11_D06	NA	NA	NA	2/2:5	4/4:1	4/4:1	2/2:91	1/1:15	2/2:103	6/3:33,24	3/3:5	20/18:6,4	2/2:14	3/5:2,2	8/8:7	2/3:24,20	8/2:29,19	3/10:1,1	3/3:1	5/5:3	5/3:10,7	3/3:1	2/2:79	./.:0	./.:0	2/2:158	2/2:97	2/2:6	./.:0	4/4:1	1/1:101	4/4:1407	3/3:15	./.:0	3/3:26
GE1783_0143	vDNAcla726D11_B07	NA	NA	NA	7/7:32	8/8:1	3/1:24,24	1/2:110,97	./.:0	4/4:71	./.:0	./.:0	13/14:8,3	2/2:76	3/3:10	14/14:28	2/1:100,88	2/2:44	2/2:19	3/1:14,10	2/2:28	2/2:12	3/3:27	2/2:64	./.:0	1/1:26	5/5:208	2/2:107	2/2:22	./.:0	2/2:4	2/1:72,69	2/2:786	2/2:17	./.:0	2/2:55
GE1783_0144	vDNAcla726D11_C07	NA	NA	NA	2/4:22,16	1/1:11	2/3:27,3	2/1:103,93	1/1:33	2/1:101,90	3/5:72,57	1/3:20,11	1/20:40,5	2/1:59,36	3/1:10,3	5/5:34	1/2:88,78	8/1:45,40	3/5:10,6	2/3:5,4	1/4:21,8	1/5:23,21	1/3:12,8	2/2:134	./.:0	./.:0	2/2:416	2/2:149	2/2:50	./.:0	4/4:9	1/1:157	4/4:1777	3/3:33	185/4:1,1	3/3:86
GE1783_0154	vDNAcla726D11_E08	NA	NA	NA	2/2:6	./.:0	3/3:1	2/2:26	1/1:3	2/2:26	3/6:11,2	3/3:1	18/18:1	2/2:10	3/5:2,2	8/8:6	2/3:4,3	2/8:5,5	3/10:1,1	3/2:2,1	4/4:1	./.:0	./.:0	2/2:25	./.:0	./.:0	2/2:33	2/5:12,6	2/2:10	./.:0	./.:0	1/1:20	2/4:111,82	3/2:5,2	./.:0	3/3:22
GE1783_0155	vDNAcla726D11_F08	NA	NA	NA	2/4:9,6	1/1:3	2/3:5,1	2/1:76,66	1/1:27	1/2:88,82	3/5:51,43	3/1:16,13	1/20:26,5	1/2:20,13	3/1:5,3	5/5:17	1/2:56,44	8/1:39,37	3/5:6,4	3/2:5,5	4/1:9,6	5/1:10,8	1/1:7	2/2:108	2/2:1	1/1:1	2/2:293	2/2:166	2/2:19	./.:0	4/4:3	1/1:172	4/4:1609	3/2:15,2	./.:0	3/3:70
GE1783_0156	vDNAcla726D11_G08	NA	NA	NA	2/4:23,10	1/1:10	2/2:22	2/1:61,60	1/1:30	1/2:73,59	5/3:55,48	1/3:15,13	1/20:14,7	2/1:25,24	3/3:6	5/11:27,5	2/1:65,55	8/1:39,29	3/5:10,9	3/2:5,5	4/1:13,7	1/5:13,10	1/3:14,9	2/2:91	2/2:2	./.:0	2/2:250	2/2:127	2/2:31	./.:0	4/4:6	1/1:108	4/4:954	3/3:18	4/4:1	3/3:63
GE1783_0159	vDNAcla726D11_B09	NA	NA	NA	./.:0	./.:0	./.:0	2/2:14	1/1:5	2/2:10	3/6:5,3	3/3:2	./.:0	2/2:1	5/3:2,1	8/8:2	2/3:5,4	2/2:2	./.:0	./.:0	5/4:2,1	5/3:3,2	./.:0	2/2:14	./.:0	./.:0	2/2:42	2/5:9,4	2/2:4	./.:0	./.:0	1/1:14	4/2:133,102	3/3:1	./.:0	3/3:15
GE1783_0163	vDNAcla726D11_F09	NA	NA	NA	2/4:7,5	1/4:8,2	2/2:8	2/1:80,74	1/1:21	2/1:102,91	5/3:64,61	1/3:19,15	18/20:5,2	2/4:14,2	5/3:8,3	8/8:8	3/2:68,47	8/2:42,38	10/3:6,3	3/3:2	4/5:4,4	5/3:20,6	3/3:2	2/2:153	2/2:1	1/1:1	2/2:275	5/2:93,87	2/2:14	./.:0	4/4:1	1/1:190	4/2:1085,986	2/3:14,10	4/4:1	3/3:47
GE1783_0164	vDNAcla726D11_G09	NA	NA	NA	2/2:48	4/4:1	4/3:3,2	2/2:158	1/1:54	2/2:184	3/6:58,58	3/8:13,9	18/20:7,6	2/2:41	3/5:10,5	8/8:28	3/2:89,73	2/8:46,35	3/10:14,12	3/3:9	4/5:13,13	5/3:20,8	3/3:21	2/2:116	./.:0	./.:0	2/2:319	5/2:83,71	2/2:48	./.:0	4/2:4,3	1/1:127	4/2:775,769	3/2:15,13	4/4:1	3/3:98
GE1783_0167	vDNAcla726D11_B10	NA	NA	NA	2/2:3	./.:0	./.:0	2/2:24	1/1:10	2/2:33	3/6:9,5	./.:0	1/27:2,1	2/2:2	3/5:5,1	8/12:2,1	3/2:15,7	8/2:10,6	10/3:3,2	3/3:1	4/5:2,2	3/5:1,1	3/3:1	2/2:26	./.:0	./.:0	2/2:57	2/5:13,12	2/2:7	./.:0	./.:0	1/1:51	4/2:162,152	2/3:3,2	./.:0	2/3:7,3
GE1783_0168	vDNAcla726D11_C10	NA	NA	NA	./.:0	./.:0	./.:0	1/2:2,2	./.:0	./.:0	3/3:1	./.:0	20/1:1,1	./.:0	./.:0	./.:0	2/2:3	1/8:3,2	./.:0	./.:0	./.:0	./.:0	./.:0	2/2:4	./.:0	./.:0	./.:0	2/5:2,2	./.:0	./.:0	./.:0	1/2:5,2	4/2:40,38	./.:0	./.:0	./.:0
GE1783_0170	vDNAcla726D11_E10	NA	NA	NA	2/2:74	./.:0	4/4:6	2/2:220	1/1:51	2/2:214	6/3:90,86	3/8:24,4	18/20:9,6	2/2:50	3/5:10,10	8/12:29,3	2/3:111,89	8/2:61,39	10/3:15,13	3/3:8	5/4:18,16	5/3:22,16	3/3:22	2/2:162	./.:0	./.:0	2/2:392	2/5:120,111	2/2:53	2/2:2	4/2:6,3	1/1:142	4/2:946,860	2/3:18,11	4/4:2	3/3:103
GE1783_0177	vDNAcla726D11_E11	NA	NA	NA	4/2:31,30	1/4:13,3	2/2:16	1/2:94,92	1/1:25	2/1:117,112	5/3:80,72	1/3:26,19	1/2:32,10	2/1:40,35	3/1:11,7	5/11:26,5	2/1:83,63	1/8:51,37	3/5:16,14	3/2:14,12	1/4:21,17	1/5:18,15	1/3:17,12	2/2:137	2/2:1	./.:0	2/2:379	2/2:197	2/2:52	./.:0	2/4:7,5	2/1:86,81	4/2:731,637	2/3:14,11	4/4:2	3/2:41,40
GE1783_0177	vDNAcla726D11_F11	NA	NA	NA	2/4:35,34	1/1:6	2/3:16,3	1/2:80,78	1/1:28	2/1:110,104	3/5:68,47	3/1:23,19	1/18:31,8	1/2:38,32	3/1:16,7	5/5:31	1/2:78,77	1/8:41,35	5/3:14,10	3/2:13,5	1/4:14,12	1/5:17,16	3/1:17,16	2/2:112	./.:0	./.:0	2/2:363	2/2:188	2/2:48	56/56:1	4/2:3,3	2/1:59,55	4/2:631,605	3/2:11,8	./.:0	3/2:46,45
GE1783_0178	vDNAcla726D11_G11	NA	NA	NA	4/2:27,26	1/1:9	2/2:17	2/1:91,76	1/1:29	2/1:107,106	3/5:68,62	1/3:16,13	1/2:39,9	1/2:29,26	3/1:10,10	5/11:31,4	2/1:82,81	1/8:40,36	3/5:6,6	3/2:6,3	1/4:13,13	5/1:13,12	1/3:19,10	2/2:130	./.:0	1/1:1	2/2:378	2/2:181	2/2:41	./.:0	4/4:6	1/1:145	4/4:1862	3/3:32	./.:0	3/3:82
GE1783_0178	vDNAcla726D11_H11	NA	NA	NA	4/2:29,26	1/1:6	2/3:15,3	1/2:77,73	1/1:22	2/1:98,79	5/3:52,40	1/3:13,11	1/18:29,5	2/1:28,19	1/3:5,2	5/11:29,3	2/1:66,56	1/8:37,33	3/5:13,8	3/2:9,7	1/4:14,8	1/5:16,12	1/3:19,16	2/2:88	./.:0	./.:0	2/2:321	2/2:127	2/2:22	./.:0	4/4:4	1/1:88	4/4:1235	3/3:19	4/4:2	3/3:71
GE1783_0179	vDNAcla726D11_A12	NA	NA	NA	2/2:45	./.:0	3/4:2,1	2/2:126	1/1:53	2/2:168	3/6:65,58	3/8:15,2	18/20:7,5	2/2:29	3/5:8,7	8/12:24,3	2/3:71,64	8/2:39,36	10/3:17,11	3/3:12	5/4:17,14	5/3:14,7	3/21:13,2	2/2:101	./.:0	./.:0	2/2:295	5/2:86,77	2/2:34	./.:0	4/2:5,4	1/1:118	4/2:586,521	2/3:11,8	70/4:1,1	3/3:63
GE1783_0180	vDNAcla726D11_B12	NA	NA	NA	2/2:54	4/4:2	4/4:4	2/2:169	1/1:50	2/2:228	3/6:75,68	3/8:14,7	20/18:8,7	2/4:33,4	3/5:15,10	8/8:31	2/3:99,82	2/8:52,38	3/10:14,10	3/3:11	5/4:21,11	5/3:14,9	3/3:19	2/2:131	2/2:1	./.:0	2/2:367	2/5:102,98	2/2:37	./.:0	4/2:6,2	1/1:131	4/2:594,579	3/2:20,11	./.:0	3/3:89
GE1783_0181	vDNAcla726D11_C12	NA	NA	NA	2/4:17,10	1/1:6	2/3:14,2	1/2:102,74	1/1:23	1/2:77,76	5/3:50,49	1/3:17,11	1/20:29,6	2/1:32,28	1/3:6,2	5/11:19,5	2/1:87,84	1/8:49,36	3/5:13,9	3/3:9	4/1:10,7	5/1:18,12	1/3:14,8	2/2:122	./.:0	./.:0	2/2:364	2/2:176	2/2:35	./.:0	4/4:4	1/1:139	4/4:1230	3/3:17	269/269:1	3/3:58
GE1783_0184	vDNAcla726D11_F12	NA	NA	NA	4/2:36,28	1/1:11	2/2:17	2/1:90,81	1/1:19	2/1:112,102	3/5:66,56	3/1:20,16	1/2:28,8	2/1:36,36	3/1:8,5	5/11:33,5	2/1:73,73	8/1:36,33	5/3:12,11	3/2:10,6	1/4:13,5	5/1:18,11	3/1:22,21	2/2:121	2/2:1	./.:0	2/2:383	2/2:172	2/2:39	./.:0	4/2:5,3	1/1:138	2/4:591,562	3/2:9,8	4/252:2,1	3/3:77
GE1783_0187	vDNAcla727D12_A01	NA	NA	NA	4/2:48,24	1/1:4	2/3:16,2	2/1:103,83	1/1:27	2/1:121,106	3/5:64,58	1/3:20,16	1/20:38,8	2/1:44,37	1/3:10,7	5/11:29,7	1/2:101,87	1/8:27,26	3/5:15,11	3/2:11,4	1/4:17,16	5/1:25,22	3/1:18,16	2/2:129	2/2:2	./.:0	2/2:419	2/2:148	2/2:47	./.:0	4/4:7	1/1:125	4/4:1400	3/3:29	252/212:1,1	3/3:83
GE1783_0191	vDNAcla727D12_E01	NA	NA	NA	2/4:19,18	1/4:8,2	2/2:21	2/1:64,63	1/1:22	1/2:68,53	5/3:37,32	1/3:15,9	1/18:23,3	2/1:28,26	3/3:6	8/12:28,3	2/3:58,56	2/8:30,15	10/3:14,9	3/3:8	5/4:14,10	5/3:15,11	3/3:16	2/2:86	./.:0	./.:0	2/2:227	5/2:62,55	2/2:47	./.:0	./.:0	1/1:73	4/2:537,493	3/2:10,6	./.:0	3/3:50
GE1783_0195	vDNAcla727D12_A02	NA	NA	NA	2/2:49	4/4:1	4/4:1	2/2:154	1/1:43	2/2:172	6/3:52,36	3/8:16,3	18/20:8,4	2/2:44	5/3:7,5	8/12:28,5	2/3:92,82	2/8:30,24	3/10:12,12	3/3:9	5/4:11,10	5/3:12,5	3/3:22	2/2:106	./.:0	1/1:1	2/2:312	5/2:85,77	2/2:41	./.:0	4/4:6	1/1:94	4/4:1256	3/3:15	4/171:3,1	3/3:85
GE1783_0197	vDNAcla727D12_C02	NA	NA	NA	2/2:47	4/4:1	3/3:2	2/2:110	1/1:30	2/2:147	6/3:49,41	3/8:10,3	18/18:5	2/2:39	5/3:12,10	8/8:25	3/2:59,54	8/2:37,26	10/3:13,8	3/3:10	5/4:17,8	5/3:10,9	3/3:5	2/2:79	2/2:1	./.:0	2/2:242	2/5:66,66	2/2:35	./.:0	4/2:5,5	1/1:98	4/2:556,502	2/3:9,7	252/252:1	3/3:63
GE1783_0199	vDNAcla727D12_E02	NA	NA	NA	4/2:30,21	1/1:6	2/2:13	2/1:58,44	1/1:17	1/2:80,75	5/3:56,38	1/3:17,10	1/18:29,3	1/2:28,27	3/1:7,6	5/5:31	1/2:66,64	1/8:29,25	3/5:13,13	3/2:10,6	1/4:19,6	1/5:21,11	1/3:23,13	2/2:95	./.:0	1/1:1	2/2:284	2/2:98	2/2:35	./.:0	4/4:1	1/1:80	4/4:1126	3/3:11	70/70:2	3/3:61
GE1783_0200	vDNAcla727D12_F02	NA	NA	NA	2/2:21	4/4:1	4/4:1	2/2:90	1/1:29	2/2:100	3/6:30,28	3/8:5,2	18/18:2	2/2:30	3/5:5,4	8/12:23,3	2/3:52,36	8/2:25,22	3/10:6,6	3/3:8	5/4:9,7	5/5:13	3/8:8,2	2/2:76	./.:0	1/1:1	2/2:224	5/2:48,45	2/2:32	./.:0	4/4:2	1/1:91	4/2:494,384	2/3:2,2	4/4:1	3/3:49
GE1783_0201	vDNAcla727D12_G02	NA	NA	NA	4/2:18,18	1/1:5	2/3:6,1	2/1:42,39	1/1:15	2/1:57,52	5/3:39,28	3/1:6,5	1/18:8,7	2/1:24,20	1/3:4,3	5/11:19,2	1/2:59,46	1/8:23,16	5/3:8,7	2/3:6,4	1/4:7,4	1/5:12,6	3/1:13,6	2/2:68	./.:0	./.:0	2/2:217	2/2:93	2/2:29	./.:0	4/4:5	1/1:87	4/4:889	3/3:11	305/305:1	3/3:46
GE1783_0206	vDNAcla727D12_D03	NA	NA	NA	2/2:46	4/4:1	4/3:4,1	2/2:113	1/1:33	2/2:147	3/6:45,36	3/8:5,3	18/18:6	2/2:20	3/5:6,6	8/12:25,3	2/3:60,57	2/8:29,19	10/3:10,6	3/3:11	4/5:6,5	5/3:7,5	3/3:13	2/2:79	./.:0	./.:0	2/2:232	2/5:51,46	2/2:41	./.:0	4/2:5,2	1/1:72	4/2:431,405	3/2:6,4	./.:0	3/3:60
GE1783_0210	vDNAcla727D12_H03	NA	NA	NA	2/2:48	./.:0	4/3:6,1	2/2:104	1/1:54	2/2:161	6/3:44,35	3/8:14,5	20/18:8,5	2/2:30	5/3:9,7	8/12:24,4	3/2:55,55	2/8:31,16	3/10:7,4	3/3:9	4/5:14,13	5/3:15,7	3/3:19	2/2:69	./.:0	./.:0	2/2:263	2/5:54,52	2/2:38	21/21:1	4/2:7,3	1/1:86	4/2:494,465	2/3:8,6	132/4:2,2	3/3:71
GE1783_0212	vDNAcla727D12_B04	NA	NA	NA	2/4:30,27	1/1:6	2/2:15	2/1:77,68	1/1:24	1/2:89,79	5/3:55,50	1/3:12,10	1/18:31,8	1/2:46,28	3/1:8,6	5/5:30	2/1:74,64	1/8:33,32	3/5:12,12	3/2:6,4	1/4:14,10	5/1:14,14	3/1:24,22	2/2:75	./.:0	./.:0	2/2:265	2/2:152	2/2:35	./.:0	4/4:5	1/1:112	4/4:1092	3/3:16	226/244:1,1	3/3:76
GE1783_0216	vDNAcla727D12_F04	NA	NA	NA	2/2:44	4/4:2	3/3:1	2/2:100	1/1:29	2/2:106	3/6:24,22	3/8:12,2	18/20:4,4	2/2:29	3/5:8,3	8/12:18,6	3/2:44,42	2/8:27,19	3/10:10,2	3/3:4	4/5:11,4	5/3:14,10	3/3:15	2/2:68	./.:0	./.:0	2/2:213	2/5:54,37	2/2:31	2/2:4	2/4:4,2	1/1:78	4/2:421,403	3/2:11,4	./.:0	3/3:50
GE1783_0224	vDNAcla727D12_F05	NA	NA	NA	2/2:12	./.:0	3/3:1	2/2:55	1/1:12	2/2:43	6/3:15,12	3/3:5	27/27:2	2/2:3	3/3:2	8/8:7	2/3:27,25	8/2:10,8	3/10:4,1	3/3:2	5/5:2	5/3:8,1	3/8:2,1	2/2:48	./.:0	./.:0	2/2:82	2/5:21,15	2/2:15	21/21:1	4/4:1	1/1:33	4/2:195,184	2/2:4	./.:0	3/3:20
GE1783_0225	vDNAcla727D12_G05	NA	NA	NA	2/2:66	4/4:1	3/4:2,2	2/2:118	1/1:31	2/2:154	6/3:50,41	3/8:13,4	18/18:5	2/2:30	3/5:9,9	8/12:37,4	2/3:64,43	2/8:33,25	10/3:10,9	3/3:10	5/4:15,7	5/3:13,7	3/8:16,2	2/2:87	2/2:1	./.:0	2/2:274	2/5:69,53	2/2:50	./.:0	4/2:5,2	1/1:96	4/2:499,448	2/3:12,6	4/4:2	3/3:52
GE1783_0235	vDNAcla727D12_A07	NA	NA	NA	4/2:28,28	1/1:8	2/2:13	1/2:77,72	1/1:20	1/2:86,70	3/5:38,31	1/3:19,17	1/18:33,11	2/1:53,38	3/1:11,6	5/5:22	2/1:86,84	8/1:45,37	3/5:17,16	2/3:14,12	4/1:22,12	1/5:18,15	3/1:24,23	2/2:105	./.:0	./.:0	2/2:316	2/2:138	2/2:41	./.:0	4/4:5	1/1:113	4/4:1247	3/3:23	74/4:1,1	3/3:87
GE1783_0236	vDNAcla727D12_B07	NA	NA	NA	7/2:24,23	./.:0	1/4:10,3	1/2:67,55	1/1:20	4/2:91,63	6/6:43	7/7:3	13/24:5,2	2/4:36,5	5/3:13,5	8/8:24	2/3:61,60	2/8:33,26	3/10:10,10	3/3:8	4/5:13,11	3/5:10,6	3/18:15,2	2/2:82	2/2:1	./.:0	2/2:248	5/2:82,61	2/2:39	./.:0	4/2:2,2	1/1:79	4/2:538,466	3/2:16,5	132/4:1,1	3/3:68
GE1783_0239	vDNAcla727D12_E07	NA	NA	NA	2/2:23	./.:0	3/3:2	2/2:81	1/1:15	2/2:101	6/3:41,32	3/3:1	20/27:4,2	2/2:23	3/5:10,2	8/8:17	2/3:42,38	8/2:17,12	3/10:6,4	3/3:8	4/4:8	5/3:13,7	3/3:8	2/2:78	./.:0	1/1:2	2/2:200	5/2:58,40	2/2:22	./.:0	4/2:2,1	1/1:78	4/2:469,389	3/2:5,2	4/189:3,1	3/3:38
GE1783_0240	vDNAcla727D12_F07	NA	NA	NA	2/2:59	4/4:1	4/4:1	2/2:120	1/1:47	2/2:164	3/6:51,40	3/8:8,7	18/20:4,4	2/2:30	3/5:9,6	8/8:25	2/3:77,53	8/2:26,25	3/10:9,8	3/3:15	5/4:16,8	5/3:13,10	3/21:14,2	2/2:87	./.:0	./.:0	2/2:229	2/5:61,56	2/2:36	./.:0	4/2:4,2	1/1:102	4/2:486,442	2/3:4,3	132/132:1	3/3:49
GE1783_0241	vDNAcla727D12_G07	NA	NA	NA	2/2:52	./.:0	4/3:3,2	2/2:99	1/1:34	2/2:146	6/3:42,38	3/8:9,5	18/20:6,4	2/2:26	5/3:7,4	8/8:24	2/3:62,49	2/8:24,19	10/3:13,5	3/3:7	4/5:14,12	5/3:19,8	3/3:12	2/2:92	./.:0	1/1:1	2/2:221	5/2:65,61	2/2:32	2/2:1	4/4:3	1/1:83	4/2:471,455	2/3:12,7	191/74:1,1	3/3:62
GE1783_0246	vDNAcla727D12_D08	NA	NA	NA	4/2:41,14	1/1:9	2/2:20	1/2:76,32	1/1:11	1/2:95,51	5/3:55,31	1/3:25,3	1/18:32,6	1/2:51,21	1/3:11,3	5/11:29,3	1/2:79,45	1/8:35,21	5/3:13,8	2/3:9,3	1/4:17,4	1/5:19,8	1/3:15,11	2/2:83	./.:0	./.:0	2/2:280	2/2:110	2/2:42	./.:0	4/4:5	1/1:89	4/4:1006	3/3:8	./.:0	3/3:57
GE1783_0251	vDNAcla727D12_A09	NA	NA	NA	2/2:55	4/4:2	4/4:3	2/2:148	1/1:36	2/2:183	6/3:45,35	8/3:7,7	20/20:2	2/2:42	3/5:6,6	8/12:27,3	3/2:74,64	8/2:28,27	3/10:11,7	3/3:10	5/4:19,13	5/3:17,12	3/3:11	2/2:87	./.:0	./.:0	2/2:305	2/5:70,63	2/2:60	2/2:1	4/4:4	1/1:103	4/2:571,555	3/2:14,6	4/70:4,1	3/3:80
GE1783_0252	vDNAcla727D12_B09	NA	NA	NA	2/4:8,6	1/1:4	2/2:11	1/2:34,30	1/1:8	1/2:34,24	5/3:14,14	3/1:7,7	1/18:16,4	2/1:23,14	3/1:3,2	5/5:21	1/2:43,38	8/1:28,19	5/3:4,1	2/3:4,3	1/4:9,5	5/1:12,4	1/3:8,4	2/2:45	./.:0	./.:0	2/2:172	5/2:14,11	2/2:22	./.:0	4/2:5,4	1/1:38	4/2:381,337	3/3:10	4/70:2,1	3/3:40
GE1783_0257	vDNAcla727D12_G09	NA	NA	NA	2/4:22,21	1/1:3	2/2:7	1/2:61,54	1/1:14	1/2:70,69	5/3:46,45	1/3:10,5	1/18:16,6	2/1:22,17	1/3:6,4	5/11:19,2	2/1:62,41	1/8:28,25	5/3:8,5	2/3:7,3	1/4:11,8	1/5:12,5	3/1:11,8	2/2:93	2/2:2	./.:0	2/2:220	2/2:120	2/2:22	./.:0	4/4:3	1/1:72	4/4:897	3/3:9	./.:0	3/3:54
GE1783_0258	vDNAcla727D12_H09	NA	NA	NA	2/2:59	./.:0	3/4:1,1	2/2:131	1/1:54	2/2:175	3/6:44,43	3/8:11,2	18/18:7	2/2:29	5/5:9	8/8:37	3/2:60,56	8/2:28,22	3/10:13,10	3/3:18	4/5:10,9	5/3:10,7	3/3:11	2/2:99	./.:0	./.:0	2/5:152,124	5/2:75,68	2/2:40	./.:0	2/2:3	2/1:61,41	2/2:1026	2/2:19	./.:0	3/2:42,36
GE1783_0260	vDNAcla727D12_B10	NA	NA	NA	7/4:19,9	1/1:2	2/1:13,9	1/1:51	./.:0	1/4:36,34	5/5:17	1/1:11	1/14:15,2	2/1:14,11	3/1:7,5	5/5:13	2/1:31,30	1/8:20,17	3/5:7,4	3/2:4,3	4/1:9,6	1/5:7,6	1/3:11,10	2/2:56	./.:0	./.:0	2/2:129	2/2:57	2/2:16	./.:0	4/4:3	1/1:37	4/4:488	3/3:15	70/70:2	3/3:35
GE1783_0264	vDNAcla727D12_F10	NA	NA	NA	2/2:68	4/4:2	4/4:7	2/2:122	1/1:39	2/2:139	6/3:54,37	3/8:9,1	18/20:5,3	2/2:29	5/3:8,4	8/8:17	2/3:64,62	2/8:37,31	3/10:9,7	3/3:7	4/5:11,9	5/3:11,8	3/8:14,4	2/2:74	2/2:1	./.:0	2/2:240	2/2:120	2/2:42	./.:0	4/4:6	1/1:96	4/4:1032	3/3:20	191/185:1,1	3/3:80
GE1783_0266	vDNAcla727D12_H10	NA	NA	NA	4/2:22,22	1/1:6	2/3:13,2	2/1:60,56	1/1:26	2/1:76,63	3/5:42,40	1/3:12,7	1/18:33,4	2/1:36,34	3/1:10,5	5/11:28,4	1/2:60,58	1/8:33,22	3/5:19,10	2/3:7,4	1/4:13,9	5/1:16,9	3/1:21,12	2/2:88	2/2:1	1/1:14	2/5:132,112	2/2:127	2/2:36	./.:0	4/2:4,1	1/2:39,31	4/2:527,457	3/2:6,5	132/4:1,1	3/2:36,30
GE1783_0270	vDNAcla727D12_D11	NA	NA	NA	2/2:50	4/4:2	4/3:5,1	2/2:95	1/1:37	1/2:55,55	5/3:44,44	3/1:16,14	1/18:24,4	2/1:25,18	1/3:11,8	5/5:21	1/2:61,51	8/1:29,27	3/5:7,6	3/2:11,4	1/4:8,6	5/1:19,17	1/3:12,11	2/2:74	./.:0	./.:0	2/2:256	2/2:108	2/2:53	./.:0	4/4:7	1/1:91	4/4:919	3/3:18	4/4:3	3/3:56
GE1783_0272	vDNAcla727D12_F11	NA	NA	NA	2/2:51	./.:0	4/4:3	2/2:123	1/1:45	2/2:156	3/6:48,34	3/8:10,3	20/27:3,2	2/2:30	5/3:8,7	8/8:15	2/3:93,54	8/2:30,23	3/10:13,9	3/3:7	5/4:13,11	5/3:13,11	3/18:14,2	2/2:75	./.:0	./.:0	2/2:272	2/5:63,50	2/2:28	./.:0	4/2:7,4	1/1:99	4/2:503,425	2/3:7,6	4/4:1	3/3:65
GE1783_0275	vDNAcla727D12_A12	NA	NA	NA	2/2:60	4/4:2	4/3:3,2	2/2:113	1/1:51	2/2:157	6/3:43,34	3/8:7,1	18/18:8	2/2:34	3/3:9	8/12:19,5	3/2:63,42	2/8:36,31	3/10:9,8	3/3:4	5/4:8,5	5/3:12,4	3/3:14	2/2:66	./.:0	./.:0	2/2:263	5/2:54,36	2/2:35	./.:0	4/4:1	1/1:85	4/2:479,460	2/3:11,6	253/253:1	3/3:47
GE1783_0280	vDNAcla728E01_A01	NA	NA	NA	2/2:49	./.:0	4/3:6,1	2/2:157	1/1:61	2/2:154	3/6:45,45	3/8:10,2	./.:0	2/4:28,4	3/5:12,6	8/8:28	2/3:75,70	8/2:36,31	3/10:14,10	3/3:3	4/5:8,8	5/3:21,10	3/3:20	2/2:99	./.:0	./.:0	2/2:333	5/2:75,62	2/2:43	./.:0	2/4:7,3	1/1:102	4/2:529,492	2/3:7,6	4/4:1	3/3:80
GE1783_0285	vDNAcla728E01_A02	NA	NA	NA	2/2:4	./.:0	./.:0	2/2:16	1/1:1	2/2:26	3/6:6,4	3/3:1	./.:0	2/2:3	./.:0	8/12:2,1	2/3:9,5	2/8:6,6	10/10:2	./.:0	5/5:2	5/5:1	./.:0	2/2:18	2/2:1	./.:0	2/2:32	5/2:11,7	2/2:4	2/2:1	./.:0	1/1:11	4/2:101,61	2/3:1,1	./.:0	3/3:15
GE1783_0285	vDNAcla728E01_H01	NA	NA	NA	2/2:53	./.:0	3/4:5,3	2/2:144	1/1:36	2/2:165	3/6:60,48	3/8:20,4	18/20:5,3	2/2:31	5/3:11,9	8/8:31	3/2:71,69	2/8:35,30	10/3:20,5	3/3:9	5/4:10,9	5/3:10,3	3/3:19	2/2:101	2/2:1	./.:0	2/2:303	2/5:72,70	2/2:46	./.:0	4/2:3,3	1/1:96	4/2:516,443	3/2:9,7	172/172:1	3/3:67
GE1783_0287	vDNAcla728E01_C02	NA	NA	NA	2/2:52	./.:0	4/3:3,2	2/2:156	1/1:52	2/2:208	3/6:65,56	3/8:8,2	18/20:9,3	2/2:31	3/5:7,7	8/12:31,5	2/3:77,66	8/2:28,25	3/10:13,8	3/3:4	4/5:14,10	5/3:15,6	3/3:12	2/2:112	2/2:1	1/1:1	2/2:315	5/2:88,75	2/2:53	./.:0	2/4:6,2	1/1:105	4/2:552,532	2/3:9,9	4/139:2,1	3/3:73
GE1783_0291	vDNAcla728E01_G02	NA	NA	NA	2/2:39	./.:0	4/4:3	2/2:137	1/1:43	2/2:173	6/3:47,38	3/8:8,1	18/20:7,3	2/2:37	3/5:8,8	8/8:26	3/2:65,56	8/2:34,26	10/3:7,1	3/3:7	4/5:10,7	5/3:14,10	3/8:8,3	2/2:98	./.:0	1/1:1	2/2:281	2/5:64,53	2/2:39	2/2:1	4/2:4,2	1/1:104	4/2:661,534	2/3:12,8	305/305:1	3/3:74
GE1783_0293	vDNAcla728E01_A03	NA	NA	NA	2/2:15	./.:0	4/3:5,1	2/2:116	1/1:30	2/2:113	3/6:24,24	3/3:8	18/20:3,3	2/2:14	3/5:8,5	8/12:16,2	2/3:44,34	8/2:17,12	10/3:6,4	3/3:6	5/4:9,5	5/3:7,4	3/3:6	2/2:73	./.:0	1/1:1	2/2:180	2/5:59,56	2/2:30	./.:0	2/2:2	1/1:71	4/2:462,403	2/3:4,2	./.:0	3/3:35
GE1783_0295	vDNAcla728E01_C03	NA	NA	NA	4/2:9,4	4/4:1	3/3:1	2/2:42	1/1:10	2/2:49	3/6:10,7	3/1:4,1	20/20:2	2/2:7	5/5:3	8/8:11	3/2:20,11	8/2:8,6	3/10:3,1	3/3:3	./.:0	5/5:5	3/3:5	2/2:24	./.:0	1/1:3	2/5:49,43	5/2:22,17	2/2:7	./.:0	2/2:1	2/1:16,10	2/2:310	2/2:8	4/4:1	2/3:13,7
GE1783_0300	vDNAcla728E01_H03	NA	NA	NA	4/2:15,12	1/1:3	2/2:12	1/2:92,70	1/1:26	2/1:105,83	5/3:63,45	3/1:8,6	1/20:27,8	1/2:16,14	1/3:9,4	5/11:22,4	1/2:83,48	8/1:56,37	3/5:6,3	2/3:6,5	1/4:9,9	5/1:16,14	1/3:10,6	2/2:94	./.:0	./.:0	2/2:248	2/2:141	2/2:25	./.:0	4/4:2	1/1:157	4/4:1739	3/3:14	./.:0	3/3:58
GE1783_0301	vDNAcla728E01_A04	NA	NA	NA	4/2:37,34	1/1:8	2/2:17	2/1:58,43	1/1:17	1/2:86,75	5/3:52,44	1/3:24,8	1/18:30,5	2/1:43,30	3/1:11,6	5/5:24	2/1:67,63	1/8:32,22	3/5:13,9	3/2:9,7	4/1:15,13	5/1:13,13	1/3:20,17	2/2:89	./.:0	./.:0	2/2:251	2/2:117	2/2:46	./.:0	4/4:4	1/1:85	4/4:1070	3/3:16	4/252:3,1	3/3:71
GE1783_0308	vDNAcla728E01_H04	NA	NA	NA	2/4:22,10	1/1:6	2/2:7	2/1:40,36	1/1:4	2/1:73,47	5/3:21,21	1/3:9,7	1/20:16,3	2/1:24,10	1/3:4,3	5/5:21	2/1:49,38	1/8:20,19	3/5:5,3	2/3:6,2	1/4:3,3	1/5:6,4	1/3:10,3	2/2:65	./.:0	./.:0	2/2:156	2/2:85	2/2:22	./.:0	4/4:2	1/1:64	4/4:703	3/3:6	4/4:1	3/3:58
GE1783_0310	vDNAcla728E01_B05	NA	NA	NA	2/4:44,31	1/4:8,1	2/2:12	2/1:79,62	1/1:23	1/2:86,80	3/5:58,51	1/3:18,9	1/18:25,4	1/2:40,37	3/1:6,6	5/5:31	1/2:67,65	1/8:28,25	5/3:12,8	3/2:11,4	1/4:14,14	5/1:8,8	1/3:21,16	2/2:123	6/6:1	./.:0	2/2:293	2/2:166	2/2:37	11/11:1	4/4:8	1/1:101	4/4:1279	3/3:7	./.:0	3/3:65
GE1783_0311	vDNAcla728E01_C05	NA	NA	NA	2/4:22,20	1/1:8	2/2:13	1/2:68,68	1/1:12	1/2:79,70	3/5:44,42	3/1:11,6	1/18:27,8	1/2:26,20	1/3:8,7	5/5:30	2/1:74,73	1/8:37,29	3/5:8,8	3/2:6,5	4/1:13,9	1/5:16,11	3/1:15,14	2/2:93	./.:0	./.:0	2/2:279	2/2:130	2/2:29	./.:0	4/4:7	1/1:84	4/4:1184	3/3:9	172/4:1,1	3/3:59
GE1783_0316	vDNAcla728E01_H05	NA	NA	NA	2/2:6	4/4:1	3/4:1,1	2/2:58	1/1:4	2/2:38	6/3:17,13	3/3:1	20/18:3,2	2/2:4	5/5:2	8/12:5,1	2/3:23,11	2/8:13,6	3/10:1,1	3/3:1	4/4:4	5/3:4,2	3/3:4	2/2:34	./.:0	1/1:2	2/2:64	2/5:25,18	2/2:12	./.:0	./.:0	1/1:29	4/2:264,207	2/3:2,1	./.:0	3/3:16
GE1783_0318	vDNAcla728E01_B06	NA	NA	NA	2/2:12	4/4:1	3/4:1,1	2/2:63	1/1:16	2/2:74	3/6:25,13	8/3:3,2	20/27:2,2	2/2:4	5/3:4,1	8/8:12	3/2:33,25	8/2:15,7	3/10:3,3	3/3:3	4/5:5,4	5/3:7,3	3/3:2	2/2:50	./.:0	1/1:2	2/2:154	5/2:37,32	2/2:21	./.:0	2/4:3,1	1/1:44	4/2:292,283	3/3:2	./.:0	3/3:35
GE1783_0333	vDNAcla728E01_A08	NA	NA	NA	2/7:34,12	4/4:1	1/2:8,3	2/1:86,34	1/1:21	2/4:108,26	6/3:25,14	8/3:4,4	20/18:3,2	2/2:30	3/5:7,7	8/14:28,10	3/2:48,32	2/8:43,21	3/10:9,6	1/1:4	5/2:7,3	5/3:8,7	3/3:16	2/2:79	./.:0	1/1:7	2/5:165,68	2/5:71,46	2/2:36	./.:0	2/4:6,1	1/2:75,25	2/4:500,468	2/3:13,7	4/1:2,1	3/2:60,18
GE1783_0341	vDNAcla728E01_A09	NA	NA	NA	2/2:5	./.:0	./.:0	2/2:21	1/1:4	2/2:19	3/6:10,2	8/8:1	./.:0	2/4:3,2	./.:0	8/12:4,1	2/3:10,6	2/8:5,3	3/10:2,1	./.:0	4/4:1	5/3:3,1	./.:0	2/2:11	./.:0	./.:0	2/2:40	2/5:9,8	2/2:4	./.:0	./.:0	1/1:11	4/2:93,61	2/3:1,1	./.:0	3/3:12
GE1783_0345	vDNAcla728E01_E09	NA	NA	NA	4/2:41,25	1/1:8	2/2:18	1/2:74,69	1/1:27	1/2:96,80	5/3:53,50	1/3:18,12	1/18:32,6	1/2:31,28	3/1:12,7	5/11:27,5	1/2:78,68	8/1:40,34	3/5:10,6	3/2:11,4	4/1:24,20	1/5:19,6	1/3:18,13	2/2:94	2/2:2	1/1:1	5/2:173,164	2/2:121	2/2:56	./.:0	2/2:1	1/2:52,49	4/2:635,539	2/3:11,9	./.:0	2/3:45,41
GE1783_0347	vDNAcla728E01_G09	NA	NA	NA	2/2:39	./.:0	3/4:2,2	2/2:135	1/1:48	2/2:153	6/3:44,43	3/8:8,4	18/20:8,6	2/2:46	5/3:11,8	8/8:27	3/2:82,77	8/2:36,34	3/3:3	3/3:7	4/5:10,10	5/3:11,9	3/3:13	2/2:90	./.:0	1/1:2	2/2:317	2/5:96,66	2/2:47	./.:0	2/2:5	1/1:136	4/2:670,585	2/3:10,7	4/4:3	3/3:68
GE1783_0361	vDNAcla728E01_E11	NA	NA	NA	2/2:48	4/4:2	4/3:3,2	2/2:181	1/1:42	2/2:159	3/6:60,47	3/8:8,1	18/27:6,4	2/2:27	3/5:8,8	8/8:25	2/3:80,53	8/2:34,26	3/10:9,7	3/3:6	5/4:13,11	3/5:15,12	3/3:9	2/2:106	./.:0	./.:0	2/2:319	2/5:84,63	2/2:49	2/2:1	4/2:2,1	1/1:99	4/2:644,631	3/2:8,6	4/4:1	3/3:69
GE1783_0363	vDNAcla728E01_G11	NA	NA	NA	2/4:14,13	1/1:6	2/2:8	1/2:50,38	1/1:13	2/1:35,32	3/5:28,25	1/3:7,3	1/2:17,5	2/1:25,12	3/1:4,2	5/5:25	1/2:53,46	1/8:22,20	3/5:8,1	2/2:5	4/1:9,2	1/5:12,10	1/3:7,6	2/2:60	./.:0	./.:0	2/2:193	2/2:64	2/2:19	./.:0	4/4:6	1/1:71	4/4:815	3/3:11	172/172:1	3/3:46
GE1783_0366	vDNAcla728E01_B12	NA	NA	NA	4/2:28,24	1/1:2	2/3:15,2	1/2:81,62	1/1:33	2/1:86,77	5/3:52,50	1/3:15,13	1/18:33,4	2/1:40,34	3/1:13,4	5/11:24,4	1/2:84,58	8/1:36,32	5/3:10,5	2/3:6,5	1/4:18,7	5/1:17,6	3/1:17,11	2/2:94	./.:0	./.:0	2/2:330	2/2:134	2/2:50	./.:0	4/4:6	1/1:91	4/4:989	3/3:19	4/171:2,1	3/3:79
GE1783_0367	vDNAcla728E01_C12	NA	NA	NA	2/2:53	./.:0	4/4:6	2/2:146	1/1:15	1/2:75,66	3/5:62,59	1/3:19,11	1/18:23,6	2/1:36,33	3/1:10,7	5/5:23	2/1:67,55	1/8:37,30	5/3:11,9	3/2:10,5	1/4:11,11	5/1:16,16	1/3:22,17	2/2:91	./.:0	./.:0	2/2:280	2/2:124	2/2:46	./.:0	4/4:9	1/1:84	4/4:876	3/3:14	211/172:2,1	3/3:54
GE1783_0368	vDNAcla728E01_D12	NA	NA	NA	2/2:64	4/4:2	4/3:2,1	2/2:125	1/1:48	2/2:188	6/3:53,51	3/8:9,6	18/20:8,4	2/2:35	3/5:12,10	8/8:30	2/3:84,76	8/2:40,37	3/10:15,13	3/3:9	4/5:15,12	5/3:11,6	3/8:20,3	2/2:107	2/2:1	./.:0	2/2:287	5/2:76,70	2/2:55	./.:0	2/4:6,2	1/1:100	4/2:524,473	2/3:10,6	4/4:1	3/3:81
GE1783_0370	vDNAcla728E01_F12	NA	NA	NA	2/4:19,9	1/1:4	2/2:12	1/2:56,41	1/1:12	2/1:43,37	5/3:24,24	3/1:7,3	1/20:13,3	2/1:28,19	1/3:6,4	5/11:16,3	1/2:39,38	1/8:31,11	3/5:8,6	3/2:7,3	4/1:11,7	1/5:5,4	1/3:9,8	2/2:59	./.:0	./.:0	2/2:170	2/2:88	2/2:26	./.:0	4/4:3	1/1:46	4/4:632	3/3:8	./.:0	3/3:41
GE1783_0374	vDNAcla729E02_B01	NA	NA	NA	4/2:19,17	1/1:1	2/2:11	1/2:67,57	1/1:14	2/1:55,44	3/5:30,18	3/1:9,7	1/20:18,6	1/2:19,18	1/3:7,6	5/5:12	2/1:47,37	1/8:17,16	3/5:5,3	3/2:4,4	1/4:8,8	5/1:12,5	1/3:9,6	2/2:68	./.:0	./.:0	2/2:215	2/2:107	2/2:21	./.:0	4/4:3	1/1:82	4/4:949	3/3:10	4/4:1	3/3:40
GE1783_0378	vDNAcla729E02_F01	NA	NA	NA	2/2:37	./.:0	4/4:1	2/2:97	1/1:28	2/2:119	3/6:43,39	3/8:12,2	18/20:5,4	2/2:32	5/3:6,5	8/12:16,2	2/3:59,51	2/8:28,22	3/10:8,4	3/3:7	4/5:13,7	5/3:15,4	3/3:10	2/2:89	./.:0	./.:0	2/2:244	5/2:69,48	2/2:44	./.:0	4/2:7,1	1/1:72	4/2:430,385	2/3:6,6	4/70:3,1	3/3:51
GE1783_0379	vDNAcla729E02_G01	NA	NA	NA	2/2:36	./.:0	4/3:3,2	2/2:104	1/1:28	2/2:129	6/3:38,36	3/3:13	20/18:5,2	2/2:24	3/5:6,6	8/8:16	2/3:55,51	8/2:25,22	3/10:9,6	3/3:4	5/4:10,8	3/5:12,10	3/3:12	2/2:74	2/2:1	./.:0	2/2:202	5/2:59,34	2/2:27	11/11:1	4/2:1,1	1/1:79	4/2:409,407	2/3:11,6	272/4:1,1	3/3:53
GE1783_0381	vDNAcla729E02_A02	NA	NA	NA	4/2:26,13	1/1:7	2/3:7,1	1/2:51,44	1/1:12	2/1:64,60	5/3:44,36	1/3:12,5	1/18:19,4	1/2:21,12	3/1:7,4	5/5:25	2/1:40,39	1/8:20,15	3/5:7,7	3/2:5,5	4/1:11,6	1/5:7,6	3/1:11,11	2/2:68	./.:0	./.:0	2/2:188	2/2:115	2/2:22	./.:0	4/4:3	1/1:56	4/4:819	3/3:8	./.:0	3/3:35
GE1783_0383	vDNAcla729E02_C02	NA	NA	NA	2/2:20	4/4:1	3/4:1,1	2/2:51	1/1:13	2/2:79	3/6:19,10	3/8:4,1	18/20:2,1	2/4:16,2	5/3:4,3	8/12:14,3	2/3:38,34	8/2:17,13	3/3:1	3/3:2	4/5:5,5	5/3:8,4	3/8:8,2	2/2:39	2/2:1	2/2:1	2/2:138	2/5:26,20	2/2:22	./.:0	2/2:2	1/1:43	4/2:250,231	2/3:5,3	4/4:1	3/3:31
GE1783_0389	vDNAcla729E02_D03	NA	NA	NA	4/2:26,24	1/1:5	2/3:10,2	1/2:50,40	1/1:17	1/2:66,66	5/3:47,31	1/3:10,7	1/18:21,3	2/1:27,18	3/1:7,4	5/11:17,3	1/2:46,43	1/8:27,19	3/5:11,8	3/2:7,7	1/4:8,8	5/1:9,6	3/1:13,9	2/2:67	./.:0	./.:0	2/2:215	2/2:89	2/2:38	./.:0	4/4:7	1/1:75	4/4:806	3/3:11	4/4:1	3/3:60
GE1783_0395	vDNAcla729E02_B04	NA	NA	NA	2/2:27	./.:0	3/4:1,1	2/2:110	1/1:27	2/2:163	3/6:37,35	3/8:4,2	20/20:4	2/2:18	3/5:8,7	8/8:20	3/2:53,52	2/8:35,26	3/10:9,5	3/3:12	4/5:11,8	5/3:9,7	3/13:7,1	2/2:111	./.:0	./.:0	2/2:196	5/2:66,55	2/2:27	./.:0	4/4:3	1/1:95	4/2:597,507	2/3:8,6	4/4:1	3/3:54
GE1783_0396	vDNAcla729E02_C04	NA	NA	NA	2/2:41	./.:0	4/4:3	2/2:102	1/1:28	2/2:98	6/3:42,41	3/8:16,3	18/20:3,2	2/2:30	5/3:4,1	8/12:17,4	3/2:54,54	8/2:29,15	10/3:10,7	3/3:5	4/5:8,6	3/5:10,8	3/3:11	2/2:78	2/2:1	./.:0	2/2:239	2/5:54,46	2/2:32	./.:0	4/4:3	1/1:74	4/2:458,435	3/2:15,6	4/189:2,1	3/3:60
GE1783_0397	vDNAcla729E02_D04	NA	NA	NA	4/2:30,20	1/1:5	2/3:4,1	2/1:61,51	1/1:18	2/1:71,62	5/3:41,26	1/3:13,10	1/20:28,8	2/1:31,27	3/1:12,5	5/11:13,3	2/1:59,48	1/8:36,25	3/5:10,9	3/2:11,5	4/1:11,4	5/1:13,4	3/1:12,8	2/2:100	./.:0	./.:0	2/2:222	2/2:83	2/2:31	./.:0	4/4:2	1/1:80	4/4:914	3/3:7	./.:0	3/3:51
GE1783_0402	vDNAcla729E02_A05	NA	NA	NA	2/2:53	./.:0	4/3:2,1	2/2:132	1/1:38	2/2:121	6/3:43,33	3/3:11	18/20:4,4	2/2:30	5/3:4,3	8/8:16	2/3:62,48	2/8:34,23	10/3:10,8	3/3:5	5/4:14,8	5/3:7,3	3/21:5,2	2/2:107	./.:0	./.:0	2/2:245	2/5:60,52	2/2:31	./.:0	4/2:1,1	1/1:105	4/2:580,522	2/3:11,9	212/212:1	3/3:60
GE1783_0404	vDNAcla729E02_C05	NA	NA	NA	2/4:26,20	1/1:6	2/2:12	2/1:62,57	1/1:22	1/2:71,63	5/3:59,57	3/1:10,7	1/20:28,7	1/2:30,22	3/1:6,4	5/11:22,5	2/1:62,60	1/8:31,23	5/3:16,13	2/3:9,4	4/1:14,13	1/5:10,5	1/3:11,8	2/2:107	./.:0	./.:0	2/2:233	2/2:125	2/2:23	./.:0	4/4:5	1/1:91	4/4:1005	3/3:21	4/4:1	3/3:55
GE1783_0409	vDNAcla729E02_H05	NA	NA	NA	2/2:43	4/4:1	3/4:1,1	2/2:132	1/1:33	2/2:163	3/6:41,40	3/8:9,5	18/20:4,3	2/2:22	3/5:10,8	8/8:20	2/3:58,45	2/8:26,25	3/10:7,7	3/3:5	4/5:10,10	3/5:11,7	3/3:13	2/2:101	./.:0	./.:0	2/2:243	2/5:68,54	2/2:32	./.:0	2/2:3	1/1:82	4/2:579,474	2/3:8,8	./.:0	3/3:54
GE1783_0411	vDNAcla729E02_B06	NA	NA	NA	2/2:30	./.:0	3/4:1,1	2/2:108	1/1:31	2/2:119	3/6:43,32	3/3:6	20/20:7	2/2:17	3/5:5,5	8/12:11,6	2/3:49,40	8/2:24,18	10/3:10,4	3/3:6	5/4:13,10	5/3:11,6	3/3:11	2/2:79	./.:0	./.:0	2/2:227	5/2:66,46	2/2:31	22/22:1	2/4:3,2	1/1:81	4/2:466,401	3/2:6,5	4/241:2,1	3/3:32
GE1783_0413	vDNAcla729E02_D06	NA	NA	NA	4/2:21,17	1/1:7	2/3:11,2	2/1:58,49	1/1:22	2/1:70,69	5/3:46,45	3/1:20,12	1/18:24,5	1/2:28,26	1/3:8,6	5/5:16	1/2:52,41	8/1:29,22	3/5:5,5	3/2:9,6	1/4:11,7	5/1:12,12	3/1:21,15	2/2:88	./.:0	./.:0	2/2:237	2/2:119	2/2:33	./.:0	4/4:4	1/1:86	4/4:936	3/3:5	./.:0	3/3:54
GE1783_0414	vDNAcla729E02_E06	NA	NA	NA	2/2:46	./.:0	./.:0	2/2:111	1/1:33	2/2:195	6/3:49,42	3/8:9,2	18/20:7,4	2/2:28	5/3:12,8	8/8:25	2/3:47,44	8/2:34,28	10/3:10,6	3/3:9	4/5:10,10	5/3:12,7	3/3:11	2/2:106	2/2:1	./.:0	2/2:237	5/2:77,53	2/2:31	./.:0	4/4:1	1/1:102	4/2:592,577	3/2:15,8	4/4:1	3/3:63
GE1783_0415	vDNAcla729E02_F06	NA	NA	NA	4/2:8,5	1/1:1	2/3:7,1	2/1:33,29	1/1:6	1/2:25,24	5/3:23,19	3/1:5,5	1/20:5,2	2/1:15,13	1/1:3	5/5:14	1/2:33,18	8/1:12,8	3/5:3,3	2/3:3,2	1/4:4,4	1/5:9,4	3/1:7,4	2/2:36	2/2:1	./.:0	2/2:121	2/2:58	2/2:19	./.:0	4/4:3	1/1:33	4/4:277	3/3:8	4/4:1	3/3:25
GE1783_0416	vDNAcla729E02_G06	NA	NA	NA	2/2:42	./.:0	4/4:6	2/2:119	1/1:48	2/2:135	6/3:45,43	3/8:10,3	18/20:6,6	2/2:31	5/3:12,7	8/8:24	3/2:71,44	2/8:37,32	3/10:12,9	3/3:8	5/4:14,13	5/3:12,10	3/8:10,3	2/2:96	2/2:2	./.:0	2/2:264	5/2:62,60	2/2:37	2/2:1	4/4:4	1/1:98	4/2:583,520	3/2:8,6	185/4:2,1	3/3:46
GE1783_0417	vDNAcla729E02_H06	NA	NA	NA	4/2:19,17	1/1:6	2/3:7,1	1/2:62,51	1/1:28	1/2:80,57	3/5:40,38	3/1:12,11	1/2:30,7	1/2:32,22	3/1:8,6	5/11:24,3	2/1:59,45	8/1:25,23	3/5:10,7	3/2:8,5	1/4:17,8	1/5:12,8	1/3:15,7	2/2:68	./.:0	./.:0	2/2:232	2/2:119	2/2:26	./.:0	4/4:3	1/1:78	4/4:998	3/3:5	./.:0	3/3:53
GE1783_0420	vDNAcla729E02_C07	NA	NA	NA	4/2:22,21	1/1:11	2/2:9	1/2:54,45	1/1:12	2/1:66,58	5/3:51,36	1/3:12,6	1/18:23,4	1/2:27,22	1/3:6,3	5/5:22	1/2:44,43	1/8:33,23	3/5:9,8	3/2:6,6	4/1:10,6	5/1:9,5	1/3:17,8	2/2:66	./.:0	./.:0	2/2:199	2/2:109	2/2:27	./.:0	4/4:1	1/1:46	4/4:820	3/3:9	4/4:1	3/3:57
GE1783_0424	vDNAcla729E02_G07	NA	NA	NA	4/2:22,20	1/1:5	2/2:11	1/2:55,48	1/1:8	2/1:67,59	5/3:38,28	1/3:11,6	1/18:28,6	1/2:30,24	1/3:9,7	5/11:18,2	1/2:56,53	8/1:32,23	3/5:9,5	2/3:8,3	4/1:11,8	1/5:11,7	1/3:14,13	2/2:70	./.:0	1/1:1	2/2:209	2/2:101	2/2:37	./.:0	4/4:2	1/2:42,32	4/2:449,399	3/2:4,2	./.:0	3/2:22,18
GE1783_0425	vDNAcla729E02_H07	NA	NA	NA	2/4:27,18	1/1:6	2/2:15	1/2:66,63	1/1:30	2/1:94,80	3/5:43,34	1/3:12,9	1/18:10,6	1/2:34,26	3/1:13,7	5/11:23,3	1/2:64,46	8/1:42,36	3/5:8,7	3/2:7,7	1/4:12,9	1/5:15,13	3/1:13,12	2/2:100	./.:0	./.:0	2/2:199	2/2:110	2/2:41	./.:0	4/4:6	1/1:96	4/4:1078	3/3:10	269/241:1,1	3/3:61
GE1783_0427	vDNAcla729E02_B08	NA	NA	NA	2/2:52	./.:0	4/4:2	2/2:115	1/1:35	2/2:160	6/3:46,37	3/8:10,3	18/18:2	2/2:31	3/5:8,5	8/8:19	2/3:58,53	2/8:35,22	3/10:13,8	3/3:8	4/5:15,9	5/3:14,9	3/3:7	2/2:80	./.:0	./.:0	2/2:230	2/5:63,58	2/2:36	./.:0	4/2:4,3	1/1:90	4/2:544,486	2/3:9,8	244/244:1	3/3:73
GE1783_0434	vDNAcla729E02_A09	NA	NA	NA	4/2:8,6	1/1:1	2/2:5	1/2:11,7	1/1:1	2/1:33,23	5/3:11,2	3/1:3,3	1/2:4,4	2/1:4,3	3/3:2	5/11:11,3	2/1:19,13	1/8:11,10	3/3:1	3/2:1,1	1/1:2	5/1:5,3	1/1:5	2/2:32	./.:0	./.:0	2/2:77	2/2:45	2/2:11	./.:0	4/4:1	1/1:33	4/4:332	3/3:5	70/212:1,1	3/3:31
GE1783_0440	vDNAcla729E02_G09	NA	NA	NA	2/2:42	./.:0	4/4:1	2/2:106	1/1:38	2/2:139	3/6:48,46	3/8:6,2	20/27:3,2	2/2:19	5/3:9,3	8/12:20,4	3/2:48,39	2/8:29,16	10/3:9,5	3/3:13	5/4:8,6	3/5:12,10	3/3:17	2/2:98	./.:0	./.:0	2/2:219	2/5:50,46	2/2:29	./.:0	2/2:2	1/1:83	2/4:491,474	2/3:4,4	4/132:3,1	3/3:57
GE1783_0444	vDNAcla729E02_C10	NA	NA	NA	2/2:31	4/4:1	4/4:4	2/2:95	1/1:27	2/2:92	3/6:36,20	3/8:7,1	20/18:2,1	2/4:15,3	3/5:7,2	8/12:18,2	2/3:34,28	8/2:22,13	10/3:4,3	3/3:7	5/4:10,7	3/5:10,7	3/18:8,3	2/2:55	./.:0	1/1:1	2/2:193	5/2:39,27	2/2:33	./.:0	2/4:4,2	1/1:60	4/2:367,349	3/2:5,3	305/4:1,1	3/3:45
GE1783_0445	vDNAcla729E02_D10	NA	NA	NA	2/2:46	4/4:1	3/3:1	2/2:121	1/1:48	2/2:117	3/6:36,32	3/8:12,3	18/27:3,3	2/2:29	5/3:11,9	8/8:30	2/3:59,50	8/2:21,17	3/10:11,9	1/1:3	5/2:10,8	3/2:14,12	3/8:15,2	2/2:98	./.:0	1/2:12,2	2/5:154,96	2/5:61,52	2/2:37	2/2:2	2/2:5	2/1:47,38	2/2:979	2/2:17	4/4:1	2/3:31,31
GE1783_0446	vDNAcla729E02_E10	NA	NA	NA	4/2:18,12	1/1:5	2/2:21	2/1:89,71	1/1:13	1/2:104,100	5/3:52,50	1/3:17,13	1/20:30,7	1/2:30,27	3/1:16,8	5/5:31	2/1:70,67	1/8:42,29	3/5:11,8	3/2:12,8	1/4:20,10	5/1:10,9	1/3:14,13	2/2:124	./.:0	./.:0	2/2:273	2/2:159	2/2:35	./.:0	4/4:5	1/1:112	4/4:1337	3/3:31	4/4:1	3/3:68
GE1783_0447	vDNAcla729E02_F10	NA	NA	NA	2/2:45	4/4:1	4/3:3,1	2/2:113	1/1:43	2/2:143	3/6:38,26	3/3:14	18/27:3,2	2/2:32	3/5:11,7	8/8:16	2/3:65,57	8/2:30,19	10/3:12,4	3/3:7	4/5:12,11	5/3:13,5	3/18:13,2	2/2:85	./.:0	1/1:1	2/2:230	2/5:52,47	2/2:40	2/2:1	4/2:4,2	1/1:69	4/2:520,471	2/3:7,6	244/244:1	3/3:74
GE1783_0448	vDNAcla729E02_G10	NA	NA	NA	4/2:23,18	1/1:7	2/2:12	1/2:57,56	1/1:26	2/1:67,64	5/3:37,32	3/1:10,8	1/18:17,2	1/2:26,21	3/1:8,6	5/11:17,3	1/2:45,43	8/1:32,26	3/5:9,8	2/3:7,2	4/1:15,14	5/1:13,6	1/3:12,8	2/2:76	2/2:1	./.:0	2/2:190	2/2:98	2/2:30	./.:0	4/4:8	1/1:79	4/4:943	3/3:9	305/305:1	3/3:44
GE1783_0450	vDNAcla729E02_A11	NA	NA	NA	2/2:38	./.:0	4/4:1	2/2:105	1/1:28	2/2:159	6/3:50,33	3/8:7,3	20/27:4,4	2/2:17	5/3:8,7	8/12:15,2	2/3:53,47	2/8:21,15	10/3:11,10	3/3:4	5/4:12,8	5/3:11,9	3/3:8	2/2:80	./.:0	./.:0	2/2:214	2/5:61,54	2/2:22	./.:0	2/4:4,2	1/1:89	4/2:553,528	3/2:5,4	189/70:1,1	3/3:59
GE1783_0453	vDNAcla729E02_D11	NA	NA	NA	2/2:35	4/4:1	4/3:3,1	2/2:127	1/1:42	2/2:141	6/3:40,36	3/8:8,1	18/20:4,4	2/2:27	3/5:8,7	8/12:14,3	2/3:51,47	8/2:32,27	10/3:14,8	3/3:14	4/5:12,6	5/3:17,10	3/3:9	2/2:88	2/2:1	./.:0	2/2:200	2/5:66,55	2/2:32	2/2:2	2/4:2,1	1/1:80	4/2:493,460	3/2:9,8	4/4:1	3/3:32
GE1783_0454	vDNAcla729E02_E11	NA	NA	NA	2/2:28	./.:0	3/4:1,1	2/2:104	1/1:22	2/2:144	6/3:44,36	3/8:9,2	18/27:4,4	2/4:17,2	5/3:7,6	8/12:13,4	2/3:47,32	8/2:38,20	10/3:6,5	3/3:5	5/4:13,7	5/3:11,8	3/3:10	2/2:107	./.:0	./.:0	2/2:197	2/5:71,69	2/2:25	2/2:1	2/4:4,3	1/1:82	2/4:534,505	2/3:9,3	244/244:1	3/3:56
GE1783_0455	vDNAcla729E02_F11	NA	NA	NA	2/4:21,16	1/1:2	2/3:7,1	2/1:65,57	1/1:13	1/2:64,64	5/3:37,27	1/3:9,6	1/18:15,4	1/2:18,15	3/1:7,4	5/5:22	2/1:49,42	1/8:41,26	3/5:9,6	3/2:4,4	1/4:14,8	5/1:12,10	3/1:14,9	2/2:81	2/2:1	./.:0	2/2:210	2/2:71	2/2:38	./.:0	4/4:6	1/1:78	4/4:962	3/3:18	4/4:2	3/3:54
GE1783_0463	vDNAcla729E02_F12	NA	NA	NA	2/2:32	4/4:1	3/4:1,1	2/2:99	1/1:37	2/2:161	3/6:53,41	3/8:7,1	20/18:4,2	2/2:26	3/5:10,8	8/8:19	3/2:61,56	2/8:30,23	3/10:5,5	1/1:5	2/5:8,8	2/3:13,7	3/3:12	2/2:80	./.:0	1/1:13	2/5:115,110	5/2:64,60	2/2:22	./.:0	2/2:3	2/1:42,37	4/2:539,474	3/2:9,6	70/70:1	2/3:34,24
GE1783_0464	vDNAcla729E02_G12	NA	NA	NA	2/2:40	./.:0	4/4:3	2/2:97	1/1:43	2/2:166	6/3:40,32	3/8:6,3	20/18:6,4	2/2:22	3/5:10,7	8/12:21,4	3/2:54,54	8/2:30,20	3/10:13,10	3/3:6	4/5:6,3	5/3:9,5	3/21:14,2	2/2:81	./.:0	./.:0	2/2:198	2/5:52,46	2/2:28	./.:0	4/4:2	1/1:85	4/2:546,526	3/2:10,9	./.:0	3/3:59
GE1783_0468	vDNAcla730E03_C01	NA	NA	NA	4/2:19,18	1/4:4,1	2/2:12	1/2:85,60	1/1:23	1/2:80,76	5/3:64,48	1/3:14,10	1/2:22,10	2/1:34,33	1/3:9,5	5/11:31,4	1/2:79,49	1/8:32,32	3/5:12,5	2/3:11,5	1/4:12,5	1/5:17,9	3/1:14,14	2/2:89	./.:0	./.:0	2/2:306	2/2:102	2/2:36	./.:0	4/4:10	1/1:121	4/4:1396	3/3:18	4/212:3,1	3/3:75
GE1783_0470	vDNAcla730E03_E01	NA	NA	NA	4/2:31,25	1/1:5	2/2:13	1/2:79,61	1/1:23	1/2:67,62	5/3:56,41	1/3:14,12	1/18:27,5	2/1:29,27	3/1:4,3	5/5:22	2/1:52,50	8/1:38,32	5/3:9,6	3/2:12,8	4/1:13,10	5/1:19,7	3/1:23,13	2/2:80	./.:0	1/1:1	2/2:210	2/2:104	2/2:39	./.:0	4/4:6	1/1:74	4/4:980	3/3:15	139/74:1,1	3/3:52
GE1783_0476	vDNAcla730E03_C02	NA	NA	NA	4/2:29,28	1/1:5	2/2:22	1/2:71,63	1/1:29	2/1:93,88	5/3:62,45	3/1:12,10	1/20:31,7	2/1:32,24	3/1:9,6	5/11:28,3	1/2:71,64	8/1:37,32	3/5:19,10	2/3:10,8	1/4:16,3	1/5:17,14	1/3:18,11	2/2:126	./.:0	./.:0	2/2:306	2/2:126	2/2:39	./.:0	4/4:6	1/1:109	4/4:1263	3/3:19	4/4:1	3/3:55
GE1783_0479	vDNAcla730E03_F02	NA	NA	NA	2/2:41	4/4:2	4/4:1	2/2:94	1/1:25	2/2:144	6/3:37,32	3/8:15,3	18/18:3	2/2:24	3/5:7,7	8/8:23	3/2:37,36	2/8:24,19	3/10:8,7	3/3:10	5/4:8,3	3/5:12,8	3/3:21	2/2:90	2/2:1	./.:0	2/2:208	5/2:50,47	2/2:25	2/2:1	4/2:4,2	1/1:76	4/2:400,367	2/3:8,6	305/4:1,1	3/3:57
GE1783_0480	vDNAcla730E03_G02	NA	NA	NA	2/4:24,22	1/4:7,1	2/2:13	1/2:68,48	1/1:21	1/2:75,61	3/5:57,44	3/1:13,12	1/18:21,4	2/1:28,27	3/1:9,4	5/5:23	1/2:65,58	8/1:43,28	3/5:11,4	2/3:7,6	4/1:14,5	5/1:17,15	3/1:19,11	2/2:105	./.:0	./.:0	2/2:286	2/2:123	2/2:47	./.:0	4/4:10	1/1:114	4/4:1062	3/3:14	4/132:3,1	3/3:54
GE1783_0481	vDNAcla730E03_H02	NA	NA	NA	4/2:30,22	1/4:6,1	2/2:11	1/2:74,70	1/1:26	1/2:74,68	5/3:58,43	3/1:12,11	1/18:30,7	2/1:36,35	3/1:11,7	5/5:35	2/1:79,57	8/1:34,31	3/5:10,10	3/2:11,5	4/1:12,10	5/1:18,9	3/1:18,8	2/2:88	./.:0	./.:0	2/2:289	2/2:115	2/2:34	./.:0	4/4:12	1/1:113	4/4:1351	3/3:29	4/4:2	3/3:72
GE1783_0483	vDNAcla730E03_B03	NA	NA	NA	4/2:6,2	1/1:1	2/2:3	1/2:22,12	1/1:7	1/2:18,12	3/5:12,6	1/3:3,2	1/18:5,1	1/2:5,4	3/1:3,2	5/11:2,1	1/2:23,20	1/8:6,2	3/5:2,1	3/3:4	1/4:2,2	5/1:1,1	1/3:5,2	2/2:18	2/2:1	./.:0	2/2:46	2/2:30	2/2:9	./.:0	4/4:2	1/1:18	4/4:199	3/3:1	./.:0	3/3:5
GE1783_0487	vDNAcla730E03_A04	NA	NA	NA	7/2:35,33	./.:0	1/4:12,2	1/2:72,63	1/1:32	2/4:107,102	5/5:51	1/7:10,3	1/18:30,8	2/1:37,34	3/1:8,8	5/11:28,3	1/2:83,80	1/8:39,24	3/5:16,12	2/3:12,9	1/4:23,14	5/1:13,6	3/1:23,15	2/2:108	./.:0	./.:0	2/2:309	2/2:187	2/2:50	./.:0	4/4:10	1/1:117	4/4:1323	3/3:27	4/4:2	3/3:75
GE1783_0487	vDNAcla730E03_H03	NA	NA	NA	7/2:38,33	8/4:1,1	1/1:10	1/2:66,51	1/1:25	4/2:98,84	5/5:41	1/7:17,2	1/2:25,5	2/1:33,33	3/1:15,10	5/11:27,3	2/1:65,64	8/1:34,28	5/3:14,10	2/3:16,8	1/4:17,8	5/1:13,12	3/1:14,11	2/2:89	./.:0	./.:0	2/2:264	2/2:105	2/2:44	./.:0	4/4:11	1/1:81	4/4:975	3/3:10	4/191:3,1	3/3:59
GE1783_0489	vDNAcla730E03_C04	NA	NA	NA	2/2:35	./.:0	4/3:3,1	2/2:102	1/1:15	2/2:151	6/3:49,38	3/8:9,3	18/18:2	2/2:19	3/5:6,4	8/12:19,3	2/3:64,38	8/2:29,21	10/3:12,9	3/3:12	4/5:7,6	5/3:12,11	3/3:17	2/2:80	./.:0	./.:0	2/2:228	5/2:66,54	2/2:36	./.:0	2/4:4,2	1/1:81	4/2:444,419	3/2:12,5	4/4:1	3/3:61
GE1783_0491	vDNAcla730E03_E04	NA	NA	NA	2/4:27,22	./.:0	2/2:12	1/2:69,56	1/1:13	1/2:89,87	3/5:61,47	1/3:15,9	1/18:23,9	2/1:27,26	3/5:15,3	8/12:10,5	2/3:69,48	2/8:33,22	10/3:10,9	3/3:11	5/4:13,10	5/3:14,7	3/3:14	2/2:118	./.:0	./.:0	2/2:258	2/5:62,58	2/2:39	./.:0	4/2:8,4	1/1:100	4/2:602,563	3/2:8,7	4/4:1	3/3:55
GE1783_0492	vDNAcla730E03_F04	NA	NA	NA	2/2:51	4/4:2	4/3:4,1	2/2:118	1/1:41	2/2:132	3/6:45,33	3/8:10,3	20/18:9,5	2/2:26	5/3:10,7	8/8:34	2/3:64,46	8/2:30,22	3/10:12,7	3/3:6	4/5:14,9	3/5:15,5	3/8:12,2	2/2:95	./.:0	./.:0	2/2:280	2/5:61,56	2/2:38	2/2:1	4/2:6,2	1/1:91	4/2:486,443	2/3:6,5	4/4:4	3/3:53
GE1783_0494	vDNAcla730E03_H04	NA	NA	NA	2/2:38	4/4:2	3/4:2,2	2/2:101	1/1:22	2/2:119	6/3:42,32	3/8:7,3	20/20:2	2/4:16,4	5/3:11,6	8/12:26,4	2/3:50,33	2/8:19,18	3/10:8,6	3/3:7	5/4:8,2	5/3:13,4	3/3:6	2/2:67	2/2:1	./.:0	2/2:164	2/2:78	2/2:31	./.:0	4/4:6	1/1:77	4/4:659	3/3:10	185/254:1,1	3/3:29
GE1783_0495	vDNAcla730E03_A05	NA	NA	NA	2/2:48	4/4:1	3/3:2	2/2:175	1/1:70	2/2:179	6/3:63,61	3/3:23	18/20:8,6	2/2:36	5/3:13,11	8/12:32,4	2/3:96,82	2/8:43,41	3/10:15,10	3/3:12	5/4:11,8	3/5:15,15	3/8:20,3	2/2:115	./.:0	./.:0	2/2:346	2/5:89,85	2/2:47	2/2:2	4/2:4,4	1/1:135	4/2:867,711	2/3:13,8	189/4:1,1	3/3:82
GE1783_0499	vDNAcla730E03_E05	NA	NA	NA	2/2:56	./.:0	4/3:4,1	2/2:137	1/1:50	2/2:184	6/3:51,45	3/8:8,2	18/27:6,5	2/2:24	5/3:13,8	8/12:23,3	2/3:72,66	2/8:40,37	10/3:12,11	3/3:14	5/4:13,8	5/3:15,8	3/13:23,3	2/2:98	2/2:1	./.:0	2/2:301	5/2:67,66	2/2:46	./.:0	4/2:4,4	1/1:108	4/2:628,568	3/2:13,8	4/211:3,1	3/3:73
GE1783_0501	vDNAcla730E03_G05	NA	NA	NA	4/2:28,25	1/1:1	2/2:18	2/1:82,60	1/1:22	1/2:105,82	3/5:48,43	1/3:11,9	1/20:34,6	1/2:40,19	3/1:12,10	5/5:31	2/1:77,67	1/8:34,24	3/5:13,13	2/3:11,7	4/1:13,9	5/1:15,11	3/1:14,13	2/2:122	2/2:1	./.:0	2/2:265	2/2:148	2/2:27	./.:0	4/4:3	1/1:98	4/4:1198	3/3:17	4/4:1	3/3:61
GE1783_0504	vDNAcla730E03_B06	NA	NA	NA	2/4:4,3	1/1:4	2/2:1	1/2:21,16	1/1:2	2/1:24,17	3/5:7,6	3/1:7,2	1/20:3,1	2/1:8,8	1/1:1	5/5:6	2/1:21,17	1/8:10,4	3/3:4	2/3:2,1	1/4:5,1	1/1:5	1/3:5,4	2/2:24	./.:0	./.:0	2/2:81	2/2:34	2/2:4	./.:0	4/4:1	1/1:27	4/4:336	3/3:1	191/4:1,1	3/3:21
GE1783_0505	vDNAcla730E03_C06	NA	NA	NA	2/2:19	./.:0	3/1:1,1	2/2:34	1/1:14	2/2:64	3/6:16,11	3/8:6,2	20/20:3	2/2:9	5/3:3,1	8/12:11,3	2/3:25,20	8/2:17,14	3/10:4,3	3/2:4,1	5/5:6	5/3:3,1	3/18:5,1	2/2:40	./.:0	./.:0	2/2:108	2/5:32,19	2/2:6	./.:0	4/4:2	1/1:52	4/2:222,181	3/2:2,1	191/4:1,1	3/3:21
GE1783_0508	vDNAcla730E03_F06	NA	NA	NA	4/4:1	./.:0	3/3:1	1/2:6,2	1/1:2	1/2:3,3	5/5:5	1/1:1	1/1:1	1/1:2	./.:0	5/5:3	2/1:1,1	1/1:2	./.:0	./.:0	4/4:1	1/1:1	./.:0	2/2:5	./.:0	./.:0	2/2:13	2/2:6	2/2:1	./.:0	4/4:1	1/1:1	4/4:13	3/3:3	./.:0	3/3:1
GE1783_0510	vDNAcla730E03_H06	NA	NA	NA	4/2:4,4	1/1:1	2/2:1	1/2:20,19	1/1:6	2/1:22,15	3/5:11,6	1/3:5,2	18/1:1,1	2/2:5	3/5:1,1	./.:0	1/2:13,5	1/8:3,2	3/3:1	./.:0	4/1:2,1	5/1:2,1	1/1:2	2/2:19	./.:0	./.:0	2/2:63	2/2:29	2/2:8	./.:0	./.:0	1/1:18	4/4:383	3/3:6	./.:0	3/3:9
GE1783_0514	vDNAcla730E03_D07	NA	NA	NA	2/4:25,22	1/1:9	2/3:14,2	2/1:60,50	1/1:15	2/1:86,78	5/3:51,41	1/3:17,10	1/20:34,4	1/2:26,25	3/1:6,6	5/5:33	2/1:63,60	8/1:35,32	3/5:10,5	2/3:8,6	1/4:13,13	5/1:16,12	1/3:20,13	2/2:70	./.:0	./.:0	2/2:283	2/2:121	2/2:30	./.:0	4/4:8	1/1:94	4/4:1108	3/3:18	4/4:5	3/3:64
GE1783_0517	vDNAcla730E03_G07	NA	NA	NA	2/4:30,25	1/1:4	2/2:11	2/1:57,51	1/1:13	2/1:80,76	5/3:48,41	1/3:12,8	1/20:28,3	1/2:34,27	3/1:17,8	5/5:30	2/1:66,53	1/8:36,23	5/3:13,10	3/2:10,9	1/4:19,8	1/5:18,9	1/3:16,14	2/2:84	./.:0	./.:0	2/2:236	2/2:129	2/2:41	./.:0	4/4:6	1/1:96	4/4:1066	3/3:12	4/241:2,1	3/3:63
GE1783_0518	vDNAcla730E03_H07	NA	NA	NA	2/2:21	./.:0	4/4:3	2/2:59	1/1:8	2/2:58	3/6:16,12	3/3:3	18/20:2,2	2/4:7,2	3/3:3	8/12:17,2	2/3:31,21	8/2:14,11	3/10:4,2	3/3:6	4/4:1	5/3:4,2	3/3:11	2/2:47	./.:0	./.:0	2/2:91	2/5:29,15	2/2:15	./.:0	./.:0	1/1:31	4/2:206,194	3/3:2	4/241:2,1	3/3:24
GE1783_0519	vDNAcla730E03_A08	NA	NA	NA	2/2:94	./.:0	3/4:6,5	2/2:171	1/1:47	2/2:180	6/3:72,44	3/8:8,7	20/18:3,2	2/2:42	3/5:13,13	8/12:18,4	3/2:77,72	2/8:41,34	10/3:20,16	3/3:10	4/5:18,15	5/3:16,13	3/8:22,4	2/2:114	./.:0	./.:0	2/2:349	2/5:75,72	2/2:52	2/11:3,1	2/4:5,1	1/1:117	4/2:806,658	3/2:17,8	4/4:5	3/3:89
GE1783_0520	vDNAcla730E03_B08	NA	NA	NA	4/2:7,3	./.:0	2/2:6	1/2:28,20	1/1:1	2/1:37,28	3/5:15,11	1/3:4,2	1/1:10	2/1:6,4	3/3:2	5/5:6	2/1:19,16	8/1:12,9	3/3:4	2/3:5,2	1/1:4	5/1:5,4	3/3:3	2/2:45	./.:0	./.:0	2/2:70	2/2:33	2/2:11	./.:0	4/4:2	1/1:29	4/4:387	3/3:7	4/4:1	3/3:19
GE1783_0523	vDNAcla730E03_E08	NA	NA	NA	4/2:24,16	1/4:6,1	2/2:18	2/1:67,57	1/1:22	1/2:64,59	3/5:42,39	3/1:13,10	1/18:20,5	2/1:23,18	3/1:9,8	5/11:25,4	1/2:67,52	8/1:23,19	3/5:9,6	2/3:8,6	1/4:8,6	1/5:15,9	3/1:13,10	2/2:103	2/2:1	./.:0	2/2:261	2/2:91	2/2:48	./.:0	4/4:5	1/1:92	4/4:1267	3/3:16	254/254:1	3/3:67
GE1783_0528	vDNAcla730E03_B09	NA	NA	NA	2/2:56	./.:0	3/4:2,2	2/2:128	1/1:48	2/2:155	3/6:43,38	3/3:20	18/20:6,4	2/2:29	5/3:9,5	8/12:25,5	3/2:60,56	8/2:28,24	10/3:12,6	3/3:10	5/4:19,12	5/3:17,10	3/3:24	2/2:109	./.:0	1/1:1	2/2:301	2/5:72,65	2/2:46	2/2:1	4/2:3,1	1/1:97	4/2:590,530	2/3:10,9	269/269:1	3/3:75
GE1783_0532	vDNAcla730E03_F09	NA	NA	NA	2/2:37	4/4:1	3/4:1,1	2/2:104	1/1:29	2/2:128	6/3:40,32	3/8:11,3	20/27:3,2	2/2:31	3/5:7,4	8/12:29,3	2/3:62,41	8/2:22,14	10/3:9,3	3/3:6	4/5:11,9	5/3:15,6	3/3:15	2/2:91	./.:0	1/1:16	2/5:117,90	5/2:61,60	2/2:24	2/2:3	2/2:2	2/1:43,35	2/2:894	2/2:16	272/132:1,1	3/2:33,31
GE1783_0535	vDNAcla730E03_A10	NA	NA	NA	4/2:40,29	1/1:5	2/2:20	2/1:88,68	1/1:31	1/2:96,92	5/3:72,57	3/1:15,14	1/18:35,7	2/1:42,36	3/1:14,9	5/11:43,9	1/2:84,72	8/1:37,31	5/3:14,9	2/3:8,6	1/4:16,11	1/5:17,14	3/1:19,19	2/2:123	2/2:2	./.:0	2/2:330	2/2:203	2/2:48	./.:0	4/4:8	1/1:127	4/4:1268	3/3:16	4/263:3,1	3/3:72
GE1783_0536	vDNAcla730E03_B10	NA	NA	NA	4/2:8,8	1/1:1	2/1:3,1	1/2:23,15	1/1:5	2/1:23,16	5/3:14,10	1/3:6,5	18/1:2,2	1/2:11,10	1/1:3	5/11:6,1	1/2:23,20	8/1:11,10	3/3:1	3/3:3	4/5:1,1	5/3:4,3	3/3:2	2/2:20	./.:0	./.:0	2/2:98	2/5:21,17	2/2:12	./.:0	4/4:1	1/1:35	4/2:186,155	3/2:4,1	4/4:2	3/3:10
GE1783_0539	vDNAcla730E03_E10	NA	NA	NA	4/2:38,19	1/1:6	2/3:16,3	1/2:95,79	1/1:22	1/2:106,92	5/3:54,50	1/3:19,16	1/18:30,7	1/2:46,26	3/1:11,5	5/11:29,3	1/2:77,63	1/8:42,41	5/3:10,7	3/2:14,8	1/4:19,16	5/1:24,14	1/3:20,11	2/2:106	./.:0	./.:0	2/2:347	2/2:123	2/2:62	./.:0	4/4:3	1/1:106	4/4:1474	3/3:21	252/252:1	3/3:71
GE1783_0541	vDNAcla730E03_G10	NA	NA	NA	4/2:34,19	1/1:2	2/3:17,2	2/1:73,48	1/1:27	2/1:83,66	3/5:52,51	1/3:14,11	1/20:25,3	2/1:36,35	3/1:11,8	5/5:30	1/2:66,57	1/8:31,28	5/3:10,6	3/2:13,9	1/4:10,9	5/1:15,14	3/1:26,25	2/2:84	2/2:1	./.:0	2/2:237	2/2:117	2/2:46	./.:0	4/4:6	1/1:91	4/4:1003	3/3:18	4/4:1	3/3:52
GE1783_0544	vDNAcla730E03_B11	NA	NA	NA	./.:0	./.:0	./.:0	./.:0	./.:0	4/4:1	./.:0	./.:0	./.:0	2/2:2	./.:0	./.:0	1/2:5,1	8/8:1	./.:0	./.:0	./.:0	./.:0	1/1:1	2/2:2	./.:0	./.:0	2/5:3,1	./.:0	./.:0	./.:0	./.:0	1/1:3	2/4:19,14	./.:0	./.:0	2/3:1,1
GE1783_0545	vDNAcla730E03_C11	NA	NA	NA	2/2:47	4/4:1	4/4:2	2/2:84	1/1:30	2/2:95	6/3:33,31	3/3:10	18/20:3,2	2/4:12,3	3/5:9,4	8/12:15,5	3/2:55,49	8/2:16,14	10/3:6,4	3/3:6	4/5:3,2	5/3:7,4	3/8:12,2	2/2:57	./.:0	./.:0	2/2:177	2/5:48,42	2/2:25	./.:0	2/4:3,1	1/1:60	4/2:352,343	2/3:9,7	74/74:1	3/3:39
GE1783_0546	vDNAcla730E03_D11	NA	NA	NA	4/2:3,1	1/1:1	./.:0	2/1:16,13	1/1:1	2/1:20,13	5/3:12,12	1/1:1	1/1:9	2/1:7,3	3/3:2	5/5:12	2/1:15,12	1/8:7,4	5/5:1	3/2:2,1	1/1:4	1/5:3,2	3/3:2	2/2:23	./.:0	1/1:3	5/2:35,30	2/2:41	2/2:8	./.:0	./.:0	1/2:8,7	4/2:159,136	2/3:1,1	1/1:1	3/2:5,3
GE1783_0548	vDNAcla730E03_F11	NA	NA	NA	2/2:3	1/1:1	2/2:1	1/2:6,2	1/1:2	2/4:8,1	6/6:3	./.:0	./.:0	2/2:1	5/5:1	8/8:1	3/2:2,2	8/8:1	10/10:1	3/3:1	./.:0	./.:0	./.:0	2/2:10	./.:0	./.:0	2/5:9,2	2/5:8,5	./.:0	./.:0	4/4:1	1/1:7	4/2:49,31	./.:0	171/171:1	3/3:10
GE1783_0551	vDNAcla730E03_A12	NA	NA	NA	2/2:68	4/4:2	4/4:2	2/2:210	1/1:58	2/2:183	3/6:70,70	3/8:18,3	20/18:6,3	2/2:50	3/5:11,10	8/12:29,4	2/3:108,102	2/8:33,32	3/10:12,12	3/3:12	5/4:16,14	5/3:23,12	3/8:19,2	2/2:121	./.:0	./.:0	2/2:472	5/2:82,64	2/2:68	2/2:2	2/4:4,2	1/1:144	4/2:891,774	2/3:12,9	4/4:1	3/3:84
GE1783_0556	vDNAcla730E03_F12	NA	NA	NA	4/2:30,22	1/1:7	2/2:12	1/2:85,63	1/1:16	1/2:88,75	3/5:58,55	1/3:12,7	1/20:25,5	1/2:27,24	3/1:15,14	5/5:30	1/2:71,62	8/1:41,36	3/5:13,8	2/3:9,7	4/1:11,8	1/5:16,13	1/3:17,13	2/2:102	./.:0	./.:0	2/2:306	2/2:111	2/2:48	./.:0	4/4:10	1/1:118	4/4:1152	3/3:17	4/4:2	3/3:65
GE1783_0560	vDNAcla731E04_B01	NA	NA	NA	2/2:50	./.:0	3/4:1,1	2/2:84	1/1:29	2/2:113	3/6:40,37	8/3:5,4	18/20:3,2	2/2:22	3/5:5,3	8/8:17	2/3:44,35	8/2:22,19	10/3:9,8	3/3:8	5/4:7,6	5/3:15,6	3/8:7,3	2/2:57	./.:0	./.:0	2/2:220	5/2:65,40	2/2:45	./.:0	2/4:3,2	1/1:77	4/2:464,444	2/3:4,2	253/74:1,1	3/3:47
GE1783_0562	vDNAcla731E04_D01	NA	NA	NA	2/2:35	./.:0	3/4:3,3	2/2:82	1/1:26	2/2:123	6/3:43,36	3/8:14,2	18/20:4,3	2/2:35	3/5:7,7	8/8:20	3/2:59,42	2/8:29,26	3/10:7,4	3/3:9	4/5:7,5	5/3:12,8	3/3:14	2/2:82	./.:0	1/1:1	2/2:222	5/2:52,44	2/2:46	2/2:1	2/4:4,2	1/1:73	4/2:521,494	2/3:8,8	4/4:3	3/3:63
GE1783_0563	vDNAcla731E04_E01	NA	NA	NA	2/2:46	./.:0	4/3:3,2	2/2:107	1/1:31	2/2:117	6/3:40,36	3/8:13,3	18/18:2	2/4:23,3	5/3:6,5	8/8:24	2/3:51,42	2/8:24,21	10/3:9,8	3/3:8	5/4:8,7	3/5:9,5	3/3:12	2/2:73	./.:0	1/1:1	2/2:212	2/5:53,50	2/2:37	11/11:1	2/4:4,2	1/1:72	2/4:421,418	2/3:7,7	4/4:1	3/3:65
GE1783_0565	vDNAcla731E04_G01	NA	NA	NA	2/2:1	./.:0	./.:0	2/2:5	1/1:1	2/2:12	3/6:1,1	./.:0	./.:0	2/2:1	./.:0	./.:0	2/2:3	8/8:2	3/3:2	./.:0	4/5:3,2	5/3:2,1	3/3:1	2/2:4	2/2:1	./.:0	2/2:8	5/5:1	2/2:1	./.:0	./.:0	1/1:4	4/2:21,18	./.:0	./.:0	3/2:4,1
GE1783_0566	vDNAcla731E04_H01	NA	NA	NA	2/4:31,23	1/1:6	2/2:14	2/1:63,52	1/1:22	2/1:96,80	3/5:43,41	1/3:15,9	1/2:29,6	2/1:39,27	1/3:10,6	5/11:35,6	2/1:82,75	1/8:34,25	5/3:12,7	3/2:9,5	4/1:17,14	1/5:11,6	1/3:21,17	2/2:89	./.:0	./.:0	2/2:283	5/2:79,64	2/2:39	2/2:2	4/2:7,4	1/2:49,49	2/2:1099	2/2:13	./.:0	2/3:31,27
GE1783_0570	vDNAcla731E04_D02	NA	NA	NA	4/2:26,22	1/1:5	2/2:14	1/2:73,70	1/1:16	1/2:64,56	5/3:39,38	3/1:20,16	1/18:30,5	2/1:28,26	1/3:9,3	5/11:23,6	2/1:78,61	1/2:27,16	5/2:10,8	2/1:14,7	1/2:13,8	2/1:17,13	3/1:18,10	2/2:101	./.:0	1/1:10	5/2:129,119	2/2:103	2/2:36	2/2:2	4/2:3,2	1/2:50,40	4/2:536,509	3/2:6,4	212/212:1	3/2:36,26
GE1783_0571	vDNAcla731E04_E02	NA	NA	NA	2/2:29	./.:0	4/3:4,1	2/2:125	1/1:37	2/2:107	6/3:46,41	3/8:8,1	18/20:4,4	2/2:21	3/5:7,4	8/12:20,3	2/3:53,46	8/2:24,22	3/10:9,7	3/3:4	5/4:7,6	5/3:12,6	3/3:10	2/2:77	2/2:1	1/1:1	2/2:192	2/5:70,52	2/2:31	2/2:1	2/4:5,4	1/1:79	4/2:517,461	2/3:6,4	191/191:1	3/3:62
GE1783_0575	vDNAcla731E04_A03	NA	NA	NA	2/2:54	4/4:1	4/4:3	2/2:131	1/1:48	2/2:168	6/3:56,53	3/8:8,2	20/18:8,3	2/2:36	5/3:10,3	8/8:19	2/3:70,58	8/2:43,38	10/3:10,6	3/3:4	4/5:8,6	5/3:19,11	3/3:10	2/2:107	./.:0	./.:0	2/2:242	5/2:75,70	2/2:57	./.:0	4/2:2,1	1/1:87	4/2:657,551	2/3:10,7	4/4:1	3/3:64
GE1783_0576	vDNAcla731E04_B03	NA	NA	NA	2/2:3	./.:0	4/4:1	2/2:22	1/1:5	2/2:32	3/6:6,6	8/8:1	./.:0	2/2:2	3/5:1,1	8/8:5	2/3:13,6	2/8:5,5	./.:0	3/3:4	4/5:3,1	5/5:3	3/3:4	2/2:16	./.:0	./.:0	2/2:30	2/5:13,9	2/2:7	./.:0	4/4:1	1/1:22	4/2:123,113	3/3:1	4/4:1	3/3:17
GE1783_0579	vDNAcla731E04_E03	NA	NA	NA	4/2:30,24	1/1:3	2/3:16,2	1/2:66,66	1/1:28	1/2:87,82	5/3:43,39	3/1:17,9	1/2:23,7	2/1:29,28	1/3:7,6	5/11:17,3	2/1:67,57	8/1:31,25	3/5:10,9	2/3:7,5	1/4:11,9	1/5:17,15	1/3:16,6	2/2:111	./.:0	./.:0	2/2:269	2/2:133	2/2:39	./.:0	4/4:4	1/1:87	4/4:1162	3/3:16	4/4:1	3/3:63
GE1783_0585	vDNAcla731E04_C04	NA	NA	NA	2/4:20,14	1/1:1	2/2:14	1/2:46,45	1/1:15	2/1:69,64	5/3:51,45	1/3:11,8	1/2:18,7	2/1:23,18	3/1:10,7	5/11:22,3	2/1:47,43	1/8:36,29	5/3:9,4	1/2:6,5	1/2:14,6	2/1:15,10	1/3:14,10	2/2:78	./.:0	1/1:18	2/5:107,107	2/2:107	2/2:27	./.:0	4/2:4,1	1/2:48,30	2/4:474,465	3/2:7,4	./.:0	2/3:22,22
GE1783_0588	vDNAcla731E04_A05	NA	NA	NA	2/2:21	./.:0	4/4:1	2/2:85	1/1:14	2/2:121	3/6:23,23	3/8:5,1	20/18:3,1	2/4:16,4	5/3:6,2	8/8:17	3/2:45,44	2/8:21,10	10/3:7,3	3/3:2	4/5:6,3	5/3:6,5	3/3:3	2/2:60	./.:0	./.:0	2/2:172	5/2:37,27	2/2:28	2/2:1	2/2:3	1/1:62	4/2:377,322	3/2:8,5	4/4:1	3/3:45
GE1783_0588	vDNAcla731E04_H04	NA	NA	NA	2/2:23	./.:0	4/4:2	2/2:62	1/1:10	2/2:79	3/6:14,12	3/8:7,2	18/20:2,2	2/2:14	5/3:5,3	8/8:17	2/3:40,36	2/8:18,18	3/10:5,3	3/3:4	4/5:6,3	3/3:3	3/18:2,1	2/2:38	./.:0	./.:0	2/2:97	2/5:35,34	2/2:21	2/2:1	2/2:3	1/1:44	4/2:281,258	3/2:4,3	./.:0	3/3:30
GE1783_0592	vDNAcla731E04_E05	NA	NA	NA	2/4:23,19	1/1:3	2/3:12,2	2/1:57,56	1/1:15	1/2:93,88	5/3:33,31	1/3:11,4	1/18:35,6	2/1:36,32	3/1:10,9	5/5:33	1/2:63,52	1/8:37,25	3/5:11,10	2/3:11,6	1/4:11,10	1/5:17,13	1/3:17,7	2/2:115	2/2:1	./.:0	2/2:259	2/2:123	2/2:41	./.:0	4/4:6	1/1:102	4/4:1333	3/3:12	305/185:1,1	3/3:76
GE1783_0593	vDNAcla731E04_F05	NA	NA	NA	2/2:33	4/4:1	4/4:1	2/2:108	1/1:36	2/2:133	6/3:37,36	3/8:8,1	18/20:6,3	2/2:28	3/5:10,10	8/12:23,9	2/3:54,43	2/8:24,18	3/10:3,3	3/3:6	4/5:4,4	3/5:14,14	3/3:6	2/2:90	./.:0	1/1:1	2/2:243	5/2:60,55	2/2:40	2/2:1	4/2:3,1	1/1:74	4/2:562,461	3/2:9,7	70/132:1,1	3/3:56
GE1783_0594	vDNAcla731E04_G05	NA	NA	NA	2/2:1	./.:0	./.:0	2/1:4,3	./.:0	1/2:3,1	./.:0	./.:0	2/2:1	2/2:1	1/1:1	./.:0	2/2:3	8/8:3	./.:0	./.:0	4/4:1	1/5:3,1	3/1:1,1	2/2:1	./.:0	./.:0	2/2:6	2/2:1	2/2:1	./.:0	./.:0	1/1:4	4/2:31,5	./.:0	./.:0	3/3:2
GE1783_0597	vDNAcla731E04_B06	NA	NA	NA	4/2:21,21	1/1:7	2/2:10	2/1:65,56	1/1:13	1/2:71,63	5/3:41,34	1/3:16,8	1/2:13,8	2/1:24,20	1/3:6,5	5/11:18,4	2/1:62,61	1/8:23,22	3/5:9,7	3/2:7,3	1/4:8,5	1/5:15,5	1/3:14,13	2/2:101	./.:0	./.:0	2/2:214	2/2:115	2/2:29	./.:0	4/4:10	1/1:77	4/4:997	3/3:15	4/4:1	3/3:51
GE1783_0600	vDNAcla731E04_E06	NA	NA	NA	4/7:23,17	1/1:4	2/1:8,6	1/2:110,23	1/1:4	4/1:57,56	5/3:33,5	1/3:12,2	1/2:21,3	2/1:32,21	3/1:13,10	14/5:20,11	1/2:78,15	1/2:24,22	5/2:9,5	2/1:9,4	2/1:8,7	1/2:10,7	3/1:12,8	2/2:78	2/2:1	1/1:11	2/5:169,96	2/2:106	2/2:35	./.:0	4/2:4,3	1/2:50,26	4/2:607,454	3/2:10,5	1/1:1	3/2:38,16
GE1783_0603	vDNAcla731E04_H06	NA	NA	NA	2/2:57	4/4:1	3/4:2,1	2/2:128	1/1:39	2/2:180	6/3:55,36	3/8:7,1	20/18:3,2	2/4:36,4	3/5:9,7	8/12:25,4	3/2:65,64	2/8:40,32	10/3:15,12	3/3:10	4/5:14,9	3/5:9,8	3/3:19	2/2:97	2/2:1	./.:0	2/2:254	5/2:66,62	2/2:30	2/2:2	2/4:10,3	1/1:88	4/2:602,578	3/2:12,8	211/211:1	3/3:72
GE1783_0604	vDNAcla731E04_A07	NA	NA	NA	2/2:46	./.:0	3/4:3,3	2/2:116	1/1:35	2/2:136	6/3:39,38	3/3:12	20/20:4	2/2:37	5/3:5,2	8/12:19,5	3/2:77,55	2/8:31,25	3/10:11,7	3/3:7	5/4:8,3	3/5:15,13	3/3:12	2/2:59	./.:0	./.:0	2/2:240	2/5:51,46	2/2:24	./.:0	4/2:8,3	1/1:86	4/2:578,525	2/3:8,5	74/74:1	3/3:67
GE1783_0611	vDNAcla731E04_H07	NA	NA	NA	2/2:52	./.:0	3/4:3,1	2/2:142	1/1:38	2/2:179	3/6:50,47	3/8:15,3	18/20:10,4	2/2:30	5/3:13,7	8/12:26,5	2/3:76,67	2/8:40,35	10/3:11,10	3/3:12	4/5:17,6	5/3:15,11	3/8:20,4	2/2:100	6/6:1	./.:0	2/2:285	2/5:64,62	2/2:30	2/2:1	4/2:3,2	1/1:100	4/2:638,617	3/2:11,10	4/4:2	3/3:61
GE1783_0612	vDNAcla731E04_A08	NA	NA	NA	4/2:6,4	1/1:1	2/3:2,1	1/2:15,9	./.:0	1/2:15,6	5/3:9,3	1/3:2,1	1/20:6,1	1/1:3	1/1:1	5/5:6	1/2:17,13	1/8:8,6	./.:0	./.:0	1/4:3,1	5/1:2,1	1/1:3	2/2:25	./.:0	1/1:1	2/2:54	2/2:21	2/2:4	./.:0	./.:0	1/1:20	4/4:271	3/3:3	./.:0	3/3:13
GE1783_0614	vDNAcla731E04_C08	NA	NA	NA	2/2:42	4/1:1,1	3/4:1,1	2/2:95	1/1:36	2/2:146	6/3:39,35	3/3:13	20/18:4,3	2/2:27	3/5:7,6	8/12:20,3	2/3:48,46	2/8:25,18	10/3:11,8	3/3:7	5/4:8,7	3/5:7,5	3/21:11,2	2/2:90	2/2:1	1/1:2	2/2:201	2/5:60,47	2/2:42	11/11:1	4/4:2	1/1:79	4/4:1013	3/3:9	4/4:1	3/3:54
GE1783_0615	vDNAcla731E04_D08	NA	NA	NA	2/2:41	./.:0	4/3:4,1	2/2:113	1/1:37	2/2:135	3/6:54,41	3/3:15	18/18:1	2/2:27	5/3:6,3	8/12:22,5	2/3:55,54	2/8:27,25	3/10:10,7	3/3:6	5/4:14,10	5/3:11,7	3/3:10	2/2:91	./.:0	./.:0	2/2:192	2/5:66,54	2/2:20	27/27:1	4/2:4,2	1/1:78	4/2:550,520	3/2:9,8	70/254:1,1	3/2:40,25
GE1783_0616	vDNAcla731E04_E08	NA	NA	NA	4/2:34,25	1/1:6	2/2:15	2/1:59,55	1/1:26	2/1:83,73	3/5:43,40	1/3:16,8	1/27:20,6	1/2:40,21	3/1:8,6	5/5:26	1/2:63,50	1/8:36,24	5/3:10,8	3/2:15,6	1/4:11,11	5/1:12,10	1/3:11,8	2/2:82	./.:0	./.:0	2/2:232	2/2:136	2/2:38	./.:0	4/4:5	1/1:83	4/4:1163	3/3:18	226/226:1	3/3:67
GE1783_0617	vDNAcla731E04_F08	NA	NA	NA	2/4:28,19	1/1:3	2/2:16	2/1:52,47	1/1:23	1/2:78,52	5/3:46,25	3/1:11,11	1/20:16,6	1/2:27,25	1/3:10,4	5/5:23	1/2:54,52	1/8:30,24	5/3:7,5	2/3:8,2	1/4:15,14	1/5:20,13	3/1:12,11	2/2:85	2/2:1	./.:0	2/2:208	2/2:109	2/2:42	./.:0	4/4:6	1/1:80	4/4:1030	3/3:13	./.:0	3/3:66
GE1783_0618	vDNAcla731E04_G08	NA	NA	NA	2/2:3	./.:0	./.:0	2/2:3	1/1:5	2/4:3,1	6/6:2	3/8:2,1	./.:0	4/4:1	./.:0	8/8:5	2/3:4,1	8/2:2,1	./.:0	3/3:1	4/5:2,1	3/5:1,1	./.:0	2/2:4	./.:0	./.:0	2/2:11	5/2:3,2	2/2:3	./.:0	4/4:1	1/1:1	2/4:21,21	./.:0	./.:0	3/3:3
GE1783_0620	vDNAcla731E04_A09	NA	NA	NA	2/4:14,13	1/1:1	2/2:11	1/2:39,28	1/1:13	2/1:38,30	5/3:25,12	1/3:8,3	1/20:15,3	1/2:16,13	3/1:2,2	5/5:16	1/2:34,32	1/8:21,18	3/5:4,2	2/2:1	1/4:5,5	1/5:11,7	3/1:4,2	2/2:47	./.:0	1/1:1	2/2:144	2/2:55	2/2:19	./.:0	4/4:4	1/1:71	4/4:730	3/3:7	./.:0	3/3:50
GE1783_0633	vDNAcla731E04_F10	NA	NA	NA	4/2:26,22	1/1:6	2/2:18	2/1:61,59	1/1:13	2/1:81,67	5/3:46,41	1/3:8,7	1/18:20,4	2/1:29,22	3/1:11,4	5/11:31,4	2/1:57,51	8/1:32,24	3/5:13,6	3/2:13,2	4/1:12,9	1/5:13,7	3/1:19,11	2/2:93	./.:0	2/2:1	2/2:225	2/2:137	2/2:31	./.:0	4/4:2	1/1:78	4/4:1160	3/3:14	4/4:1	3/3:50
GE1783_0639	vDNAcla731E04_D11	NA	NA	NA	4/2:32,25	1/1:9	2/2:12	2/1:60,58	1/1:16	2/1:72,68	3/5:50,43	3/1:13,10	1/18:26,4	2/1:38,37	3/1:5,5	5/11:25,4	1/2:69,61	1/8:33,25	3/5:18,9	3/2:9,8	4/1:14,10	1/5:14,10	1/3:20,17	2/2:86	./.:0	1/1:1	2/2:239	2/2:112	2/2:34	./.:0	4/4:3	1/1:73	4/4:1135	3/3:18	4/4:1	3/3:71
GE1783_0640	vDNAcla731E04_E11	NA	NA	NA	2/2:40	4/4:1	4/4:1	2/2:106	1/1:34	2/2:137	6/3:41,33	3/8:7,4	18/20:6,3	2/2:26	5/3:6,2	8/8:23	2/3:59,49	8/2:23,15	3/10:9,7	3/3:10	4/5:15,6	5/3:9,5	3/21:4,1	2/2:127	2/2:1	./.:0	2/2:208	5/2:57,46	2/2:30	2/2:1	2/2:2	1/1:83	4/2:576,548	2/3:7,5	252/4:1,1	3/3:52
GE1783_0643	vDNAcla731E04_H11	NA	NA	NA	4/2:30,27	1/1:4	2/2:13	2/1:64,58	1/1:21	2/1:81,75	5/3:37,34	3/1:11,8	1/18:25,4	1/2:26,22	1/3:14,6	5/5:29	2/1:59,59	1/8:36,29	5/3:13,5	3/2:12,8	4/1:16,7	1/5:17,10	3/1:11,9	2/2:98	./.:0	1/1:15	2/5:123,101	2/2:101	2/2:35	60/60:1	4/2:3,3	1/2:40,37	4/2:521,486	2/3:7,7	4/4:1	3/2:31,24
GE1783_0645	vDNAcla731E04_B12	NA	NA	NA	4/2:20,18	1/1:2	2/3:6,1	2/1:65,51	1/1:22	1/2:81,73	3/5:36,33	3/1:12,10	1/1:27	2/1:33,29	3/1:6,5	5/11:22,4	2/1:60,58	8/1:23,19	3/5:12,6	3/2:8,6	1/4:15,11	1/5:16,15	3/1:7,6	2/2:84	./.:0	./.:0	2/2:223	2/2:109	2/2:23	./.:0	4/4:6	1/1:84	4/4:1092	3/3:7	4/4:1	3/3:51
GE1783_0646	vDNAcla731E04_C12	NA	NA	NA	2/2:41	4/4:2	4/4:3	2/2:97	1/1:30	2/2:138	3/6:43,32	3/8:8,6	20/18:6,3	2/2:32	3/5:6,6	8/12:20,4	3/2:49,44	2/8:20,17	10/3:12,7	3/3:11	5/4:17,6	5/3:13,6	3/3:11	2/2:74	./.:0	1/1:12	2/5:109,91	2/5:61,48	2/2:34	./.:0	2/2:7	1/2:42,37	2/2:830	2/2:13	./.:0	2/3:25,19
GE1783_0647	vDNAcla731E04_D12	NA	NA	NA	2/4:28,21	1/1:6	2/2:15	1/2:67,60	1/1:16	1/2:75,66	5/3:41,38	1/3:18,14	1/18:16,3	2/1:22,18	3/1:7,5	5/5:17	1/2:53,49	1/8:44,21	3/5:7,7	3/2:8,2	1/4:12,12	1/5:12,11	3/1:13,9	2/2:90	./.:0	./.:0	2/2:211	2/2:90	2/2:42	./.:0	4/4:4	1/1:78	4/4:1092	3/3:13	4/4:1	3/3:43
GE1783_0649	vDNAcla731E04_F12	NA	NA	NA	4/2:26,26	1/4:2,1	2/3:9,1	1/2:73,70	1/1:26	2/1:84,70	5/3:39,36	1/3:11,5	1/20:23,4	1/2:37,28	3/1:8,8	5/5:24	1/2:58,54	1/8:26,21	3/5:7,4	3/2:9,6	4/1:11,9	1/5:15,11	3/1:13,12	2/2:93	2/2:2	./.:0	2/2:217	2/2:133	2/2:37	./.:0	4/4:3	1/1:92	4/4:1117	3/3:18	241/4:2,1	3/3:70
GE1783_0652	vDNAcla732E05_A01	NA	NA	NA	4/2:37,32	1/4:7,1	2/2:13	2/1:105,97	1/1:33	1/2:107,92	5/3:56,54	3/1:19,19	1/2:31,7	2/1:59,39	3/1:11,5	5/11:35,4	1/2:105,79	1/8:44,34	5/3:17,13	3/2:8,5	4/1:17,16	5/1:21,19	1/3:23,14	2/2:113	./.:0	1/1:1	2/2:395	2/2:157	2/2:72	./.:0	4/4:7	1/1:140	4/4:1545	3/3:29	254/4:1,1	3/3:90
GE1783_0654	vDNAcla732E05_C01	NA	NA	NA	2/7:2,1	./.:0	4/4:1	2/2:20	1/1:5	2/2:25	6/3:6,3	3/3:1	1/20:2,1	2/2:8	3/5:2,1	8/14:4,2	2/3:9,3	8/1:6,2	3/5:1,1	3/3:3	5/2:2,1	3/5:2,2	3/1:2,1	2/2:17	./.:0	1/1:3	2/2:77	2/5:13,11	2/2:9	./.:0	./.:0	1/2:15,2	2/4:101,74	3/3:1	./.:0	3/2:9,1
GE1783_0659	vDNAcla732E05_H01	NA	NA	NA	4/2:32,26	1/1:2	2/2:12	1/2:84,78	1/1:33	1/2:89,68	5/3:55,54	1/3:26,12	1/18:31,8	2/1:46,44	1/3:10,9	5/5:28	1/2:93,84	1/8:27,22	5/3:11,10	3/2:12,5	4/1:23,12	1/5:17,10	3/1:15,15	2/2:93	./.:0	1/1:1	2/2:326	2/2:115	2/2:48	./.:0	4/4:11	1/1:105	4/4:1342	3/3:12	4/263:4,1	3/3:70
GE1783_0661	vDNAcla732E05_B02	NA	NA	NA	2/7:27,23	8/8:2	1/4:15,3	2/1:94,87	1/1:32	4/2:76,70	6/6:49	3/8:17,3	18/18:9	2/2:44	5/3:13,5	8/12:32,5	2/3:90,65	8/2:45,31	10/3:11,9	3/3:6	4/5:13,13	5/3:16,11	3/3:14	2/2:102	2/2:2	1/1:1	2/2:344	5/2:78,56	2/2:33	2/2:1	4/2:7,4	1/1:101	4/2:763,674	3/2:12,6	4/272:2,1	3/3:54
GE1783_0662	vDNAcla732E05_C02	NA	NA	NA	2/4:15,8	1/1:3	2/2:9	2/1:38,25	1/1:16	1/2:51,48	5/3:21,18	1/3:11,9	1/2:16,4	2/1:15,15	3/1:9,3	5/5:20	1/2:45,42	1/8:20,13	3/5:4,2	3/2:3,2	1/4:13,4	1/5:7,6	3/1:12,5	2/2:60	./.:0	./.:0	2/2:179	2/2:92	2/2:32	./.:0	4/4:4	1/1:73	4/4:749	3/3:7	263/263:1	3/3:40
GE1783_0663	vDNAcla732E05_D02	NA	NA	NA	2/4:40,34	1/1:10	2/2:14	1/2:70,70	1/1:35	2/1:106,97	5/3:61,51	3/1:15,15	1/18:25,7	1/2:45,36	3/1:14,14	5/5:32	2/1:79,72	8/1:49,33	5/3:13,8	3/2:10,9	1/4:18,9	1/5:20,15	3/1:21,20	2/2:112	2/2:1	./.:0	2/2:360	2/2:133	2/2:53	./.:0	4/4:8	1/1:104	4/4:1438	3/3:23	226/132:1,1	3/3:74
GE1783_0668	vDNAcla732E05_A03	NA	NA	NA	4/2:27,24	1/1:7	2/2:15	2/1:106,94	1/1:20	2/1:115,101	3/5:74,56	1/3:22,12	1/2:38,7	2/1:35,25	1/3:16,14	5/5:36	1/2:94,78	8/1:55,40	3/5:15,11	2/3:7,6	4/1:16,11	1/5:23,22	3/1:10,10	2/2:128	./.:0	1/1:3	2/2:358	2/5:85,77	2/2:52	22/22:1	4/4:5	1/1:141	4/2:864,795	2/3:11,8	226/70:1,1	3/3:86
GE1783_0670	vDNAcla732E05_C03	NA	NA	NA	2/4:30,24	1/1:8	2/2:16	1/2:86,76	1/1:29	1/2:85,82	5/3:54,50	1/3:14,9	1/20:23,5	2/1:38,34	3/1:7,5	5/11:29,6	2/1:87,86	8/1:53,35	3/5:11,11	3/2:13,4	1/4:18,12	5/1:15,14	3/1:15,15	2/2:92	./.:0	1/1:1	2/2:282	2/5:87,63	2/2:33	2/2:1	2/4:5,3	1/1:97	4/2:617,590	2/3:11,10	4/74:5,1	3/3:74
GE1783_0674	vDNAcla732E05_G03	NA	NA	NA	2/4:31,20	1/1:3	2/3:18,2	2/1:89,86	1/1:16	2/1:75,72	5/3:49,41	3/1:16,10	1/18:31,4	2/1:41,31	3/1:9,4	5/5:24	2/1:79,72	1/8:42,32	3/5:11,8	3/2:4,4	4/1:10,8	5/1:20,16	3/1:15,14	2/2:106	./.:0	./.:0	2/2:324	2/2:139	2/2:45	./.:0	4/4:7	1/1:133	4/4:1692	3/3:19	191/211:1,1	3/3:63
GE1783_0675	vDNAcla732E05_H03	NA	NA	NA	2/4:37,33	1/1:11	2/2:15	2/1:91,85	1/1:30	2/1:92,83	3/5:58,56	1/3:21,20	1/18:27,6	1/2:44,37	1/3:7,6	5/11:31,6	2/1:103,76	1/8:44,38	5/3:13,10	2/3:13,6	4/1:21,14	5/1:19,19	1/3:19,15	2/2:119	./.:0	./.:0	2/2:367	2/2:133	2/2:48	./.:0	4/4:14	1/1:98	4/4:1538	3/3:15	171/171:1	2/3:37,28
GE1783_0676	vDNAcla732E05_A04	NA	NA	NA	2/2:55	4/4:2	4/4:3	2/2:207	1/1:73	2/2:212	6/3:58,50	3/8:20,6	20/18:7,4	2/4:45,6	3/5:11,10	8/8:31	3/2:95,94	2/8:38,38	3/10:16,10	3/3:7	5/4:16,8	3/5:15,13	3/21:18,2	2/2:132	2/2:2	1/1:2	2/2:446	2/5:96,92	2/2:53	2/27:3,1	2/4:11,7	1/1:141	4/2:644,513	2/3:9,8	70/4:1,1	3/3:111
GE1783_0679	vDNAcla732E05_D04	NA	NA	NA	2/2:57	./.:0	4/3:3,2	2/2:152	1/1:56	2/2:167	6/3:43,41	3/8:17,3	20/18:8,6	2/4:33,5	3/5:15,10	8/12:25,5	3/2:80,66	8/2:37,36	3/10:12,7	3/3:3	4/5:12,8	5/3:20,12	3/8:9,4	2/2:88	./.:0	./.:0	2/2:296	5/2:72,67	2/2:51	2/2:2	4/2:4,2	1/1:105	4/2:731,593	3/2:10,7	263/4:1,1	3/3:74
GE1783_0682	vDNAcla732E05_G04	NA	NA	NA	2/2:54	4/4:4	4/3:6,2	2/2:134	1/1:39	2/2:170	6/3:48,37	8/3:5,5	18/20:4,3	2/4:35,4	5/3:5,4	8/12:27,4	2/3:82,76	8/2:47,25	3/10:9,9	3/3:5	5/4:17,16	5/3:16,8	3/8:9,3	2/2:94	2/2:1	./.:0	2/2:313	5/2:81,59	2/2:40	./.:0	2/4:5,4	1/1:120	4/2:771,692	2/3:9,6	189/254:1,1	3/3:63
GE1783_0689	vDNAcla732E05_A06	NA	NA	NA	4/2:39,26	1/1:5	2/3:15,3	1/2:85,76	1/1:29	2/1:90,89	5/3:49,48	1/3:14,11	1/18:37,9	2/1:37,31	3/1:16,8	5/11:37,6	2/1:82,82	1/8:48,44	5/3:14,6	3/2:7,5	1/4:17,12	1/5:24,15	3/1:17,14	2/2:120	2/2:2	./.:0	2/2:318	2/2:151	2/2:53	./.:0	4/4:16	1/1:106	4/4:1641	3/3:26	4/4:1	3/3:91
GE1783_0689	vDNAcla732E05_H05	NA	NA	NA	4/2:31,21	1/1:5	2/2:12	1/2:93,85	1/1:18	2/1:91,81	5/3:45,32	3/1:11,9	1/2:23,6	1/2:32,24	3/1:10,10	5/11:26,6	1/2:69,68	1/8:48,43	5/3:6,5	2/3:11,4	4/1:16,8	5/1:20,14	1/3:16,11	2/2:110	2/2:1	./.:0	2/2:319	2/2:143	2/2:45	./.:0	4/4:6	1/1:94	4/4:1748	3/3:15	./.:0	3/3:96
GE1783_0692	vDNAcla732E05_D06	NA	NA	NA	4/2:33,30	1/1:9	2/2:18	1/2:73,67	1/1:21	2/1:80,75	5/3:55,51	1/3:25,11	1/18:28,11	1/2:38,30	3/1:10,10	5/5:31	1/2:80,63	1/8:45,40	5/3:16,8	3/2:7,6	4/1:12,11	1/5:19,15	3/1:17,15	2/2:113	./.:0	./.:0	2/2:325	2/2:161	2/2:43	./.:0	4/4:9	1/1:113	4/4:1363	3/3:19	171/171:1	3/3:82
GE1783_0699	vDNAcla732E05_C07	NA	NA	NA	2/4:21,13	1/1:8	2/2:19	1/2:89,85	1/1:25	1/2:100,99	5/3:51,51	3/1:22,18	1/18:37,10	1/2:28,23	1/3:18,9	5/5:27	1/2:82,73	1/8:43,33	3/5:9,4	2/3:10,7	1/4:17,15	1/5:20,14	1/3:10,9	2/2:134	./.:0	1/1:1	2/2:318	2/2:152	2/2:40	./.:0	4/4:7	1/1:129	4/4:1576	3/3:15	185/4:1,1	2/3:42,37
GE1783_0700	vDNAcla732E05_D07	NA	NA	NA	2/4:33,26	1/4:4,1	2/2:20	1/2:88,82	1/1:29	2/1:112,98	3/5:58,50	3/1:17,15	1/1:45	1/2:34,24	3/1:16,12	5/11:18,2	2/1:96,77	8/1:44,30	3/5:15,11	3/2:16,9	1/4:16,11	1/5:20,19	3/1:21,21	2/2:130	./.:0	1/1:26	5/2:190,177	2/2:173	2/2:51	./.:0	2/2:3	1/2:77,71	4/2:810,723	2/3:12,11	./.:0	2/3:45,43
GE1783_0703	vDNAcla732E05_G07	NA	NA	NA	2/4:27,23	1/1:9	2/3:29,4	2/1:78,70	1/1:35	2/1:89,72	5/3:54,43	1/3:14,11	1/18:36,10	2/1:49,35	3/1:10,8	5/11:29,4	1/2:88,73	1/8:46,42	5/3:11,8	3/2:6,6	1/4:14,14	1/5:26,24	1/3:23,14	2/2:112	./.:0	./.:0	2/2:332	2/2:141	2/2:49	./.:0	4/4:8	1/1:118	4/4:1440	3/3:11	70/4:2,2	3/3:79
GE1783_0708	vDNAcla732E05_D08	NA	NA	NA	4/2:2,1	4/4:1	2/2:1	1/2:10,3	./.:0	1/2:5,5	3/5:4,3	1/1:3	20/2:1,1	2/1:2,1	3/3:1	5/5:2	2/1:7,6	1/8:4,3	./.:0	2/2:2	1/4:1,1	5/1:2,1	1/1:2	2/2:14	./.:0	./.:0	2/2:37	2/2:9	2/2:6	./.:0	./.:0	1/1:6	4/4:133	./.:0	./.:0	3/2:6,1
GE1783_0709	vDNAcla732E05_E08	NA	NA	NA	2/2:42	4/4:3	3/3:27	2/2:172	1/1:54	2/2:123	3/3:119	3/3:30	18/20:4,4	2/2:71	3/3:14	./.:0	2/2:84	8/8:41	3/3:12	3/1:10,3	5/4:16,14	5/3:19,10	3/3:18	2/2:120	./.:0	./.:0	2/2:374	2/5:93,86	2/2:31	./.:0	2/2:1	1/1:143	4/2:982,855	3/2:10,3	4/4:1	2/3:42,41
GE1783_0713	vDNAcla732E05_A09	NA	NA	NA	2/2:49	1/1:5	2/2:14	1/2:107,96	1/1:30	2/1:94,71	3/5:51,45	1/3:17,13	1/18:19,8	2/1:50,31	1/3:7,6	5/5:30	1/2:95,88	1/8:35,29	3/5:10,5	2/3:9,7	1/4:9,7	5/1:17,17	3/1:13,13	2/2:122	./.:0	./.:0	2/2:369	2/2:154	2/2:45	./.:0	4/4:8	1/1:113	4/4:1410	3/3:14	305/189:1,1	3/3:76
GE1783_0717	vDNAcla732E05_E09	NA	NA	NA	2/2:43	./.:0	3/4:3,1	2/2:162	1/1:47	2/2:181	6/3:57,47	3/8:5,3	20/20:2	2/2:38	3/5:12,7	8/12:30,5	2/3:79,67	8/2:30,26	10/3:10,8	3/3:7	5/4:9,4	5/3:13,12	3/21:11,2	2/2:73	./.:0	./.:0	2/2:310	5/2:67,61	2/2:37	./.:0	4/2:9,3	1/1:93	4/2:604,593	3/2:13,8	4/70:2,1	3/3:73
GE1783_0720	vDNAcla732E05_H09	NA	NA	NA	4/2:16,3	1/1:3	2/3:8,1	1/2:57,23	1/1:11	1/2:57,20	5/3:36,13	3/1:8,6	1/2:18,2	1/2:15,8	3/1:2,2	5/11:32,4	1/2:63,36	1/8:31,7	5/3:3,2	2/3:5,4	1/4:5,3	5/1:6,6	1/3:5,2	2/2:66	2/2:1	./.:0	2/2:198	2/2:84	2/2:13	./.:0	4/4:4	1/1:62	4/4:1005	3/3:16	./.:0	3/3:46
GE1783_0723	vDNAcla732E05_C10	NA	NA	NA	2/2:59	4/4:2	4/4:3	2/2:163	1/1:52	2/2:196	6/3:46,45	3/8:14,3	18/20:6,4	2/4:44,5	3/5:10,9	8/8:28	3/2:94,84	8/2:31,29	10/3:12,11	3/3:9	4/5:19,12	5/3:29,20	3/13:25,3	2/2:125	5/5:1	1/1:20	2/5:185,175	5/2:71,67	2/2:48	./.:0	2/2:9	2/1:59,56	2/2:1305	2/2:21	1/1:1	3/2:36,32
GE1783_0725	vDNAcla732E05_E10	NA	NA	NA	2/2:40	./.:0	4/3:6,4	2/2:191	1/1:66	2/2:166	6/3:53,42	3/3:19	18/20:8,3	2/2:36	3/5:7,7	8/12:30,4	3/2:95,93	8/2:37,35	3/10:9,7	3/3:4	4/5:15,10	5/3:23,13	3/3:13	2/2:110	./.:0	./.:0	2/2:367	2/5:79,63	2/2:46	2/2:1	4/2:3,2	1/1:120	4/2:1011,943	2/3:12,11	70/4:1,1	3/3:85
GE1783_0726	vDNAcla732E05_F10	NA	NA	NA	2/2:55	4/4:1	4/3:4,1	2/2:166	1/1:50	2/2:213	3/6:52,45	3/8:23,3	20/18:4,3	2/2:40	3/5:15,10	8/12:32,4	3/2:88,88	2/8:37,36	3/10:18,15	3/3:12	4/5:18,18	5/3:13,11	3/8:19,3	2/2:150	./.:0	./.:0	2/2:343	5/2:79,74	2/2:60	./.:0	2/4:6,4	1/1:143	4/2:752,695	3/2:14,9	4/4:3	3/3:69
GE1783_0727	vDNAcla732E05_G10	NA	NA	NA	2/4:23,20	1/1:7	2/2:17	1/2:85,82	1/1:37	1/2:106,98	3/5:46,44	1/3:16,13	1/20:29,5	1/2:30,25	1/3:11,9	5/11:42,5	2/1:77,75	1/8:40,38	5/3:15,12	3/2:6,3	1/4:15,10	1/5:19,15	3/1:13,11	2/2:118	./.:0	./.:0	5/2:181,153	2/2:167	2/2:54	2/2:2	4/2:4,3	1/2:67,51	4/2:761,672	2/3:8,5	74/74:1	2/3:39,32
GE1783_0729	vDNAcla732E05_A11	NA	NA	NA	2/4:36,29	1/1:8	2/2:15	2/1:101,87	1/1:24	1/2:122,93	5/3:64,51	3/1:16,15	1/2:26,10	2/1:45,39	3/1:11,7	5/11:29,5	1/2:89,79	1/8:44,31	5/3:13,10	2/3:14,12	1/4:22,19	5/1:22,17	1/3:23,22	2/2:115	./.:0	./.:0	2/2:356	2/2:186	2/2:43	11/11:1	4/4:7	1/1:127	4/4:1573	3/3:24	4/254:2,1	3/3:75
GE1783_0731	vDNAcla732E05_C11	NA	NA	NA	2/2:38	4/4:1	./.:0	2/2:191	1/1:48	2/2:233	6/3:54,50	3/3:11	20/27:4,3	2/2:21	3/5:9,9	8/8:20	2/3:83,61	2/8:41,36	3/10:12,6	3/3:7	4/5:12,7	3/5:19,14	3/3:12	2/2:146	./.:0	1/1:1	2/2:331	2/5:94,66	2/2:46	2/2:1	4/4:3	1/1:137	4/4:1745	3/3:23	4/4:2	3/3:88
GE1783_0733	vDNAcla732E05_E11	NA	NA	NA	4/2:27,23	1/4:7,1	2/2:16	1/2:84,82	1/1:13	2/1:109,82	3/5:59,48	1/3:23,11	1/18:37,9	2/1:39,31	1/3:9,6	5/5:40	1/2:89,88	8/1:44,39	3/5:12,9	3/2:8,4	4/1:22,14	1/5:22,16	3/1:20,9	2/2:121	./.:0	./.:0	2/2:351	2/2:163	2/2:52	./.:0	4/4:4	1/1:121	4/4:1577	3/3:26	212/172:1,1	3/3:87
GE1783_0734	vDNAcla732E05_F11	NA	NA	NA	2/2:56	4/4:2	4/3:6,2	2/2:166	1/1:62	2/2:208	3/6:52,51	3/8:24,4	18/20:4,3	2/2:31	3/5:7,5	8/12:27,3	2/3:97,84	8/2:33,26	3/10:12,6	3/3:6	5/4:14,7	5/3:16,12	3/3:8	2/2:142	./.:0	./.:0	2/2:351	2/5:87,76	2/2:49	2/2:2	2/4:3,2	1/1:102	4/2:807,745	2/3:8,7	253/4:1,1	3/3:81
GE1783_0735	vDNAcla732E05_G11	NA	NA	NA	4/2:23,18	1/1:5	2/2:16	2/1:79,72	1/1:25	1/2:86,84	5/3:54,54	3/1:15,13	1/18:36,7	1/2:28,26	3/1:8,8	5/5:25	1/2:87,80	8/1:38,32	3/5:6,1	3/2:8,6	1/4:18,12	5/1:22,17	1/3:9,7	2/2:131	./.:0	./.:0	2/2:315	2/2:156	2/2:49	./.:0	4/4:5	1/1:132	4/4:1774	3/3:15	252/252:1	3/3:70
GE1783_0738	vDNAcla732E05_B12	NA	NA	NA	2/4:11,7	1/1:5	2/3:10,3	2/1:49,36	1/1:15	2/1:42,28	5/3:28,19	3/1:9,4	1/18:19,4	2/1:20,16	3/1:3,2	5/11:10,4	1/2:42,39	1/8:19,16	3/5:2,2	2/3:3,1	1/4:6,3	1/5:13,8	3/1:7,5	2/2:60	./.:0	./.:0	2/2:177	2/2:65	2/2:17	./.:0	4/4:7	1/1:40	4/4:926	3/3:7	4/4:2	3/3:35
GE1783_0739	vDNAcla732E05_C12	NA	NA	NA	2/4:29,26	1/1:8	2/2:18	1/2:69,61	1/1:25	1/2:102,92	3/5:58,55	1/3:19,15	1/20:25,7	2/1:36,34	3/1:15,3	5/11:29,5	1/2:68,60	8/1:32,27	5/3:15,12	2/3:6,3	4/1:17,13	1/5:24,22	1/3:17,12	2/2:107	2/2:1	./.:0	2/2:285	2/2:134	2/2:32	./.:0	4/4:11	1/1:109	4/4:1176	3/3:13	4/305:3,1	3/3:81
GE1783_0740	vDNAcla732E05_D12	NA	NA	NA	4/2:22,22	1/1:8	2/2:18	1/2:68,63	1/1:21	1/2:80,69	3/5:40,37	3/1:17,8	1/18:26,5	2/1:28,27	3/1:4,4	5/11:23,4	1/2:65,63	8/1:31,23	3/5:9,4	3/2:10,2	4/1:11,5	1/5:12,11	1/3:11,10	2/2:97	2/2:1	./.:0	2/2:237	2/2:126	2/2:51	./.:0	4/4:6	1/1:75	4/4:1197	3/3:12	4/272:2,1	3/3:61
GE1783_0748	vDNAcla733E06_D01	NA	NA	NA	2/4:36,4	1/4:2,1	4/1:4,4	2/1:103,12	1/1:31	2/1:93,16	3/6:31,27	3/8:5,2	1/18:4,2	2/1:32,7	3/1:5,2	8/14:9,4	3/2:42,42	2/8:28,14	3/5:4,2	3/3:3	4/5:10,7	5/3:10,4	3/1:11,3	2/2:75	./.:0	1/2:7,1	2/2:237	2/5:64,41	2/2:50	./.:0	2/4:4,3	1/2:68,7	4/2:497,492	2/3:6,4	263/263:1	3/2:47,6
GE1783_0751	vDNAcla733E06_G01	NA	NA	NA	2/4:27,21	1/1:3	2/3:12,2	1/2:77,61	1/1:16	1/2:75,72	5/3:47,46	1/3:8,3	1/2:17,8	1/2:40,33	1/3:7,6	5/11:18,3	2/1:72,62	1/8:34,20	3/5:8,7	3/2:9,7	1/4:14,9	5/1:11,4	3/1:15,12	2/2:80	./.:0	./.:0	2/2:267	2/2:113	2/2:54	./.:0	4/4:7	1/1:95	4/4:902	3/3:11	4/4:2	3/3:58
GE1783_0755	vDNAcla733E06_C02	NA	NA	NA	2/2:62	4/4:1	4/3:3,1	2/2:165	1/1:52	2/2:168	6/3:65,48	3/8:17,4	20/18:7,3	2/2:42	5/3:4,3	8/8:30	2/3:92,68	2/8:36,32	3/10:10,9	3/3:9	4/5:18,9	5/3:22,12	3/3:11	2/2:115	5/5:1	1/1:24	5/2:163,153	5/2:69,68	2/2:44	2/2:2	2/2:10	1/2:63,51	2/2:1235	2/2:13	226/226:1	3/2:40,37
GE1783_0757	vDNAcla733E06_E02	NA	NA	NA	4/2:38,32	1/4:7,1	2/2:13	2/1:59,55	1/1:19	1/2:89,65	3/5:64,44	3/1:17,10	1/18:24,7	2/1:37,29	3/1:4,3	5/11:29,3	2/1:73,64	1/8:38,32	5/3:17,11	3/2:17,8	1/4:14,8	5/1:14,11	3/1:18,10	2/2:102	2/2:2	1/1:1	2/2:298	2/2:138	2/2:43	./.:0	4/4:5	1/1:98	4/4:1111	3/3:17	4/189:3,1	3/3:62
GE1783_0759	vDNAcla733E06_G02	NA	NA	NA	2/2:42	4/4:1	3/4:4,1	2/2:114	1/1:44	2/2:137	3/6:44,40	3/8:5,2	18/20:3,3	2/2:32	3/5:8,5	8/12:17,4	2/3:64,60	2/8:33,18	3/10:6,4	3/3:2	4/5:16,7	5/3:14,9	3/13:6,1	2/2:89	./.:0	./.:0	2/2:269	2/5:76,59	2/2:27	./.:0	4/2:3,3	1/1:101	4/2:571,556	2/3:7,3	4/272:2,1	3/3:46
GE1783_0760	vDNAcla733E06_H02	NA	NA	NA	4/2:32,29	1/1:9	2/2:17	2/1:64,50	1/1:15	2/1:101,94	3/5:59,52	3/1:15,10	1/18:22,9	2/1:35,34	1/3:6,5	5/11:23,6	2/1:75,59	1/8:36,33	3/5:14,12	3/2:8,6	4/1:13,11	1/5:15,10	3/1:27,17	2/2:102	./.:0	1/1:1	2/2:296	2/2:158	2/2:50	./.:0	4/4:8	1/1:90	4/4:993	3/3:16	4/4:1	3/3:65
GE1783_0761	vDNAcla733E06_A03	NA	NA	NA	2/2:35	4/4:2	3/3:2	2/2:172	1/1:47	2/2:163	3/6:63,55	3/8:14,3	18/20:10,5	2/2:24	5/3:10,7	8/12:35,5	2/3:95,59	2/8:30,30	3/10:6,6	3/3:6	5/4:10,9	5/3:19,11	3/3:7	2/2:100	./.:0	./.:0	2/2:345	2/5:59,59	2/2:31	./.:0	2/4:8,6	1/1:116	4/2:778,711	2/3:13,11	132/132:1	3/3:80
GE1783_0764	vDNAcla733E06_D03	NA	NA	NA	4/2:13,13	1/4:8,1	2/2:5	1/2:70,53	1/1:16	2/1:71,60	5/3:35,33	3/1:13,9	1/20:13,3	1/2:23,17	3/1:10,3	5/11:13,2	1/2:46,44	1/8:29,29	5/3:8,5	3/2:11,4	4/1:6,5	1/5:10,6	3/1:11,8	2/2:91	2/2:3	1/1:1	2/2:290	5/2:57,56	2/2:37	./.:0	2/4:3,2	1/1:78	4/2:583,493	2/3:6,5	./.:0	3/3:73
GE1783_0766	vDNAcla733E06_F03	NA	NA	NA	2/2:3	./.:0	1/1:2	2/2:31	1/1:1	2/2:18	3/6:8,3	8/3:2,1	18/18:1	./.:0	3/5:1,1	8/8:6	2/3:12,9	8/2:6,4	3/2:2,2	./.:0	4/4:2	./.:0	3/3:2	2/2:11	./.:0	./.:0	2/2:62	2/5:18,17	2/2:6	./.:0	4/2:2,1	1/1:14	4/4:192	3/3:2	./.:0	3/3:9
GE1783_0769	vDNAcla733E06_A04	NA	NA	NA	2/2:37	./.:0	4/4:3	2/2:143	1/1:42	2/2:177	3/6:49,43	3/8:19,2	20/27:5,3	2/2:29	3/5:9,8	8/8:33	2/3:83,63	2/8:44,20	10/3:10,9	3/2:9,3	1/4:17,10	5/1:12,11	3/1:17,17	2/2:100	./.:0	./.:0	2/2:331	2/2:126	2/2:58	./.:0	4/4:11	1/1:99	4/4:1413	3/3:17	4/226:3,1	3/3:73
GE1783_0770	vDNAcla733E06_B04	NA	NA	NA	2/2:51	./.:0	4/3:3,2	2/2:139	1/1:45	2/2:162	3/6:53,43	3/8:12,4	20/18:3,2	2/2:30	5/3:8,5	8/8:27	3/2:64,52	8/2:41,25	3/10:15,13	3/3:8	4/5:14,11	5/3:10,9	3/8:12,2	2/2:112	./.:0	./.:0	2/2:226	2/5:64,57	2/2:37	./.:0	4/4:10	1/1:101	4/4:1018	3/3:19	211/4:1,1	3/3:67
GE1783_0772	vDNAcla733E06_D04	NA	NA	NA	2/2:42	4/4:1	4/4:5	2/2:163	1/1:64	2/2:166	6/3:58,44	3/8:18,2	18/18:6	2/2:25	3/5:10,6	8/12:19,4	2/3:68,57	8/2:48,38	10/3:13,3	3/3:11	5/4:13,11	5/3:22,9	3/3:11	2/2:101	2/2:1	./.:0	2/2:311	5/2:84,46	2/2:43	./.:0	4/2:8,1	1/1:126	4/2:737,691	2/3:15,9	4/4:2	3/3:66
GE1783_0774	vDNAcla733E06_F04	NA	NA	NA	2/2:41	./.:0	4/4:6	2/2:155	1/1:57	2/2:219	3/6:66,55	3/8:18,3	18/27:9,4	2/2:27	3/5:9,5	8/12:22,3	2/3:87,85	8/2:40,37	3/10:15,11	3/3:10	4/5:11,11	3/5:16,12	3/3:16	2/2:123	2/2:1	./.:0	2/2:299	2/5:92,85	2/2:44	./.:0	4/2:6,6	1/1:114	4/2:745,698	2/3:12,9	241/253:1,1	3/3:81
GE1783_0775	vDNAcla733E06_G04	NA	NA	NA	2/2:60	4/4:1	3/4:3,3	2/2:155	1/1:56	2/2:191	6/3:50,48	3/8:20,4	18/20:3,3	2/4:46,5	3/5:12,10	8/8:35	2/3:74,72	8/2:39,25	10/3:19,12	3/3:12	4/5:19,11	5/3:17,15	3/8:16,2	2/2:94	./.:0	./.:0	2/2:320	2/5:74,74	2/2:55	./.:0	2/4:4,3	1/1:111	4/2:700,569	3/2:15,7	4/4:6	3/3:89
GE1783_0776	vDNAcla733E06_H04	NA	NA	NA	4/2:3,1	./.:0	3/2:1,1	2/1:13,11	1/1:4	2/1:19,13	5/3:6,6	3/3:4	1/2:2,1	1/2:4,3	3/1:2,1	5/5:3	1/2:13,12	1/1:3	3/5:1,1	3/2:3,1	4/4:1	1/1:1	3/1:1,1	2/2:19	./.:0	./.:0	2/2:43	2/2:30	2/2:3	./.:0	4/4:1	1/1:22	4/4:195	3/3:2	./.:0	2/3:4,3
GE1783_0778	vDNAcla733E06_B05	NA	NA	NA	4/2:19,5	1/1:5	2/2:11	2/1:67,61	1/1:18	1/2:64,62	3/5:50,25	1/3:11,9	1/18:13,3	2/1:25,25	3/1:3,2	5/11:35,4	1/2:66,62	1/8:35,19	5/3:5,4	3/2:7,3	4/1:11,7	5/1:15,13	1/3:10,6	2/2:117	./.:0	./.:0	2/2:265	2/2:98	2/2:33	./.:0	4/4:2	1/1:75	4/4:1168	3/3:17	./.:0	3/3:43
GE1783_0779	vDNAcla733E06_C05	NA	NA	NA	2/4:23,15	1/4:10,2	2/2:17	1/2:88,84	1/1:36	2/1:83,81	3/5:64,53	3/3:25	18/18:4	2/2:45	5/3:11,9	8/8:30	2/3:85,81	8/2:36,27	3/10:11,9	3/3:11	5/4:18,13	5/3:14,9	3/3:9	2/2:104	./.:0	./.:0	2/2:354	5/2:82,81	2/2:42	60/60:1	4/2:6,4	1/1:137	4/2:827,691	2/3:14,8	4/212:3,2	3/3:86
GE1783_0781	vDNAcla733E06_E05	NA	NA	NA	2/4:17,14	1/4:4,1	2/3:19,2	2/1:97,92	1/1:27	2/1:78,77	3/5:45,43	3/1:10,9	1/18:29,5	1/2:34,29	3/1:7,4	5/5:18	1/2:82,76	1/8:40,39	3/5:7,5	3/2:7,3	4/1:13,8	1/5:25,9	3/1:14,12	2/2:109	./.:0	./.:0	2/2:331	2/2:120	2/2:49	./.:0	4/4:5	1/1:134	4/4:1556	3/3:12	4/4:1	3/3:52
GE1783_0782	vDNAcla733E06_F05	NA	NA	NA	2/2:41	4/4:1	4/4:2	2/2:171	1/1:54	2/2:195	3/6:60,46	3/3:13	18/20:8,3	2/2:38	3/5:13,11	8/12:22,3	2/3:91,76	2/8:42,28	3/10:12,9	3/3:5	5/4:11,8	5/3:9,8	3/8:11,5	2/2:98	./.:0	./.:0	2/2:315	2/5:81,77	2/2:39	./.:0	2/2:4	1/1:115	4/2:612,597	3/2:7,6	4/4:2	3/3:92
GE1783_0785	vDNAcla733E06_A06	NA	NA	NA	2/2:22	4/4:1	3/4:1,1	2/2:98	1/1:34	2/2:125	6/3:34,27	3/8:13,2	18/27:2,2	2/2:23	5/3:11,5	8/8:13	3/2:68,46	2/8:28,26	3/10:8,2	3/3:7	5/4:3,2	3/5:8,6	3/3:13	2/2:73	2/2:1	1/1:1	2/2:226	2/5:67,64	2/2:21	./.:0	4/2:6,2	1/1:84	2/4:470,464	3/2:11,7	4/4:1	3/3:31
GE1783_0786	vDNAcla733E06_B06	NA	NA	NA	4/2:8,8	1/4:6,1	2/3:8,2	2/1:68,39	1/1:25	2/1:78,58	3/5:28,14	3/1:12,5	1/20:22,6	2/1:23,10	3/1:4,1	5/5:21	2/1:56,33	8/1:17,12	5/3:2,1	2/3:6,5	1/4:8,5	5/1:15,12	3/1:12,5	2/2:70	./.:0	./.:0	2/2:217	2/2:104	2/2:26	11/2:1,1	4/4:4	1/1:87	4/4:992	3/3:13	./.:0	3/3:41
GE1783_0787	vDNAcla733E06_C06	NA	NA	NA	2/2:66	4/4:1	4/3:6,1	2/2:156	1/1:55	2/2:173	6/3:75,63	3/8:14,2	18/20:7,4	2/2:45	3/5:14,12	8/8:35	2/3:74,73	8/2:36,23	10/3:16,7	3/3:11	4/5:12,8	5/3:17,10	3/3:16	2/2:112	2/2:1	./.:0	2/2:355	2/5:88,88	2/2:60	./.:0	2/4:7,5	1/1:133	4/2:731,651	3/2:20,6	4/252:3,1	3/3:58
GE1783_0791	vDNAcla733E06_B07	NA	NA	NA	2/4:16,14	1/1:2	2/3:9,2	1/2:70,64	1/1:23	2/1:66,58	3/5:36,27	3/1:12,10	1/20:13,6	2/1:37,14	3/3:5	5/5:16	1/2:60,59	8/1:31,21	5/3:10,3	2/3:5,3	1/4:7,4	1/5:13,11	3/1:12,5	2/2:69	./.:0	1/1:3	2/2:284	2/2:94	2/2:28	./.:0	4/4:8	1/1:91	4/4:1154	3/3:17	./.:0	3/3:56
GE1783_0792	vDNAcla733E06_C07	NA	NA	NA	2/2:32	./.:0	4/3:4,1	2/2:163	1/1:61	2/2:204	6/3:49,38	3/8:13,3	20/18:6,4	2/2:27	5/3:12,6	8/8:25	2/3:73,63	2/8:36,36	3/10:11,4	3/3:11	4/5:11,7	3/5:12,9	3/3:16	2/2:109	./.:0	./.:0	2/2:296	5/2:76,73	2/2:43	2/2:3	4/4:5	1/1:117	4/2:649,608	2/3:11,5	4/252:2,1	3/3:80
GE1783_0795	vDNAcla733E06_F07	NA	NA	NA	4/2:32,32	1/1:11	2/3:13,2	2/1:85,69	1/1:24	2/1:124,111	3/5:71,54	3/1:15,15	1/2:30,7	1/2:33,30	3/1:10,9	5/11:22,3	2/1:72,64	8/1:37,22	3/5:21,16	3/2:11,11	4/1:14,12	5/1:20,11	1/3:20,19	2/2:104	2/2:2	./.:0	2/2:303	2/2:154	2/2:43	./.:0	4/4:7	1/1:106	4/4:1347	3/3:12	4/254:2,1	3/3:73
GE1783_0796	vDNAcla733E06_G07	NA	NA	NA	2/4:22,20	1/4:2,1	2/3:13,2	2/1:67,65	1/1:26	2/1:99,90	3/5:57,52	3/1:14,14	1/20:39,7	1/2:33,26	1/3:11,8	5/11:22,4	2/1:76,69	1/8:30,24	3/5:11,11	3/2:9,9	4/1:12,9	1/5:9,6	3/1:21,20	2/2:125	./.:0	./.:0	2/2:269	2/2:150	2/2:42	./.:0	4/4:3	1/1:108	4/4:1076	3/3:18	4/269:3,1	3/3:71
GE1783_0799	vDNAcla733E06_B08	NA	NA	NA	2/4:26,20	1/1:7	2/3:8,2	2/1:74,65	1/1:35	2/1:119,108	5/3:46,40	1/3:15,11	1/18:28,3	1/2:29,25	1/3:9,5	5/5:22	2/1:83,72	1/8:41,41	3/5:20,9	3/2:5,4	4/1:14,9	5/1:13,11	1/3:23,15	2/2:89	./.:0	./.:0	2/2:324	2/2:157	2/2:48	./.:0	4/4:11	1/1:95	4/4:1266	3/3:17	4/4:1	3/3:46
GE1783_0801	vDNAcla733E06_D08	NA	NA	NA	2/2:6	4/4:1	./.:0	2/2:77	1/1:17	2/2:93	6/3:18,15	8/3:1,1	20/20:2	2/2:3	3/3:8	8/12:7,2	2/3:33,22	2/8:14,11	10/3:8,1	3/3:3	5/5:1	5/3:4,3	21/3:1,1	2/2:69	./.:0	1/1:1	2/2:123	5/2:40,26	2/2:17	./.:0	2/2:1	1/1:67	4/2:441,341	2/3:4,4	./.:0	3/3:24
GE1783_0803	vDNAcla733E06_F08	NA	NA	NA	2/2:44	4/4:1	4/3:5,4	2/2:145	1/1:47	2/2:175	6/3:56,52	3/3:7	20/27:7,3	2/4:44,6	5/3:10,7	8/8:25	3/2:79,70	8/2:30,26	3/10:10,8	2/3:7,6	1/4:14,11	5/1:19,17	3/1:14,13	2/2:108	2/2:1	1/1:23	2/5:167,150	2/2:165	2/2:39	60/60:1	2/4:4,1	1/2:62,47	4/2:704,575	3/2:10,8	4/4:1	2/3:43,35
GE1783_0804	vDNAcla733E06_G08	NA	NA	NA	2/2:44	./.:0	4/3:2,1	2/2:153	1/1:43	2/2:162	6/3:53,45	3/3:11	18/20:4,3	2/2:38	3/5:11,7	8/8:22	2/3:68,58	8/2:34,25	3/10:12,8	3/3:7	4/5:9,9	5/3:20,4	3/8:18,4	2/2:100	2/2:2	./.:0	2/2:279	2/5:75,57	2/2:42	./.:0	4/2:5,5	1/1:99	4/2:574,491	3/2:11,7	4/4:2	3/3:66
GE1783_0805	vDNAcla733E06_H08	NA	NA	NA	4/2:20,12	./.:0	2/2:11	2/1:100,85	1/10:17,2	2/1:138,127	3/5:72,59	1/3:13,10	1/18:32,8	2/1:32,24	3/1:10,5	5/5:23	1/2:67,64	1/8:45,43	3/5:7,6	3/2:11,9	1/4:11,11	1/5:20,18	1/3:16,6	2/2:154	2/2:1	./.:0	2/2:322	2/2:176	2/2:23	./.:0	4/4:8	1/1:167	4/4:1848	3/3:28	211/253:1,1	3/3:71
GE1783_0807	vDNAcla733E06_B09	NA	NA	NA	2/2:4	./.:0	./.:0	2/2:57	1/1:11	2/2:49	6/3:10,9	3/8:2,1	18/27:1,1	2/2:9	3/5:3,1	8/8:9	3/2:19,18	8/2:14,12	10/3:2,1	3/3:4	5/4:3,2	3/5:4,2	3/3:3	2/2:41	./.:0	./.:0	2/2:86	2/5:28,24	2/2:7	./.:0	./.:0	1/1:44	4/2:284,192	3/2:8,2	./.:0	3/3:24
GE1783_0808	vDNAcla733E06_C09	NA	NA	NA	2/2:51	./.:0	4/3:5,3	2/2:166	1/1:50	2/2:202	3/6:54,45	3/8:19,2	18/20:9,3	2/2:35	5/3:13,12	8/12:24,5	2/3:76,61	8/2:47,34	3/10:11,10	3/3:6	5/4:17,12	5/3:15,9	3/8:17,3	2/2:117	./.:0	./.:0	2/2:294	2/5:77,77	2/2:42	./.:0	2/2:4	1/1:105	4/2:689,616	2/3:10,9	4/212:5,1	3/3:85
GE1783_0813	vDNAcla733E06_H09	NA	NA	NA	2/2:32	4/4:1	4/4:3	2/2:155	1/1:65	2/2:213	6/3:70,62	3/8:15,4	18/27:6,6	2/2:39	3/5:17,8	8/8:41	2/3:81,74	2/8:35,33	3/10:15,11	3/3:8	5/4:11,8	5/3:22,16	3/13:11,2	2/2:107	2/2:1	1/1:26	2/5:200,184	2/5:92,90	2/2:51	2/2:2	2/2:2	1/2:72,64	2/2:1518	2/2:26	./.:0	2/3:47,40
GE1783_0815	vDNAcla733E06_B10	NA	NA	NA	2/2:12	./.:0	4/4:2	2/2:56	1/1:12	2/2:97	6/3:18,17	3/3:5	20/20:1	2/2:5	5/3:3,2	8/12:8,1	2/3:31,29	8/2:19,9	10/3:7,2	3/2:6,3	4/1:3,2	1/5:4,2	3/1:5,5	2/2:44	./.:0	./.:0	2/2:117	2/2:75	2/2:7	./.:0	./.:0	1/1:58	4/4:637	3/3:5	./.:0	3/3:36
GE1783_0816	vDNAcla733E06_C10	NA	NA	NA	4/2:12,12	1/1:4	2/3:8,1	1/2:73,49	1/1:10	2/1:95,78	3/5:48,46	3/1:7,7	1/18:35,5	1/2:19,14	3/1:4,2	5/11:19,3	1/2:59,47	1/8:40,27	5/3:6,2	3/2:5,4	1/4:6,2	1/5:22,11	1/3:5,4	2/2:106	./.:0	./.:0	2/2:242	2/2:161	2/2:22	./.:0	4/4:2	1/1:154	4/4:1660	3/3:18	./.:0	3/3:44
GE1783_0819	vDNAcla733E06_F10	NA	NA	NA	4/2:37,29	1/1:11	2/2:15	1/2:88,86	1/1:33	1/2:105,103	3/5:73,56	1/3:18,15	1/18:24,4	2/1:35,34	1/3:9,8	5/5:29	2/1:96,78	8/1:50,43	3/5:21,17	3/2:10,9	1/4:11,6	1/5:22,12	3/1:21,14	2/2:143	./.:0	1/2:22,4	2/5:200,154	2/2:161	2/2:41	2/2:1	2/4:4,3	2/1:66,57	4/2:683,662	2/3:12,7	4/185:2,1	3/2:46,40
GE1783_0820	vDNAcla733E06_G10	NA	NA	NA	2/2:48	./.:0	4/4:3	2/2:137	1/1:47	2/2:201	3/6:57,47	3/3:19	20/18:6,4	2/2:28	3/5:10,9	8/12:19,2	2/3:74,60	2/8:37,32	3/10:17,8	3/3:13	5/4:10,9	5/3:25,6	3/8:12,2	2/2:131	./.:0	./.:0	2/2:281	2/5:77,66	2/2:42	./.:0	4/2:2,2	1/1:118	4/2:640,585	2/3:7,5	4/191:5,1	3/3:72
GE1783_0824	vDNAcla733E06_C11	NA	NA	NA	2/4:29,27	1/1:8	2/3:10,3	2/1:85,68	1/1:23	1/2:99,81	3/5:49,38	3/1:14,13	1/2:21,8	1/2:31,29	1/3:8,7	5/11:15,6	2/1:82,80	8/1:34,21	3/5:8,6	3/2:11,8	4/1:13,11	1/5:19,15	3/1:19,14	2/2:97	2/2:1	./.:0	2/2:287	2/2:154	2/2:41	./.:0	4/4:9	1/1:102	4/4:1243	3/3:16	./.:0	3/3:66
GE1783_0825	vDNAcla733E06_D11	NA	NA	NA	4/2:21,13	1/4:7,1	2/3:21,3	1/2:73,72	1/1:12	1/2:64,55	3/5:56,47	1/3:17,10	1/20:34,7	2/1:33,29	3/3:10	5/5:23	1/2:80,51	8/1:39,38	3/5:8,6	2/3:8,5	4/1:13,11	1/5:14,13	3/1:10,7	2/2:72	./.:0	./.:0	2/2:299	2/2:122	2/2:39	./.:0	4/4:7	1/1:126	4/4:1430	3/3:15	4/269:2,1	3/3:70
GE1783_0827	vDNAcla733E06_F11	NA	NA	NA	4/4:4	4/4:2	2/3:2,1	1/2:18,13	1/1:3	1/2:26,25	3/5:9,7	3/1:3,1	20/1:2,2	2/1:6,4	1/1:2	5/11:4,1	1/2:18,17	1/8:9,3	5/3:4,2	3/3:1	1/4:3,1	1/5:2,1	1/3:5,3	2/2:28	./.:0	./.:0	2/2:93	2/2:49	2/2:7	./.:0	4/4:3	1/1:18	4/4:409	3/3:2	./.:0	3/3:22
GE1783_0828	vDNAcla733E06_G11	NA	NA	NA	4/2:28,15	1/4:3,1	2/2:22	1/2:91,83	1/1:22	1/2:103,98	5/3:65,53	3/3:9	18/20:4,3	2/2:38	3/5:7,5	8/8:26	3/2:77,73	8/2:37,29	10/3:15,10	3/3:4	4/5:19,14	3/5:12,12	3/3:15	2/2:110	2/2:1	1/1:1	2/2:333	5/2:97,91	2/2:40	27/27:1	2/4:3,2	1/1:137	4/2:768,738	2/3:12,5	212/4:2,1	3/3:70
GE1783_0830	vDNAcla733E06_A12	NA	NA	NA	2/2:50	./.:0	4/4:4	2/2:183	1/1:60	2/2:194	3/6:60,59	3/3:21	18/20:7,6	2/2:50	5/3:7,6	8/8:26	3/2:108,94	8/2:59,45	3/10:14,14	3/3:6	5/4:10,6	3/5:20,17	3/8:14,2	2/2:127	./.:0	1/1:1	2/2:483	5/2:108,93	2/2:46	2/2:2	4/2:7,7	1/1:148	4/2:966,760	3/2:20,11	226/132:1,1	3/3:92
GE1783_0831	vDNAcla733E06_B12	NA	NA	NA	2/2:30	./.:0	4/3:2,1	2/2:138	1/1:49	2/2:150	3/6:45,44	3/8:12,4	18/20:6,3	2/2:12	3/5:10,6	8/8:29	3/2:62,56	2/8:28,20	3/10:10,8	3/3:8	4/5:7,5	3/5:12,7	3/3:10	2/2:95	./.:0	./.:0	2/2:264	2/2:147	2/2:29	./.:0	4/4:1	1/1:89	4/4:1121	3/3:14	241/241:1	3/3:68
GE1783_0834	vDNAcla733E06_E12	NA	NA	NA	2/2:45	4/4:1	3/4:5,3	2/2:141	1/1:50	2/2:202	3/6:43,42	3/8:13,7	18/20:2,2	2/2:43	3/1:14,4	5/11:32,4	1/2:73,61	1/8:43,32	5/3:11,7	2/3:4,3	4/1:13,12	5/1:14,14	3/1:20,12	2/2:109	./.:0	./.:0	2/2:307	2/2:136	2/2:47	./.:0	4/4:8	1/1:112	4/4:1387	3/3:12	4/4:2	3/3:76
GE1783_0838	vDNAcla734E07_A01	NA	NA	NA	2/2:56	./.:0	4/4:1	2/2:79	1/1:35	2/2:90	3/6:30,25	3/8:8,1	18/27:2,1	2/2:28	5/3:7,3	8/8:10	2/3:52,45	8/2:17,16	10/3:8,6	3/3:4	4/5:7,6	3/5:4,4	3/3:5	2/2:68	2/2:3	./.:0	2/2:179	5/2:55,40	2/2:29	2/2:1	2/4:2,1	1/1:73	4/2:359,332	3/2:9,2	4/132:2,1	3/3:36
GE1783_0844	vDNAcla734E07_G01	NA	NA	NA	2/2:23	4/4:1	./.:0	2/2:59	1/1:16	2/2:83	6/3:17,16	3/8:4,3	20/20:3	2/4:13,2	5/3:4,3	8/12:11,3	2/3:40,37	2/8:18,17	10/3:8,5	3/3:1	4/5:5,4	5/3:6,2	3/13:7,1	2/2:59	./.:0	./.:0	2/2:143	2/2:67	2/2:17	./.:0	4/4:6	1/1:60	4/4:542	3/3:6	211/211:1	3/3:27
GE1783_0845	vDNAcla734E07_H01	NA	NA	NA	2/4:15,10	1/1:4	2/2:9	1/2:39,31	1/1:14	2/1:46,44	3/5:31,26	3/1:7,7	1/20:15,2	2/1:13,11	1/3:7,6	5/11:16,2	1/2:44,21	1/8:19,11	3/5:8,7	2/3:2,1	4/1:10,5	5/1:8,6	1/3:12,7	2/2:71	./.:0	1/1:1	2/2:156	2/2:91	2/2:28	./.:0	4/4:3	1/1:45	4/4:644	3/3:11	4/4:1	3/3:41
GE1783_0847	vDNAcla734E07_B02	NA	NA	NA	2/2:26	./.:0	3/4:1,1	2/2:82	1/1:28	2/2:96	3/6:31,24	3/8:6,2	18/20:4,3	2/2:21	5/3:6,3	8/8:14	2/3:44,36	8/2:37,19	3/10:8,7	3/3:3	5/4:6,4	3/5:8,5	3/3:10	2/2:50	2/2:1	./.:0	2/2:162	2/5:36,36	2/2:19	2/2:2	2/4:3,1	1/1:59	4/2:324,279	2/3:7,2	74/4:1,1	3/3:30
GE1783_0848	vDNAcla734E07_C02	NA	NA	NA	2/4:17,13	1/1:3	2/2:10	2/1:30,28	1/1:15	2/1:44,30	5/3:27,25	1/3:9,4	1/18:14,6	2/1:21,17	1/1:3	5/11:8,2	1/2:34,33	1/8:19,19	5/3:8,2	3/2:7,3	1/4:11,6	5/1:12,4	3/1:8,7	2/2:49	./.:0	1/1:1	2/2:155	2/2:62	2/2:13	./.:0	4/4:6	1/1:40	4/4:637	3/3:12	./.:0	3/3:35
GE1783_0850	vDNAcla734E07_E02	NA	NA	NA	2/2:27	./.:0	4/4:4	2/2:81	1/1:22	2/2:81	3/6:31,28	8/3:2,2	20/18:4,2	2/2:10	3/5:8,5	8/8:16	2/3:46,33	2/8:20,17	10/3:9,6	3/3:6	5/4:8,5	5/3:11,5	3/8:5,2	2/2:40	./.:0	./.:0	2/2:173	2/5:47,31	2/2:20	./.:0	./.:0	1/1:70	4/2:304,283	3/2:6,3	4/132:2,1	3/3:41
GE1783_0855	vDNAcla734E07_B03	NA	NA	NA	2/4:15,13	1/1:2	2/2:11	1/2:42,33	1/1:9	2/1:52,37	3/5:25,24	3/1:13,6	1/20:12,4	2/1:15,15	3/1:6,3	5/5:16	2/1:33,31	1/8:17,16	3/5:7,6	3/2:5,2	1/4:8,6	5/1:6,5	1/3:12,10	2/2:35	./.:0	./.:0	2/2:141	2/2:62	2/2:19	./.:0	4/4:3	1/1:53	4/4:596	3/3:10	./.:0	3/3:40
GE1783_0856	vDNAcla734E07_C03	NA	NA	NA	2/2:27	4/4:1	4/3:2,1	2/2:67	1/1:24	2/2:91	6/3:22,19	3/8:9,2	18/18:2	2/2:19	3/5:3,3	8/8:17	3/2:38,35	2/8:17,14	3/10:5,3	3/3:7	4/5:7,2	5/3:10,4	3/21:11,2	2/2:44	./.:0	./.:0	2/2:168	5/2:39,30	2/2:32	11/22:1,1	4/2:2,2	1/1:52	4/2:334,282	3/2:7,6	132/132:1	3/3:35
GE1783_0857	vDNAcla734E07_D03	NA	NA	NA	2/2:3	./.:0	./.:0	2/2:13	1/1:2	2/2:11	3/6:4,4	3/3:1	./.:0	2/2:2	./.:0	8/8:4	2/3:7,5	2/2:2	3/3:1	./.:0	4/4:2	3/5:3,2	3/3:1	2/2:14	./.:0	./.:0	2/2:28	5/2:11,4	2/2:3	2/2:1	./.:0	1/1:12	4/2:64,58	3/2:2,1	./.:0	3/3:11
GE1783_0859	vDNAcla734E07_F03	NA	NA	NA	2/2:41	./.:0	4/3:2,1	2/2:81	1/1:28	2/2:102	3/6:33,22	3/8:7,2	20/18:6,3	2/4:19,2	5/3:5,3	8/8:21	2/3:43,30	2/8:18,14	10/3:8,6	3/3:7	4/5:7,3	5/3:8,6	3/3:7	2/2:61	./.:0	1/1:1	2/2:180	5/2:45,38	2/2:22	./.:0	2/4:4,2	1/1:64	4/2:350,327	3/2:10,4	211/211:1	3/3:30
GE1783_0860	vDNAcla734E07_G03	NA	NA	NA	2/4:17,7	1/1:1	2/3:15,2	1/2:39,36	1/1:8	1/2:42,38	5/3:37,23	1/3:10,8	1/18:7,4	2/1:25,24	3/1:6,6	5/5:15	2/1:43,37	1/8:24,17	5/3:7,3	2/3:4,3	4/1:4,3	1/5:8,4	3/1:9,8	2/2:50	./.:0	./.:0	2/2:168	2/2:85	2/2:18	./.:0	4/4:2	1/1:58	4/4:732	3/3:10	212/212:1	3/3:32
GE1783_0861	vDNAcla734E07_H03	NA	NA	NA	4/2:7,6	./.:0	3/2:1,1	1/2:24,16	1/1:6	1/2:27,24	5/3:7,5	3/1:4,4	1/2:7,2	1/2:13,3	1/3:3,2	5/11:8,1	2/1:25,19	1/8:8,7	3/5:4,2	3/2:2,2	4/1:3,1	5/1:4,2	1/3:4,2	2/2:20	./.:0	1/1:7	2/5:42,41	2/2:47	2/2:8	./.:0	2/4:2,1	2/1:12,8	4/2:172,130	3/3:2	305/305:1	2/3:11,7
GE1783_0874	vDNAcla734E07_E05	NA	NA	NA	4/2:19,9	1/1:4	2/2:15	2/1:38,34	1/1:18	1/2:47,41	3/5:26,25	1/3:11,4	1/2:9,7	2/1:18,17	3/1:5,3	5/11:18,2	2/1:40,34	1/8:20,15	3/5:8,5	1/2:3,1	2/1:10,8	1/2:10,7	3/1:18,11	2/2:61	./.:0	1/1:5	2/5:85,84	2/2:72	2/2:16	./.:0	4/2:2,2	2/1:33,27	4/2:410,379	3/2:5,4	./.:0	3/2:24,18
GE1783_0876	vDNAcla734E07_G05	NA	NA	NA	2/2:27	./.:0	4/4:2	2/2:75	1/1:24	2/2:98	6/3:44,25	3/8:6,1	18/20:3,2	2/2:20	5/3:10,6	8/8:15	2/3:41,38	2/8:16,14	10/3:5,3	3/3:3	5/4:8,7	5/3:4,3	3/3:4	2/2:68	./.:0	./.:0	2/2:137	2/5:40,29	2/2:24	./.:0	2/4:4,2	1/1:64	4/2:344,315	./.:0	4/4:1	3/3:40
GE1783_0882	vDNAcla734E07_E06	NA	NA	NA	2/2:31	./.:0	./.:0	2/2:64	1/1:27	2/2:102	6/3:28,20	3/8:8,3	18/27:4,3	2/2:21	5/5:3	8/12:8,1	2/3:38,32	2/8:18,18	10/3:7,6	3/3:8	5/4:11,6	5/3:14,8	3/3:9	2/2:74	./.:0	./.:0	2/2:190	5/2:47,30	2/2:21	./.:0	4/4:3	1/1:46	4/2:329,288	2/3:2,1	./.:0	3/3:42
GE1783_0885	vDNAcla734E07_H06	NA	NA	NA	2/2:35	./.:0	3/4:3,2	2/2:72	1/1:20	2/2:83	3/6:30,23	3/8:6,4	20/27:2,2	2/4:14,3	3/5:4,3	8/12:9,4	2/3:44,29	2/8:19,17	3/10:4,3	3/3:6	4/5:9,5	5/3:12,8	3/3:9	2/2:53	./.:0	./.:0	2/2:148	2/2:72	2/2:27	./.:0	4/4:6	1/1:58	4/4:733	3/3:7	254/254:1	2/3:32,15
GE1783_0886	vDNAcla734E07_A07	NA	NA	NA	2/2:30	./.:0	4/4:2	2/2:51	1/1:24	2/2:81	6/3:33,20	3/8:4,3	27/27:1	2/2:17	3/5:6,3	8/8:27	2/3:39,28	2/8:22,10	10/3:8,6	3/3:5	4/5:8,7	5/3:5,3	3/3:7	2/2:46	./.:0	./.:0	2/2:136	2/5:24,24	2/2:14	2/2:1	4/2:1,1	1/1:64	4/2:380,333	3/3:6	70/70:1	3/3:39
GE1783_0888	vDNAcla734E07_C07	NA	NA	NA	2/4:15,11	1/1:3	2/2:9	2/1:39,36	1/1:12	1/2:49,48	5/3:26,16	3/1:7,3	1/18:10,2	2/1:17,17	3/1:7,5	5/5:15	1/2:34,33	1/8:19,16	3/5:6,4	2/3:5,3	1/4:10,8	1/5:8,7	3/1:6,5	2/2:46	./.:0	./.:0	2/2:148	2/2:55	2/2:13	./.:0	4/4:4	1/1:50	4/4:670	3/3:14	./.:0	3/3:42
GE1783_0891	vDNAcla734E07_A08	NA	NA	NA	2/2:16	4/4:1	4/4:1	2/2:79	1/1:14	2/2:103	6/3:46,23	3/8:3,2	20/20:2	2/2:13	3/5:3,3	8/8:15	3/2:30,26	8/2:21,12	10/3:7,5	3/3:1	5/4:4,3	3/5:5,5	3/3:5	2/2:60	./.:0	./.:0	2/2:158	5/2:52,22	2/2:18	./.:0	2/2:1	1/1:69	4/2:387,370	3/2:4,3	244/4:1,1	3/3:32
GE1783_0891	vDNAcla734E07_H07	NA	NA	NA	2/2:28	4/4:1	3/4:1,1	2/2:82	1/1:28	2/2:112	3/6:33,22	3/3:11	20/18:3,2	2/2:17	3/5:5,5	8/8:20	2/3:47,38	2/8:29,21	10/3:7,6	3/3:5	4/5:14,9	3/5:10,7	3/3:7	2/2:70	./.:0	./.:0	2/2:154	2/5:47,42	2/2:28	./.:0	4/4:3	1/1:69	2/4:401,398	2/3:4,4	4/254:2,1	3/3:51
GE1783_0892	vDNAcla734E07_B08	NA	NA	NA	2/4:15,11	1/1:5	2/2:7	1/2:43,42	1/1:13	1/2:54,53	5/3:38,34	1/3:5,3	1/18:10,4	2/1:17,17	3/1:5,5	5/5:22	2/1:43,36	8/1:33,20	5/3:8,3	2/3:8,2	1/4:7,6	1/5:11,7	1/3:14,9	2/2:69	./.:0	1/1:1	2/2:147	2/2:81	2/2:27	./.:0	4/4:3	1/1:70	4/4:877	3/3:15	189/189:1	3/3:29
GE1783_0894	vDNAcla734E07_D08	NA	NA	NA	2/2:18	4/4:2	3/3:1	2/2:68	1/1:29	2/2:72	3/6:22,22	3/8:7,1	20/18:4,1	2/4:9,2	3/5:4,2	8/12:15,3	3/2:30,29	2/8:14,13	3/10:4,3	3/3:4	5/4:5,4	5/5:4	3/3:4	2/2:43	./.:0	./.:0	2/2:135	2/5:36,34	2/2:18	2/2:1	4/2:2,1	1/1:48	2/4:299,284	3/2:3,2	4/4:1	3/2:17,9
GE1783_0895	vDNAcla734E07_E08	NA	NA	NA	2/4:19,11	./.:0	2/2:7	2/1:43,31	1/1:9	1/2:49,35	5/3:24,24	1/3:5,3	1/18:13,2	1/2:18,16	1/3:6,4	5/5:21	2/1:33,29	1/8:31,27	5/3:6,3	3/2:7,7	4/1:6,5	5/1:12,5	3/1:14,6	2/2:49	./.:0	./.:0	2/2:164	2/2:84	2/2:26	./.:0	4/4:3	1/1:45	4/4:688	3/3:7	./.:0	3/3:41
GE1783_0897	vDNAcla734E07_G08	NA	NA	NA	2/2:25	./.:0	4/4:1	2/2:70	1/1:18	2/2:68	6/3:24,21	3/8:8,1	18/20:1,1	2/2:8	3/5:5,3	8/12:15,2	2/3:37,19	8/2:15,13	3/10:2,2	3/3:3	4/5:7,3	5/3:9,3	3/3:4	2/2:41	./.:0	./.:0	2/2:128	2/5:31,30	2/2:22	2/2:1	4/4:3	1/1:44	4/2:283,250	2/3:3,3	4/4:1	3/3:24
GE1783_0900	vDNAcla734E07_B09	NA	NA	NA	2/2:20	./.:0	./.:0	2/2:64	1/1:21	2/2:106	3/6:29,22	3/8:9,2	20/20:5	2/2:15	3/5:5,5	8/12:24,3	3/2:31,25	8/2:20,13	10/3:6,3	3/3:3	5/4:5,2	5/3:8,3	3/3:7	2/2:65	./.:0	./.:0	2/2:153	5/2:44,43	2/2:22	2/2:1	4/2:1,1	1/1:58	4/2:335,326	2/3:8,5	./.:0	3/3:30
GE1783_0902	vDNAcla734E07_D09	NA	NA	NA	2/4:14,13	1/1:4	2/2:15	1/2:41,41	1/1:18	1/2:42,42	3/5:42,27	3/1:12,9	1/18:20,6	2/1:26,17	1/1:4	5/5:23	1/2:51,50	8/1:30,23	3/5:7,7	3/3:3	1/4:12,7	5/1:8,6	3/1:13,9	2/2:62	./.:0	./.:0	2/2:201	2/2:71	2/2:34	./.:0	4/4:3	1/1:80	4/4:916	3/3:14	4/4:1	2/3:23,23
GE1783_0904	vDNAcla734E07_F09	NA	NA	NA	4/2:18,10	1/4:3,1	2/2:8	1/2:44,39	1/1:15	1/2:51,51	3/5:27,26	1/3:14,4	1/20:18,2	2/1:21,13	3/1:3,2	5/5:17	2/1:45,38	8/1:21,13	5/3:9,7	3/2:5,2	1/4:14,10	1/5:12,5	3/1:12,6	2/2:69	2/2:1	./.:0	2/2:171	2/2:89	2/2:30	./.:0	4/4:5	1/1:54	4/4:662	3/3:7	4/4:2	3/3:41
GE1783_0907	vDNAcla734E07_A10	NA	NA	NA	4/2:14,12	1/1:5	2/3:6,2	1/2:40,28	1/1:18	2/1:50,47	3/5:38,29	3/1:5,3	1/18:15,2	1/2:17,15	3/1:9,2	5/5:23	1/2:49,39	1/8:27,10	3/5:8,4	3/2:5,3	4/1:11,4	1/5:8,2	1/3:11,7	2/2:77	./.:0	./.:0	2/2:183	2/2:74	2/2:24	./.:0	4/4:1	1/1:63	4/4:774	3/3:6	272/272:1	3/3:47
GE1783_0909	vDNAcla734E07_C10	NA	NA	NA	4/2:13,11	1/1:5	2/2:6	2/1:46,41	1/10:8,1	1/2:47,47	3/5:32,30	1/3:9,7	1/20:12,4	1/2:11,7	3/1:5,3	5/5:15	1/2:38,35	1/8:14,13	3/5:10,3	3/2:11,3	1/4:5,5	5/1:6,5	3/1:7,6	2/2:60	2/2:1	1/1:10	5/2:66,57	2/2:64	2/2:19	./.:0	4/2:4,2	1/2:36,30	4/2:324,305	3/2:9,2	305/226:1,1	2/3:19,19
GE1783_0910	vDNAcla734E07_D10	NA	NA	NA	4/2:12,10	1/1:4	2/1:7,1	1/2:35,30	1/1:14	1/2:56,47	5/3:25,23	3/1:10,8	1/20:18,3	2/1:18,13	3/3:3	5/11:17,2	1/2:42,38	8/1:23,19	5/3:11,7	3/2:9,3	4/1:9,7	1/5:9,5	1/3:10,8	2/2:47	./.:0	./.:0	2/2:173	2/2:66	2/2:14	./.:0	4/4:2	1/1:65	4/4:823	3/3:8	4/185:2,1	3/3:44
GE1783_0911	vDNAcla734E07_E10	NA	NA	NA	4/2:29,19	1/1:1	2/2:12	2/1:35,33	1/1:15	1/2:76,75	5/3:30,24	1/3:13,10	1/18:14,6	1/2:18,11	3/1:6,6	5/11:12,2	1/2:48,42	1/8:32,27	5/3:5,3	3/2:8,6	1/4:10,5	5/1:16,6	3/1:8,4	2/2:59	./.:0	./.:0	2/2:179	2/2:93	2/2:22	11/11:1	4/4:2	1/1:79	4/4:812	3/3:17	211/211:1	3/3:45
GE1783_0912	vDNAcla734E07_F10	NA	NA	NA	4/2:19,16	1/1:1	2/2:11	1/2:35,34	1/1:7	1/2:49,46	5/3:28,27	3/1:9,8	1/2:10,3	2/1:21,11	3/1:8,2	5/5:16	1/2:40,31	1/8:23,23	5/3:7,5	2/3:7,3	4/1:12,8	5/1:12,4	3/1:9,9	2/2:74	./.:0	1/1:1	2/2:182	2/2:84	2/2:23	./.:0	4/4:3	1/1:55	4/4:809	3/3:14	4/4:3	3/3:42
GE1783_0913	vDNAcla734E07_G10	NA	NA	NA	2/4:9,5	1/1:4	2/2:15	2/1:37,25	1/1:7	1/2:36,33	5/3:19,19	3/1:3,3	1/18:15,4	2/1:15,12	1/3:7,5	5/11:11,2	2/1:35,28	1/8:23,14	3/5:5,5	3/2:9,5	1/4:3,3	5/1:8,7	1/3:8,6	2/2:38	./.:0	./.:0	2/2:126	2/2:66	2/2:14	./.:0	4/4:3	1/1:47	4/4:538	3/3:6	./.:0	3/3:33
GE1783_0914	vDNAcla734E07_H10	NA	NA	NA	2/2:27	./.:0	./.:0	2/2:58	1/1:16	2/2:66	6/3:24,21	8/3:3,2	18/18:2	2/2:15	3/5:4,3	8/12:13,3	3/2:28,25	2/8:20,16	3/10:8,5	3/3:4	4/5:8,4	5/3:11,4	3/8:5,1	2/2:55	2/2:1	./.:0	2/2:129	2/5:33,29	2/2:21	./.:0	4/2:2,2	1/1:48	2/4:273,251	3/2:7,5	244/172:1,1	3/3:35
GE1783_0922	vDNAcla734E07_H11	NA	NA	NA	2/2:48	./.:0	3/4:3,1	2/2:76	1/1:18	2/2:99	3/6:25,24	3/3:10	20/18:4,3	2/2:8	5/3:5,1	8/8:14	2/3:44,35	8/2:19,17	5/3:7,6	3/2:6,4	4/1:7,6	5/1:17,13	1/3:13,6	2/2:69	./.:0	./.:0	2/2:171	2/2:76	2/2:16	./.:0	4/4:6	1/1:51	4/4:718	3/3:9	./.:0	3/3:23
GE1783_0925	vDNAcla734E07_C12	NA	NA	NA	2/4:17,15	1/1:4	2/2:5	2/1:35,28	1/1:12	1/2:31,30	5/3:33,28	3/1:4,3	1/18:18,2	1/2:20,17	3/1:4,3	5/5:12	1/2:40,35	8/1:18,11	5/3:7,4	2/3:4,3	1/4:8,6	5/1:8,5	1/3:8,5	2/2:29	./.:0	./.:0	2/2:130	2/2:59	2/2:15	./.:0	4/4:6	1/1:46	4/4:544	3/3:6	4/4:3	3/3:25
GE1783_0927	vDNAcla734E07_E12	NA	NA	NA	2/4:18,11	1/4:5,1	2/3:2,1	2/1:33,30	1/1:15	1/2:47,42	3/5:31,20	1/3:8,5	1/20:20,4	1/2:24,17	1/3:8,6	5/5:17	1/2:35,32	1/8:16,10	5/3:8,6	3/2:4,2	1/4:6,5	1/5:9,5	3/1:11,4	2/2:55	2/2:1	1/1:13	5/2:77,71	2/2:84	2/2:19	2/2:1	2/2:8	1/2:28,28	2/2:569	2/2:9	4/4:3	2/3:16,15
GE1783_0928	vDNAcla734E07_F12	NA	NA	NA	2/2:39	./.:0	./.:0	2/2:82	1/1:16	2/2:96	3/6:27,27	3/8:7,2	18/18:3	2/2:10	5/3:3,2	8/8:7	3/2:33,32	2/8:17,13	3/10:7,4	3/3:5	4/5:6,4	5/3:7,6	3/8:7,3	2/2:58	./.:0	./.:0	2/2:149	5/2:39,38	2/2:22	./.:0	2/4:2,1	1/1:46	4/2:287,252	2/3:5,4	4/4:2	3/3:33
GE1783_0930	vDNAcla734E07_H12	NA	NA	NA	4/2:29,21	1/1:3	2/3:7,1	2/1:52,50	1/1:9	1/2:63,43	5/3:32,31	3/1:8,8	1/18:16,2	2/1:27,16	3/1:6,5	5/5:22	2/1:46,27	1/8:25,19	3/5:6,6	3/2:5,4	1/4:13,8	1/5:18,14	3/1:13,8	2/2:61	2/2:1	./.:0	2/2:204	2/2:95	2/2:32	11/11:1	4/4:8	1/1:77	4/4:670	3/3:18	226/4:2,2	3/3:48
GE1783_0931	vDNAcla735E08_A01	NA	NA	NA	2/4:20,17	1/1:5	2/2:12	2/1:65,53	1/1:15	2/1:76,69	3/5:37,30	3/1:9,6	1/27:15,2	1/2:34,27	3/1:5,4	5/5:15	1/2:61,51	8/1:28,16	3/5:6,5	3/3:5	4/1:12,4	1/5:12,8	3/1:16,8	2/2:87	2/2:1	./.:0	2/2:265	2/2:97	2/2:29	./.:0	4/4:7	1/1:104	4/4:1035	3/3:8	305/4:1,1	3/3:51
GE1783_0935	vDNAcla735E08_E01	NA	NA	NA	2/4:14,9	1/1:5	2/2:8	1/2:43,39	1/1:15	1/2:39,36	3/5:20,18	3/1:9,8	1/20:6,1	2/1:15,9	1/3:4,2	5/11:9,1	2/1:33,31	1/8:19,16	3/5:4,2	3/2:6,3	4/1:10,8	1/5:7,4	3/1:5,3	2/2:42	./.:0	./.:0	2/2:151	2/2:45	2/2:22	./.:0	4/4:6	1/1:61	4/4:572	3/3:5	132/4:1,1	3/3:22
GE1783_0937	vDNAcla735E08_G01	NA	NA	NA	2/2:18	./.:0	4/3:2,1	2/2:62	1/1:13	2/2:61	6/3:23,14	3/3:5	18/20:1,1	2/2:12	3/5:3,3	8/12:9,3	2/3:41,34	2/8:13,10	3/10:8,1	3/3:5	5/4:3,2	5/3:9,6	3/18:5,2	2/2:51	./.:0	./.:0	2/2:160	2/5:30,29	2/2:12	./.:0	4/2:4,3	1/1:54	4/2:288,254	3/2:2,1	4/4:1	3/3:28
GE1783_0938	vDNAcla735E08_H01	NA	NA	NA	2/2:41	4/4:1	3/4:2,2	2/2:61	1/1:32	2/2:114	6/3:37,33	3/8:7,2	18/20:4,2	2/2:18	5/3:11,7	8/8:22	2/3:49,47	8/2:23,16	3/10:8,8	3/3:5	5/4:7,6	5/3:10,2	3/3:15	2/2:71	./.:0	1/1:1	2/2:173	5/2:48,38	2/2:27	./.:0	./.:0	1/1:57	4/2:341,331	2/3:8,4	./.:0	3/3:35
GE1783_0941	vDNAcla735E08_C02	NA	NA	NA	4/2:10,5	1/1:4	2/2:7	1/2:32,20	1/1:7	1/2:31,23	5/3:12,9	1/1:8	20/1:2,2	2/1:13,12	3/1:2,1	5/5:13	1/2:32,21	1/8:13,7	5/3:4,2	2/3:2,1	4/1:5,2	1/5:6,5	3/1:5,5	2/2:48	./.:0	1/1:2	2/2:121	2/2:46	2/2:18	./.:0	./.:0	1/1:48	4/2:254,250	2/3:4,4	4/4:1	3/3:24
GE1783_0942	vDNAcla735E08_D02	NA	NA	NA	2/2:2	./.:0	./.:0	2/2:14	1/1:11	2/2:7	3/6:3,2	8/3:1,1	27/27:1	2/2:4	./.:0	12/8:1,1	3/2:8,4	8/8:3	./.:0	./.:0	./.:0	5/3:5,3	3/3:1	2/2:10	./.:0	./.:0	2/2:23	2/5:8,7	2/2:7	./.:0	4/2:1,1	1/1:10	4/2:77,70	3/3:1	./.:0	3/3:5
GE1783_0943	vDNAcla735E08_E02	NA	NA	NA	2/2:18	./.:0	./.:0	2/2:70	1/1:19	2/2:89	3/6:19,18	3/3:3	18/27:4,3	2/2:11	3/5:3,2	8/12:10,3	2/3:32,31	2/8:17,10	10/3:6,4	3/3:2	4/5:7,1	3/5:6,3	3/3:4	2/2:40	./.:0	./.:0	2/2:147	2/5:36,26	2/2:11	./.:0	4/4:2	1/1:60	4/2:298,262	3/2:3,1	4/4:1	3/3:33
GE1783_0944	vDNAcla735E08_F02	NA	NA	NA	2/2:13	./.:0	4/4:1	2/2:62	1/1:15	2/2:68	3/6:13,11	3/3:3	27/27:2	2/2:3	3/5:4,4	8/8:12	3/2:30,27	2/8:13,6	3/10:3,3	3/1:4,1	4/5:4,2	3/5:5,3	3/13:3,1	2/2:53	./.:0	./.:0	2/2:126	5/2:30,23	2/2:14	./.:0	4/2:3,2	1/1:49	4/2:293,282	3/2:6,3	4/70:2,1	3/3:23
GE1783_0946	vDNAcla735E08_H02	NA	NA	NA	2/2:22	./.:0	4/3:3,1	2/2:88	1/1:14	2/2:96	6/3:26,19	3/8:7,1	20/18:3,1	2/4:22,3	5/3:6,4	8/8:11	3/2:39,36	8/2:18,14	10/10:11	3/3:2	5/4:5,4	3/5:7,6	3/3:9	2/2:41	./.:0	./.:0	2/2:153	2/5:37,30	2/2:19	./.:0	4/2:1,1	1/1:55	4/2:303,292	3/2:7,3	./.:0	3/3:38
GE1783_0953	vDNAcla735E08_G03	NA	NA	NA	2/2:8	./.:0	./.:0	2/2:34	1/1:16	2/2:29	6/3:10,6	3/3:5	18/20:1,1	2/4:6,1	3/5:2,2	8/12:7,1	2/3:14,11	8/2:11,6	10/3:4,2	3/3:1	5/4:3,2	5/3:7,5	3/8:2,1	2/2:29	./.:0	./.:0	2/2:77	2/5:16,12	2/2:9	./.:0	2/2:2	1/1:24	4/2:249,190	2/3:5,4	./.:0	3/3:17
GE1783_0957	vDNAcla735E08_C04	NA	NA	NA	2/2:1	1/1:1	./.:0	1/2:7,7	1/1:4	1/2:6,5	5/3:8,3	3/1:1,1	1/1:2	2/1:2,1	3/3:1	5/11:3,1	2/1:11,4	1/2:7,1	2/2:1	2/2:1	1/2:2,1	3/2:2,2	18/18:1	2/2:14	./.:0	1/1:3	2/5:18,18	2/2:20	2/2:5	./.:0	2/2:2	2/1:7,3	2/4:72,68	2/3:2,2	4/4:1	2/3:3,3
GE1783_0960	vDNAcla735E08_F04	NA	NA	NA	2/2:3	./.:0	4/4:2	2/2:16	1/1:5	2/2:8	3/6:5,2	3/3:1	27/27:1	2/2:2	./.:0	8/8:1	2/3:3,2	2/8:3,3	./.:0	./.:0	5/5:1	3/5:1,1	3/3:1	2/2:2	./.:0	./.:0	2/2:17	5/2:7,5	2/2:4	./.:0	./.:0	1/1:5	4/2:52,39	2/3:2,1	172/172:1	3/3:5
GE1783_0961	vDNAcla735E08_G04	NA	NA	NA	2/2:26	4/4:2	./.:0	2/2:76	1/1:32	2/2:108	3/6:32,18	3/8:8,2	18/27:3,3	2/2:12	3/5:3,3	8/8:16	3/2:44,26	2/8:24,14	3/10:5,4	3/3:4	4/5:8,7	3/5:13,9	3/8:4,3	2/2:45	./.:0	./.:0	2/2:188	2/5:37,33	2/2:28	2/2:1	4/2:1,1	1/1:63	4/2:342,305	3/2:4,3	4/4:1	3/3:40
GE1783_0963	vDNAcla735E08_A05	NA	NA	NA	4/4:1	./.:0	2/2:1	2/2:7	1/1:1	2/1:6,4	5/5:1	1/3:2,1	1/1:2	./.:0	./.:0	5/5:3	1/2:8,5	1/8:3,2	5/5:1	./.:0	./.:0	1/2:2,1	1/1:1	2/2:13	./.:0	1/1:1	5/2:12,11	2/2:8	./.:0	./.:0	./.:0	1/2:7,4	4/2:51,47	./.:0	./.:0	2/2:3
GE1783_0967	vDNAcla735E08_E05	NA	NA	NA	7/7:12	8/8:2	3/1:12,5	2/1:55,39	./.:0	4/4:42	./.:0	7/7:1	24/13:3,2	2/2:42	3/3:8	14/14:10	2/1:41,38	2/2:19	2/2:6	1/3:8,5	2/2:7	2/2:10	3/3:9	2/2:25	./.:0	1/1:18	5/5:89	2/2:29	2/2:21	./.:0	2/2:6	2/1:38,31	2/2:373	2/2:3	4/4:2	3/3:17
GE1783_0970	vDNAcla735E08_H05	NA	NA	NA	2/7:7,6	./.:0	1/4:6,1	2/1:36,17	1/1:7	2/4:41,36	6/16:17,2	7/8:3,3	14/24:2,2	2/4:10,2	3/5:5,3	8/8:10	2/3:24,15	8/2:14,10	10/3:3,1	3/3:2	4/5:7,1	5/3:5,2	3/3:5	2/2:57	./.:0	1/1:1	2/2:98	5/2:32,20	2/2:12	./.:0	4/2:2,1	1/1:38	4/2:291,230	3/2:6,1	./.:0	3/3:23
GE1783_0971	vDNAcla735E08_A06	NA	NA	NA	2/2:22	./.:0	4/3:2,1	2/2:62	1/1:26	2/2:67	3/6:15,15	./.:0	18/18:2	2/4:11,2	5/5:4	8/8:17	3/2:29,26	8/2:12,9	3/10:2,2	3/3:1	4/5:3,2	3/5:9,5	3/18:2,1	2/2:47	./.:0	./.:0	2/2:146	2/5:35,33	2/2:14	11/11:1	2/2:1	1/1:49	4/2:344,342	2/3:4,2	./.:0	3/3:33
GE1783_0974	vDNAcla735E08_D06	NA	NA	NA	2/4:10,9	1/1:3	./.:0	2/1:44,40	1/1:12	2/1:42,36	3/5:19,18	3/1:3,2	1/2:4,4	2/1:16,15	./.:0	5/11:9,1	2/1:36,27	1/8:14,10	5/5:5	3/2:5,4	4/4:7	1/5:8,4	3/1:8,5	2/2:54	./.:0	./.:0	2/2:123	2/2:72	2/2:23	./.:0	4/4:3	1/1:58	4/4:565	3/3:12	211/211:1	3/3:20
GE1783_0978	vDNAcla735E08_H06	NA	NA	NA	2/4:13,12	1/1:3	2/2:5	2/1:24,23	1/10:8,1	1/2:41,40	5/3:23,22	1/3:5,1	1/20:12,3	1/2:19,13	3/1:7,1	5/11:14,2	1/2:27,25	1/8:24,15	3/5:6,3	3/3:4	5/4:5,4	5/3:5,2	3/3:7	2/2:46	./.:0	./.:0	2/2:153	5/2:30,24	2/2:11	./.:0	2/4:2,1	1/1:53	4/2:306,272	3/3:5	./.:0	3/3:18
GE1783_0979	vDNAcla735E08_A07	NA	NA	NA	2/2:14	./.:0	4/4:2	2/2:64	1/1:14	2/2:79	6/3:15,13	3/3:1	27/27:2	2/2:7	3/5:3,2	8/8:10	2/3:28,26	8/2:11,9	3/10:2,2	3/3:6	4/4:3	5/3:5,2	3/13:9,1	2/2:44	2/2:1	./.:0	2/2:108	5/2:38,18	2/2:17	./.:0	4/4:1	1/1:38	4/2:263,223	2/3:6,3	./.:0	3/3:33
GE1783_0980	vDNAcla735E08_B07	NA	NA	NA	2/4:12,11	./.:0	2/3:7,2	2/1:42,23	1/1:12	1/2:46,45	5/3:21,19	1/3:10,3	1/20:7,5	2/1:21,17	3/3:11	5/5:14	2/1:36,32	8/1:17,14	5/3:6,3	2/3:8,4	4/1:6,5	1/5:6,4	1/3:8,5	2/2:49	./.:0	./.:0	2/2:168	2/2:57	2/2:20	./.:0	4/4:4	1/1:53	4/4:600	3/3:7	4/4:1	2/3:18,14
GE1783_0983	vDNAcla735E08_E07	NA	NA	NA	2/2:19	./.:0	3/4:1,1	2/2:74	1/1:20	2/2:87	3/6:29,19	3/3:6	./.:0	2/2:16	3/3:2	8/8:16	2/3:41,34	8/2:22,20	3/10:5,3	3/3:4	4/5:7,6	3/5:8,8	3/3:6	2/2:50	./.:0	./.:0	2/2:148	2/2:68	2/2:21	./.:0	4/4:2	1/1:66	4/4:899	3/3:9	70/70:1	3/3:46
GE1783_0986	vDNAcla735E08_H07	NA	NA	NA	2/4:13,7	1/1:2	2/2:13	2/1:45,41	1/1:14	2/1:49,38	5/3:30,21	1/3:6,3	1/20:10,4	1/2:15,13	1/3:8,4	5/5:16	2/1:41,32	1/8:15,12	5/3:4,3	3/2:3,2	1/4:8,5	1/5:11,5	3/1:8,8	2/2:55	./.:0	1/1:9	2/5:78,72	2/2:79	2/2:21	2/2:2	4/2:2,1	2/1:33,28	4/2:363,345	3/2:3,1	./.:0	2/3:19,16
GE1783_0988	vDNAcla735E08_B08	NA	NA	NA	2/2:8	./.:0	./.:0	2/2:16	1/1:4	2/2:21	3/6:5,3	./.:0	27/27:1	2/1:3,1	./.:0	8/8:1	2/3:12,10	8/2:8,6	./.:0	./.:0	4/5:2,1	3/5:1,1	3/3:1	2/2:25	./.:0	./.:0	2/2:41	2/5:12,3	2/2:2	./.:0	4/4:1	1/1:18	4/2:117,94	3/2:3,2	./.:0	3/3:7
GE1783_0991	vDNAcla735E08_F08	NA	NA	NA	2/2:4	./.:0	3/3:1	2/2:9	1/1:1	2/2:21	3/6:6,3	3/3:1	18/18:3	2/2:4	3/5:2,1	8/8:8	2/3:10,5	8/2:7,1	10/10:1	3/3:1	./.:0	5/5:3	3/3:4	2/2:10	./.:0	./.:0	2/2:26	2/5:9,8	2/2:7	./.:0	./.:0	1/1:6	4/2:59,51	2/3:3,1	./.:0	3/3:8
GE1783_0991	vDNAcla735E08_G08	NA	NA	NA	2/2:10	./.:0	4/4:3	2/2:32	1/1:5	2/2:35	6/3:7,5	3/3:1	18/18:1	2/2:1	3/3:2	8/12:3,2	3/2:14,10	8/2:6,5	3/10:3,1	3/3:1	5/5:1	3/3:4	3/3:5	2/2:21	./.:0	./.:0	2/2:40	2/5:14,10	2/2:7	./.:0	4/4:3	1/1:16	4/2:95,84	3/2:4,1	./.:0	3/3:12
GE1783_0992	vDNAcla735E08_A09	NA	NA	NA	2/2:11	4/4:1	4/4:2	2/2:67	1/1:22	2/2:101	6/3:28,25	3/8:4,2	20/27:3,2	2/2:11	5/3:4,3	8/8:19	3/2:28,23	8/2:17,13	10/3:4,1	3/3:4	4/5:4,3	5/3:2,1	3/18:4,1	2/2:60	5/5:1	1/1:8	2/5:71,71	5/2:37,33	2/2:19	56/56:1	./.:0	1/2:31,30	2/2:561	2/2:6	241/241:1	2/3:17,13
GE1783_0992	vDNAcla735E08_H08	NA	NA	NA	2/2:21	4/4:1	4/3:2,1	2/2:79	1/1:20	2/2:80	3/6:19,16	8/3:4,4	20/20:1	2/2:18	3/3:2	8/12:8,1	2/3:37,25	8/2:13,10	10/3:4,3	3/3:2	4/5:7,5	5/3:6,5	3/3:8	2/2:43	./.:0	1/1:8	2/5:87,79	2/5:30,29	2/2:17	./.:0	2/2:7	2/1:22,13	2/2:575	2/2:3	212/4:1,1	3/2:19,12
GE1783_0993	vDNAcla735E08_B09	NA	NA	NA	2/2:13	./.:0	4/4:2	2/2:66	1/1:15	2/2:76	6/3:21,15	3/8:2,1	20/18:2,1	2/2:9	3/5:5,3	8/8:8	2/3:27,25	2/8:18,14	10/3:11,4	3/3:6	4/5:2,2	5/3:3,2	3/3:4	2/2:59	2/2:1	./.:0	2/2:99	5/2:44,26	2/2:13	2/2:1	4/2:1,1	1/1:61	2/4:303,299	2/3:4,3	./.:0	3/3:38
GE1783_0996	vDNAcla735E08_E09	NA	NA	NA	2/2:16	./.:0	4/4:1	2/2:55	1/1:17	2/2:79	3/6:17,11	3/8:7,1	18/18:3	2/2:12	3/5:5,2	8/8:16	3/2:28,27	8/2:12,10	3/10:9,2	3/3:2	5/4:8,3	3/5:5,2	3/3:5	2/2:56	./.:0	1/1:1	2/2:147	5/2:40,30	2/2:17	./.:0	4/4:1	1/1:51	4/2:259,247	3/2:5,3	4/4:1	3/3:26
GE1783_0997	vDNAcla735E08_F09	NA	NA	NA	2/2:4	./.:0	./.:0	2/2:39	1/1:7	2/2:39	6/3:13,9	3/8:6,1	18/27:1,1	2/2:2	3/3:4	8/8:8	3/2:18,9	8/2:8,6	3/10:7,2	3/3:2	5/4:5,2	3/5:3,1	3/13:6,1	2/2:25	./.:0	./.:0	2/2:55	5/2:23,11	2/2:12	./.:0	4/2:1,1	1/1:28	4/2:163,141	2/2:3	./.:0	3/3:13
GE1783_1000	vDNAcla735E08_A10	NA	NA	NA	2/2:27	./.:0	3/4:1,1	2/2:63	1/1:23	2/2:98	6/3:28,27	3/8:11,3	18/27:4,4	2/2:17	5/3:6,5	8/12:8,1	2/3:46,36	8/2:22,15	10/3:5,4	3/3:7	4/5:10,9	3/5:9,4	3/21:11,2	2/2:44	./.:0	./.:0	2/2:155	5/2:36,28	2/2:20	2/2:2	4/4:2	1/1:54	4/2:316,304	3/2:6,3	4/132:2,1	3/3:45
GE1783_1002	vDNAcla735E08_C10	NA	NA	NA	2/2:15	./.:0	3/3:1	2/2:60	1/1:20	2/2:76	3/6:17,16	8/8:3	18/20:3,2	2/4:7,3	3/5:5,2	8/12:16,2	2/3:35,33	8/2:12,9	10/3:8,3	3/3:3	4/5:7,4	3/5:7,6	3/3:4	2/2:44	2/2:1	./.:0	2/2:96	5/2:35,22	2/2:11	11/11:1	2/4:2,1	1/1:45	4/4:548	3/3:6	263/4:1,1	3/3:27
GE1783_1004	vDNAcla735E08_E10	NA	NA	NA	2/4:16,11	1/4:4,1	2/3:8,1	1/2:51,50	1/1:10	2/1:48,43	3/5:29,28	1/3:15,6	1/20:16,3	1/2:14,12	3/1:7,4	5/5:17	2/1:58,47	1/8:35,15	5/3:6,3	3/2:6,5	1/4:4,3	1/5:10,7	1/3:10,6	2/2:67	./.:0	./.:0	2/2:195	2/2:93	2/2:26	./.:0	4/4:3	1/1:78	4/4:733	3/3:6	./.:0	3/3:37
GE1783_1005	vDNAcla735E08_F10	NA	NA	NA	2/2:32	./.:0	3/3:1	2/2:71	1/1:19	2/2:100	6/3:35,31	3/8:6,1	18/20:2,2	2/2:12	3/5:3,3	8/12:16,3	2/3:36,32	2/8:24,16	10/3:5,4	3/3:5	5/4:10,8	3/5:7,6	3/18:5,1	2/2:71	./.:0	./.:0	2/5:81,66	5/2:50,40	2/2:17	2/2:2	2/2:3	1/2:34,34	2/2:523	2/2:3	4/4:1	3/2:15,10
GE1783_1007	vDNAcla735E08_H10	NA	NA	NA	./.:0	./.:0	./.:0	2/2:1	./.:0	2/2:3	./.:0	./.:0	./.:0	2/2:1	./.:0	8/8:1	2/3:5,1	./.:0	./.:0	./.:0	./.:0	./.:0	./.:0	2/2:3	./.:0	./.:0	2/5:8,1	5/2:3,2	2/2:1	./.:0	./.:0	1/1:1	4/2:17,14	3/3:1	./.:0	./.:0
GE1783_1009	vDNAcla735E08_B11	NA	NA	NA	2/2:11	./.:0	4/4:1	2/2:40	1/1:8	2/2:31	6/3:11,10	8/3:2,2	18/18:1	2/2:7	3/5:1,1	8/8:3	2/3:19,13	2/8:9,4	3/3:3	3/3:5	5/4:4,3	5/3:5,1	3/3:2	2/2:30	./.:0	./.:0	2/2:72	2/5:14,12	2/2:8	./.:0	4/4:2	1/1:22	4/2:118,97	2/2:2	4/4:2	3/3:14
GE1783_1010	vDNAcla735E08_C11	NA	NA	NA	2/2:16	4/1:1,1	4/4:2	2/2:63	1/1:22	2/2:85	6/3:22,17	3/3:1	20/27:2,2	2/2:14	3/5:6,5	8/12:10,2	2/3:29,23	8/2:15,13	3/10:5,3	3/3:2	4/5:5,3	5/3:9,5	3/3:6	2/2:58	2/2:1	./.:0	2/2:154	5/2:32,30	2/2:19	./.:0	4/4:1	1/1:39	2/4:302,287	2/3:3,2	4/191:2,1	3/3:29
GE1783_1013	vDNAcla735E08_F11	NA	NA	NA	4/7:9,4	1/1:1	1/2:4,4	1/1:41	./.:0	1/4:31,24	5/5:8	3/1:2,2	1/20:12,3	2/1:5,5	3/1:2,2	5/5:13	1/2:21,17	1/8:12,8	3/5:4,2	./.:0	1/4:7,4	5/1:3,3	3/1:8,5	2/2:28	6/6:1	./.:0	2/2:77	2/2:32	2/2:16	./.:0	4/4:1	1/1:35	4/4:333	3/3:3	212/4:1,1	3/3:22
GE1783_1015	vDNAcla735E08_H11	NA	NA	NA	2/2:27	./.:0	3/4:1,1	2/2:67	1/1:22	2/2:75	3/6:22,21	3/8:7,3	18/18:4	2/2:13	3/5:4,2	8/8:15	2/3:43,40	8/2:21,16	3/10:14,4	3/3:6	4/5:6,6	5/3:6,2	3/3:11	2/2:48	./.:0	./.:0	2/2:146	2/5:34,28	2/2:25	./.:0	4/2:1,1	1/1:50	4/2:260,222	2/3:4,2	4/139:2,1	3/3:31
GE1783_1017	vDNAcla735E08_B12	NA	NA	NA	2/2:20	./.:0	4/4:1	2/2:60	1/1:11	2/2:83	3/6:21,19	3/8:6,3	18/18:2	2/2:13	5/3:9,4	8/12:7,4	3/2:32,24	8/2:12,11	10/3:3,2	3/3:3	5/4:8,3	3/5:9,5	3/3:6	2/2:52	./.:0	./.:0	2/2:134	5/2:43,31	2/2:16	2/2:1	4/4:1	1/1:52	4/2:272,253	3/3:3	4/4:2	3/3:40
GE1783_1018	vDNAcla735E08_C12	NA	NA	NA	2/2:27	./.:0	3/4:1,1	2/2:45	1/1:19	2/2:58	6/3:25,20	3/8:6,1	20/18:3,2	2/2:21	5/3:4,3	8/12:9,1	2/3:35,27	8/2:20,13	3/10:10,8	3/3:3	5/4:5,2	5/3:6,5	3/3:3	2/2:49	./.:0	./.:0	2/2:136	5/2:30,25	2/2:12	2/2:2	4/2:2,2	1/1:30	2/4:242,231	2/3:7,2	132/132:1	3/3:17
GE1783_1020	vDNAcla735E08_E12	NA	NA	NA	2/2:29	4/4:1	4/4:1	2/2:61	1/1:17	2/2:63	3/6:28,18	3/8:5,2	18/27:2,1	2/2:10	5/3:3,2	8/8:11	3/2:31,30	2/8:13,10	3/10:4,2	3/3:7	4/5:7,4	5/3:5,4	3/8:5,4	2/2:49	./.:0	./.:0	2/2:138	2/5:33,29	2/2:21	./.:0	4/2:3,2	1/1:43	2/4:252,252	2/3:6,2	4/4:1	3/3:24
GE1783_1022	vDNAcla735E08_G12	NA	NA	NA	2/2:23	./.:0	4/3:2,1	2/2:72	1/1:20	2/2:66	6/3:27,23	3/8:5,1	18/18:3	2/4:13,2	5/3:6,3	8/8:12	3/2:36,34	8/2:13,10	3/10:6,4	3/3:5	4/5:10,6	5/3:13,5	3/18:7,1	2/2:45	./.:0	./.:0	2/2:148	5/2:39,23	2/2:16	2/2:1	2/2:2	1/1:59	4/2:358,316	2/3:5,4	4/191:2,1	3/3:35
