# Supplementary material for: Candidate resistance genes to foliar phylloxera identified at Rdv3 of hybrid grape
Source: Hortic Res. 2022 Feb 20;9:uhac027. doi: 10.1093/hr/uhac027 (PMC8976690; doi:10.1093/hr/uhac027)
Supplement: Web_Material_uhac027 [file web_material_uhac027.zip › Supplementary Table 2.xlsx]

## Sheet: PhyExpsummary
Supplementary Table 2 Genotype segregation for phylloxera traits of selected hybrid grape individuals in GE1783 measured in three greenhouse experiments. Analysis of Variance model: trait~genotype+replication.
	P value for genotype
	Experiment 1	Experiment 2	Experiment 3
Phylloxera rating	<0.001*	<0.001	<0.001*
Leaves infested (%)	<0.01	<0.001	<0.001
Galls/leaf	<0.001*	<0.001*	<0.001§
Gall count	<0.001*	<0.001*	<0.001*
AUDPC	<0.001	<0.001	<0.001
*That trait was natural log transformed before Analysis of Variance
§That trait was square-root transformed before Analysis of Variance
