# Supplementary material for: Candidate resistance genes to foliar phylloxera identified at Rdv3 of hybrid grape
Source: Hortic Res. 2022 Feb 20;9:uhac027. doi: 10.1093/hr/uhac027 (PMC8976690; doi:10.1093/hr/uhac027)
Supplement: Web_Material_uhac027 [file web_material_uhac027.zip › Supplementary Table 3.xlsx]

## Sheet: HaplotypeAllele
>rh_chr14_10135191#2
GGAATCCAAAATTTTCTTAGTGGAATTCAAAATATCTAAAATAGTACCATTATCATATAAACACAAAATAACACAAGTAGTACCATTATCAGATTGTAATCAAAATGTTATCAACATATAAACACTAAATAACATGTGAATCATTATCATAAATTTTACATGCAAGTATCACCATTATTAACTATAAAGTACTTTGAAACAAGAATGGAATTAAATTTTTCATTCC
>rh_chr14_10135191#3
GGAATCCAAAATTTTCTTAGTGGAATTCAAAATATCTAAAATAGTACCATTATCATATAAACACAAAATAACACAAGTAGTACCATTATCAGATTGTAATCAAAATGTTATCAACATATAAACACAAAATAACATGTGAATCATTATCATAAATTTTACATGCAAGTATCACCATTATTAACTATAAAGTACTTTGAAACAAGAATGGAATTAAATTTTTCATTCC
>rh_chr14_10197424#2
GGCTCTGTTGTTTTCACTTGCTCTAAGTTGGCTATTTTTTTGTTTGAAGTTTAGTCAAAGTGAACATGTTTGCTTTTCTTTGTGTCCTTAGAAGAATTGAAGGGAGATCATGTGGGGTTTGCATTAATGGGACTCTTCTGCTGCTGTTGG
>rh_chr14_10197424#3
GGCTCTGTTGTTTTCACTTGCTCTAAGTTGGCTATTTTTTTGTTTGAAGTTTAGTCAAAGTGAACATGTTTGCTTTTCTTTGTTTCCTTAGAAGAATTGAAGGGAGATCATGTGGGGTTTGCATTAATGGGACTCTTCTGCTGCTGTTGG
>rh_chr14_10290455#3
AAAACATGTACAAAAACCATCGTGAAATAGCTTGGTCTGTTAGTTTGGTGTCTTCAAAGTCTCTTCTATTTCTCTCCCTCGATAAGGACCAAAATAAACACAATTGGGCTGCATTTCACGCTTTTTTCCTTTTCTTCCCAACAAAAGAGCCATGCCAACTAAGTAAGAGG
>rh_chr14_10290455#9
AAAACATGTACAAAAACCATCGTGAAATAGCTTGGTCTGTTAGTTCGGTGTCTTCAAAGTCTCTTCTATTTCTCTCCCTCAATAAGGACTAAAATAAACACAATTGGGCTGCATTTCACGCTTTTTTCCTTTTCTTCCCAACAAAAGAGCCATGCCAACTAAGTAAGAGG
>rh_chr14_10528514#8
CTGCTAGCTGTATATGACAAATAGAAATTGAGAAGCATAGAGACACGCAAGTAGAAAGTTCAAATGTTAACATAGAAAAAAGAAAAAAAAGATACATGTTTTAGTGAATGCTGTATTATTGTCAAAAATAAGGTCAATCAGTATCATCCACCTGTATAACCCATTTCATTTCATGTTAT
>rh_chr14_10528514#4
CTGCTAGCTGTGTATGACAAATAGAAATTGAGAAGCATAGAGACATGCAAGTAGAAAGTTCAAATGTTAACATAGAAAAAAGAAAAAAAAAGATACATGTTTTAGTGAATGCTGTATTATTGTCAAAAATAAGGTCAATCAGTATGATCCACCTGTATAACCCATTTCATTTCATGTTAT
>rh_chr14_10528514#14
CTGCTAGCTGTGTATGACAAATAGAAATTGAGAAGCATAGAGACATGCAAGTAGAAAGTTCAAATGTTAACATAGAAAAAAGAAAAAAAAGATACATGTTTTAGTGAATGCTGTATTATTGTCAAAAATAAGGTCAATCAGTATGATCCACCTGTATAACCCATTTCATTTCATGTTAT
>rh_chr14_10528514#30
CTGCTAGCTGTATATGACAAATAGAAATTGAGAAACATAGAGACATGCAAGAAGAAAGTTCAAATGTTAACATAGAAAAAAAAAGATACATGTTTTAGTGAATGCTGTATTATTGTCAAAAATAAGGTCAATCAGTATCATCCACCTGTATAGCCCATTTCATTTCATGTTAT
>rh_chr14_10528514#134
CTGCTAGCTGTATATGACAAATAGAAATTGAGAAGCATAGAGCCACGCAAGTAGAAAGTTCAAATGTTAACATAGAAAAAAGAAAAAAAAGATACATGTTTTAGTGAATGCTGTATTATTGTCAAAAATAAGGTCAATCAGTATCATCCACCTGTATAACCCATTTCATTTCATGTTAT
>rh_chr14_10528514#140
CTGCTAGCTGTATATGACAAATAGAAATTGAGAAGCATAGAGACACGCAAGTAGAAAGTTCAAATGTTAACATAGAAAAAAGAAAAAAAGATACATGTTTTAGTGAATGCTGTATTATTGTCAAAAATAAGGTCAATCAGTATCATCCACCTGTATAACCCATTTCATTTCATGTTAT
>rh_chr14_10528514#24
CTGCTAGCTGTGTATGACAAATAGAAATTGAGAAGCATAGAGACATGCAAGTAGAAAGTTCAAATGTTAACATAGAAAAAAGAAAAAAAAAAGATACATGTTTTAGTGAATGCTGTATTATTGTCAAAAATAAGGTCAATCAGTATGATCCACCTGTATAACCCATTTCATTTCATGTTAT
>rh_chr14_10743715#2
CCAACCAGCATCCATCAAAATTGAACTCAAAAGTTGCCCTGCTCAAGGAGGTTTCCACTTAGCTCTCACCTCCATGATCCTCCATCTGACAATACAAGCAAGCCTCCAATCTAGTAATACCCTATTCAGCAGTGTACAGAAACTTAGATGGATGCCCAGAAGG
>rh_chr14_10743715#5
CCAACCAGCATCCATCAAAATTGAACTCAAAAGTTGCCCTGCTCAAGGAGGTTTCCACTTAGCTCTCACCTCCATGATCCTCCATCTGACAATACAAGCAAGCCTCCAATCTAGTAATACCCTATTCAGTAGTGTACAGAAACTTAGATGGATGCCCAGAAGG
>rh_chr14_10743715#3
CCAACCAGCATCCATCAAAATCGAACTCAAAGGTTGCCCTGCTCAAGGAGGTTTCCACTTAGCTCTGACCTCCATGATCCTCCATCTGACAATACAAGCAAGCCTCCAATCTAGTGATACCCTATACAGCAGTGTACAGAAACTTAGATGGATGCCCAGAAGG
>rh_chr14_1101250#4
ATTCTCAAGAAGAACATCCTATCAACATTTGCTTGATTGATCATTAATCATTCGGGCGGAAACACATTCATCTTTGCTTGGAGGTATCTGTAACACATTTCCCAAGGACCGGTTGCCTAGTAGTTTTCAAGCTTGGGGAAAATACACTTTCCCTGTGACTCCCTCTACACTTCTTCTACTGCACATTTTTGGGCCTTTTAATTTTATAGT
>rh_chr14_1101250#1
ATTCTCAAGAAGAACATCCTATCAACATTTGCTTGATTGATCATTAATCATTCGAGAGGAAACACATTCATCTTTGCTTGGAGGTATCTGTAACACATTTCCCAAGGACCGGTTGCCTAGTATTTTTCAAGCTTGGGGAAAATACACTTTCCCTGTGACTCCCTCTACACTTCTTCTACTGCACATTTTTGGGCCTTTTAATTTTATAGT
>rh_chr14_1101250#2
ATTCTCAAGAAGAACATCCTATCAACATTTGCTTGATTGATCATTAATCATTCGGGCGGAAACACATTCATCTTTGCTTGGAGGTATCTGTAACACATTTCCCAAGGACCGGTTGCCTAGTATTTTTCAAGCTTGGGGAAAATACACTTTCCCTGTGACTCCCTCTACACTTCTTCTACTGCACATTTTTGGGCCTTTTAATTTTATAGT
>rh_chr14_1159858#1
CTAGTATTGATGTGAATGAATGGTTGATTTCAACCTATCAAGAAAACAGAGTAAGAAAAAAGAAAACGAATGAATGGGAAGTTTCAAGTTGTATGATTATGTAGATTTCTTAACTAATCATGTGTGCAATAAGACTATAACTTAAGGTTAACATATC
>rh_chr14_1159858#2
CTAGTATTGATGTGAATGAATGGTTGATTTCAACCTATCAAGAAAACAGAGTAAGAAAAACGAAAACGAATGAATGGGAAGTTTCAAGTTGTATGATTATGTAGATTTCTTAACTAATCATGTGTGCAATAAGACTATAACTTAAGGTTAACATATC
>rh_chr14_1159858#5
CTAGTATTGATGTGAATGAATGGTTGATTTCAACCTATCAAGAAAACAGAGTAAGAAAAAAGAAAACAAATGAATGGGAAGTTTCAAGTTGTATGATTATGTAGATTTTTTAACTAATCATGTGTGCAATAAGACTATAACTTAAGGTTAACATATC
>rh_chr14_11677439#2
CAAGGACCCTTTTTTCATTAATTGCAATAGCAAGAAGCCCACACATTCCAGCAATCTGGCCTCCCATACCGAATCCAGGCAGTCTCTCCCAGTCAGCGACAAGAAATCTTACATTAGGATCTTGGCAATTCGATGGATGCTGATGGCTCCATATGTCCCTTTGCACTTTCCTTGTGAATGGG
>rh_chr14_11677439#1
CAAGGACCCTTTTTTCATTAATTGCAATAGCAAGAAGCCCACACATTCCAGCAATCTGGCCTCCCATACCGAATCCAGGCAGTCTCTCCCAGTCAGCGACAAGAAATCTTACATTAGGATCTTGGCAATTCGATGGATGCTGATGGCTCCATATGTCCCTCTGCACTTTCCTTGTGAATGGG
>rh_chr14_11677439#16
CAAGGCCCCTTTTTTCATTAATTGCAATAGCAAGAAGCCCACACATTCCAGCAATCTGGCCTCCCATACCGAATCCAGGCAGTCTCTCCCAGTCAGCGACAAGAAATCTTACATTAGGATCTTGGCAATTCGATGGATGCTGATGGCTCCATATGTCCCTTTGCACTTTCCTTGTGAATGGG
>rh_chr14_11677439#13
CAAGGACCCTTTTTTCATTAATTGCAATAGCAAGAAGCCCCCACATTCCAGCAATCTGGCCTCCCATACCGAATCCAGGCAGTCTCTCCCAGTCAGCGACAAGAAATCTTACATTAGGATCTTGGCAATTCGATGGATGCTGATGGCTCCATATGTCCCTTTGCACTTTCCTTGTGAATGGG
>rh_chr14_1242694#1
CAAGCTATGGATGGTGATTCGTGGAGTGCTCGTTTGTCCTCGGCTACAAAGCGGTATCAGTCAGCCCTGCAGTCGCGATCTGGTGAGCTTGACAAGTTTGGTTGTTGTGTTTTTTTTTTCGGTGAGGAAATGGAGGAGAACGAGAGAAATTTGTTTTTTGGTAATCTGGAATTTTTGGTG
>rh_chr14_1242694#3
CAAGCTATGGATGGTGATTCGTGGAGTGCTCGTTTGTCCTCGGCTACAAAGCGGTATCAGTCAGCCCTGCAGTCGCGATCTGGTGAGCTTGACAAGTTTGGTTGTTGTGTTTTTTTTTTTCGGTGAGGAAATGGAGGAGAACGAGAGAAATTTGTTTTTTGGTAATCTGGAATTTTTGGTG
>rh_chr14_1242694#8
CAAGCCATGGATGGTGATTCGTGGAGTGCTCGTTTGTCCTCGGCTACAAAGCGGTATCAGTCAGCCCTGCAGTCGCGATCTGGTGAGCTTGACAAGTTTGGTTGTTGTGTTTTTTTTTTCGGTGAGGAAATGGAGGAGAACGAGAGGAATTTGTTTTTTGGTAATCTGGAATTTTTGGTG
>rh_chr14_1242694#11
CAAGCTATGGATGGTGATTCGTGGAGTGCTCGTTTGTCCTCGGCTACAAAGCGGTATCAGTCAGCCCTGCAGTCGCGATCTGGTGAGCTTGACAAGTTTGGTTGTTGTGTTTTTTTTTTTTCGGTGAGGAAATGGAGGAGAACGAGAGAAATTTGTTTTTTGGTAATCTGGAATTTTTGGTG
>rh_chr14_1242694#12
CAAGCCATGGATGGTGATTCGTGGAGTGCTCGTTTGTCCTCGGCTACAAAGCGGTATCAGTCAGCCCTGCAGTCGCGATCTGGTGAGCTTGACAAGTTTGGTTGTTGTGTTTTTTTTTCGGTGAGGAAATGGAGGAGAACGAGAGGAATTTGTTTTTTGGTAATCTGGAATTTTTGGTG
>rh_chr14_1242694#4
CAAGCTATGGATGGTGATTCGTGGAGTGCTCGTTTGTCCTCGGCTACAAAGCGGTATCAGTCAGCCCTGCAGTCGCGATCTGGTGAGCTTGACAAGTTTGGTTGTTGTGTTTTTTTTTCGGTGAGGAAATGGAGGAGAACGAGAGAAATTTGTTTTTTGGTAATCTGGAATTTTTGGTG
>rh_chr14_12584178#3
GATTGATTTTAGGCTGTCAATCAATGACAAAATTAGGGCTACAAATATAGGGGTTCCGTTCTTGTTTGTATAGTTGACTAATGGTGTCTATATTCAACATATTCTAGGATAAAATTTCTTTATTTTTTTCCCGTAAACTTCATATATATCCATGGAAAATTCCTCCATCAATACAAGAAATAAAATTTCATGAATG
>rh_chr14_12584178#4
GATTGATTTTAGGCTGTCAATCAATGACAAAATTAGGGCTACAAATATAGAGGTTCCGTTCTTGTTTGTATAGTTGACTAATGGTGTCTATATTCAACATATTCTAGGATAAAATTTCTTTATTTTTTTCCCGTAAACTCCATATATATCCATTGAAAATTCCTCCATCAATACAAGAAATAAAATTTCATGAATG
>rh_chr14_12730584#1
CTTGTGCACATTCCCCACATACAGTACTGCAACCAACTTTTGTGCCCTGACTTCTAAGAGTCAGCATGTGAGAAAGGTTGGTGCATTTCCGCTGCACCAAATTATTCCTCAATCTACTAATCTTGGTCTCTGAGAGACTGATGCTCTCTGTTACAAGGGGGGCCGCATTTGAAACAGCTGGTTTTCG
>rh_chr14_12730584#10
CTTGTGCACATTCCCCACATACAGTACTGCACCCAACTTTTGTGCCCTGACTTCTAAGAGTCAGCATGTGAGAAAGGTTGGTGCATTTCCGCTGCACCAAATTATTCCTCAATCTACTAATCTTGGTCTCTGAGAGACTGATGCTCTCTGTTACAAGGGGGGCCGCATTTGAAACAGCTGGTTTTCG
>rh_chr14_12730584#7
CTTGTGCACATTCCCCACATACAGTACTGCAACCAACTTTTGTGCCCTGACTTCTAAGAGTCAGCATGTGAGAAAGGTTGGTGCATTTCCGCTGCACCAAATTATTCCTCAATCTACTAATCTTGGTCTCTGAGAGACTGATGCGCTCTGTTACAAGGGGGGCCGCATTTGAAACAGCTGGTTTTCG
>rh_chr14_12730584#28
CTTGTGCACATTCCCCACATACAGTACTGCAACCAACTTTTGTGCCCTGCCTTCTAAGAGTCAGCATGTGAGAAAGGTTGGTGCATTTCCGCTGCACCAAATTATTCCTCAATCTACTAATCTTGGTCTCTGAGAGACTGATGCTCTCTGTTACAAGGGGGGCCGCATTTGAAACAGCTGGTTTTCG
>rh_chr14_12730584#19
CTTGTGCACATTCCCCACATACAGTACTGCAACCAACTTTTGTGCCCTGACTTCTAAGAGTCAGCATGTGAGAAAGGTTGGTGCATTTCCGCTGCACCAAATTATTCCTCAATCTACTAATCTTGGTCTCTGAGAGACTGATGCTCTCTGTTACAAGGGGGGCCGCATTTGAAACAGCTGGGTTTCG
>rh_chr14_13086548#3
CAAGGGAACTTTCCTCCAGTAAGTTTACTTTGAATAAGTGAAGTCTCTTTTTTTGGAAATAGTTACTAAGCAATCATATGCTTCAGTAACTGAAGTACTATCGACTTTTATAATTGCCCTAAACTCCCACCTAATTTGATTTATGATGACACTTCCCTTC
>rh_chr14_1309053#2
CACAAAACATGCACTGCACACAGAGCAGAGAATAAGATGAGAATAACCCAAGATAATAACATAAAATTCTGATATAAATATATGTCACCTTTATCCGGAAAGGATGACATTCAACAGAACAATGAAATAGAAAGGAAATAAATATTTTTAACCACCACTGAAAATTCAGGTTATGGATAGAAATAAAACAAGAAAAGCAACTG
>rh_chr14_1309053#1
CACAAAACATGCACTGCACACAGAGCAGAGAATAAGATGAGAATAACCCAAGATAATAACATAAAATTCTGATATGAATATATGTCACCTTTATCCAGAAAGGATGACATTCAACAGAACAATGAAATAGAAAGGAAATAAAAATTTTTAACCACCACTGAAAATTCAGGTTATGGATAGAAATAAAACAAGAAAAGCAACTG
>rh_chr14_13171276#1
GCAGAAGAAGTACAAGCTTATGCTTTGAGAGCCATGTCGATACCGATTCTCGAAGCCTGCAAGAAGAGAAAGAGACGGCCAAAGCTCTTCGGGTTTCACACCTTTGCCGATCCTGGTTGCCCCATAAATCCCACAAGCCATTTTTGCGATAACATTCGAATATTTCTTCGAGAATGCG
>rh_chr14_13378081#1
CACCACAATTTCCACCCCATTCTCAAACTCAAACGCCATGTTGCCTATCATCCGTCCGATCACCATCGCGTCCCCATCAAAACACATGTCCAAGGATCCACCGTACACGTACCCCTTCTTCAATTTTGGCCCTGCTAGCTTCACAATCTCCTCCTTCAC
>rh_chr14_13378081#9
CACCACAATTTCCCCCCCATTCTCAAACTCAAACGCCATGTTGCCTATCATCCGTCCGATCACCATCGCGTCCCCATCAAAACACATGTCCAAGGATCCACCGTACACGTACCCCTTCTTCAATTTTGGCCCTGCTAGCTTCACAATCTCCTCCTTCAC
>rh_chr14_14138039#5
CACACCATTTTTTGATTTCAAAGGTTTGGAGCAATGCATTTCTTGCCCAAACCTGTTTTAAGCAATAATGAGTTTCATGATTATTCCTGCCTTTTTTGTTGAGTGAACATTTGCTATTGTGATTCTTTCTAGGGTCTTTTATTAGTCATTACTTATTTCTGTAAGGCCCATGGTAATTATGGTAATTATCTTTCAATAGAATTCATCTTGATGG
>rh_chr14_14229668#3
TCACCACCACCACCACCATTACCACCACCATGCCCTCTTATTTATATACACACATTTATATTATAATCAACCCCCTCTAGAAGTACACGGCTCCGACTTCTCTCAATTTTCCTGTGTTTCATATTTTTCTTTGTCCTGTCTGGGCAAATTTTCTACGTC
>rh_chr14_14229668#11
CCACCATTACCACCACCATGCCCTCTTATTTATATACACACATTTATATTATAATCAACCCCCTCTAGAAGTACACGGCTCCGACTTCTCTCAATTTTCCTGTGTTTCATATTTTTCTTTGTCCTGTCTGGGCAAATTTTCTACGTC
>rh_chr14_14229668#2
TCACCACCACCACCACCATTACCACCACCACGCCCTCTTATTTATATACACACATTTATATTATAATCAACCCCCTCTAGAAGTACACGGCTCCGACTTCTCTCAATTTTCCTGTGTTTCATATTTTTCTTTGTCCTGTCTGGGCAAATTTTCTACGTC
>rh_chr14_14229668#17
CCATTACCACCACCATGCCCTCTTATTTATATACACACATTTATATTATAATCAACCCCCTCTAGAAGTACACGGCTCCGACTTCTCTCAATTTTCCTGTGTTTCATATTTTTCTTTGTCCTGTCTGGGCAAATTTTCTACGTC
>rh_chr14_14229668#9
CCACCATTACCACCACCACGCCCTCTTATTTATATACACACATTTATATTATAATCAACCCCCTCTAGAAGTACACGGCTCCGACTTCTCTCAATTTTCCTGTGTTTCATATTTTTCTTTGTCCTGTCTGGGCAAATTTTCTACGTC
>rh_chr14_14229668#12
CCATTACCACCACCACGCCCTCTTATTTATATACACACATTTATATTATAATCAACCCCCTCTAGAAGTACACGGCTCCGACTTCTCTCAATTTTCCTGTGTTTCATATTTTTCTTTGTCCTGTCTGGGCAAATTTTCTACGTC
>rh_chr14_14229668#88
CCACCACCATTACCACCACCATGCCCTCTTATTTATATACACACATTTATATTATAATCAACCCCCTCTAGAAGTACACGGCTCCGACTTCTCTCAATTTTCCTGTGTTTCATATTTTTCTTTGTCCTGTCTGGGCAAATTTTCTACGTC
>rh_chr14_14229668#103
TTACCACCACCATGCCCTCTTATTTATATACACACATTTATATTATAATCAACCCCCTCTAGAAGTACACGGCTCCGACTTCTCTCAATTTTCCTGTGTTTCATATTTTTCTTTGTCCTGTCTGGGCAAATTTTCTACGTC
>rh_chr14_14755965#5
CCCACAGTTCTGACCAAATTTGAAATGAGTTAGATGCTCCAAGATAATTTGAAATGCTAAATCTTTTATTTCTTATAATAGGACAGGCCTGTAGGCACCCAACCTTTTTTATGTCCATCTATAAGTCGAAAACTCTCATGTCTGAAAAGATTTCATAGCGACAAGTAAC
>rh_chr14_14755965#2
CCCACAGTTCTGACCAAATTTGAAATGAGTTAGATGCTCCAAGATAATTTGAAATGCTAAATCTTTTATTTCTTATAATAGGACAGGCCTGTAGGCACCCAACCTTTTTTATGTCCATCTATAAGTTGAAAACTCTCATGTCTGAAAAGATTTCATAGCGACAAGTAAC
>rh_chr14_14863028#3
CCTTCCAACTCTGTGATCTGCTATTCATAATAAAATCAACTGTGAGCCTACGCGCTTGAATCTTGAAACAAAGACTAAAAATAGAGTTTACAAAGAACAAAAAAAAACAAAAAGGACCTGCAAGCTAGTTGAAGTGCTGAAGATAGAGACGGTACAGCCGGTGCAAACAAGCAACTTCTTAGCATCGTTTGAGAACACCGG
>rh_chr14_14863028#1
CCTTCCAACTCTGTGATCTGCTATTCATAATAAAATCAATTGTGAGCCTACGCGCTTGAATCTTGAAACAAAGACTAAAAATAGAGTTTACAAAGAACAAAAAAAAACAAAAAGGACCTGCAAGCTAGTTGAAGTGCTGAAGATAGAGACGGTACAGCCGGTGCAAACAAGCAACTTCTTAGCATCGTTTGAGAACACCGG
>rh_chr14_14863028#5
CCTTCCAACTCTGTGATCTGCTATTCATAATAAAATCAACTGTGAGCCTACGCGCTTGAATCTTGAAACAAAGACTAAAAATAGAGTTTACAAAGAACAAAAAAAACAAAAAGGACCTGCAAGCTAGTTGAAGTGCTGAAGATAGAGACGGTACAGCCGGTGCAAACAAGCAACTTCTTAGCATCGTTTGAGAACACCGG
>rh_chr14_1509565#1
CACTAATGGTTTCCAACCAACAATTAATTGCCTCTGGTAGTGATCCCATCTGCAACACTCAACTCTACAGAAGTACTATTAGAGACCTCTAATATGTCACAATTACACGTCCAAAGATTACCTATATAGTGTGAACCGTGTGTGCTAATTTATGCAAGCCCCTCTTGTTGTTCATTGGAAGGCTGTTAAGAGAATCCTTTG
>rh_chr14_1509565#2
CACTAATGGTTTCCAACCAACAATTAATTGCCTCTGGTAGTGATCCCATCTACAACACTCAACTCTACAGAAGTACTATTAGAGACCTCTAATATGTTACAATTACACGTCCAAAGATTACCTATATAGTGTGAACCGTGTGTGCTAATTTATGCAAGCCCCTCTTGTTGTTCATTGGAAGGCTGTTAAGAGAATCCTTTG
>rh_chr14_15714242#1
GGGACATAGTCTGGGAGAAGCGAGCATAGAAAATGTGGAGATCTCTGGGGAAGGAAAGGTCTTCGGAGGAACAATCGAGAAGGCCTCGCAGGAAGCGAATCTCGTCGGGCTCCGTCCATATACGGTGGAACTTGAAGGGCGGTGTCTTGGTGTTGCCGGAGTCGTCGGGGTCGTCGTCTGCG
>rh_chr14_15714242#5
GGGACATAGTCTGGGAGAAGCGAGCATAGAAAATGTGGAGATCTCTGGGGAAGGAAAGGTCTTCGGAGGAACAATCGAGAAGGCCTCGCAGGAAGCGAATCTCGTCGGGCTCCGTCCATATACGGTGGAATTTGAAGGGCGGTGTCTTGGTGTTGCCGGAGTCGTCGGGGTCGTCGTCTGCG
>rh_chr14_15714242#7
GGGACATAGTCTGGGAGAAGCGAGCATAGAAAATGTGGAGATCTCTGGGGAAGGAAAGGTCTTCGGAGGAACAATCGAGAAGGCCTCGCAGGAAGCGAATCTCGTCGGGCTCCGTCCATATACGGTGGAACTTGAAGGGCGGTGTCTTGGTGTTGCCGGAGTCGTCGGGGGCGTCGTCTGCG
>rh_chr14_15875843#3
CAATCCTGCAATTGCTGTCGCAGCATCAAAAGCTATTTATGAACTGAAGAAACAGTGGGAAATAGAAGAAGGGGACAGTTGGAGGTTCACAATGAATCAAAAGCCAATGAAAGAAGCTGATGATGTAGAAGATACTGACTAAGAATTATCCATATGACTATACTGTAGATATCCACATGGATGGCCCAAGTAATTATTATAGTAAATCC
>rh_chr14_15875843#2
CAATCCTGCAATTGCTGTCGCAGCATCAAAAGCTATTTATGAACTGAAAAAACAGTGGGAAATAGAAGAAGGGGACAGTTGGAGGTTCACAATGAATCAAAAGCTAATGAAAGAAGCTGATGATGTAGAAGATACTGACTAAGAATTATCCATATGATTATACTGTAGATATCCACATGGATGGCCCAAGTAATTATTATGGTAAATCC
>rh_chr14_1593532#1
CAAGAGCTTCCAATTCAAGAGGGCGGTTGCTCTTCCAGTTGGGTTCTCCTCTGTGAACCGAACAAGTGTCACAAACCCTTCATCATCATCATCATCTTCCTCATCCACCTCTTGCCCATTGTTCATGTTTTGTTTGGCTTTCTCTTTCTGGGAATTGAATTTCTTTGCTTGGTACTGCATTTTCCTTC
>rh_chr14_1593532#2
CAAGAGCTTCCAATTCAAGAGGGCAGTTGCTCTTCCAGTTGGGTTCTCCCCTGTGAACCGAACAAGTGTCACAAACCCTTCATCATCGTCATCATCTTCCTCATCCACCTCTTGCCCATTGATCATGTTTTGTTTGGCTTTCTCTTTCTGGGAATTGAATTTCTTTGCTTGGTACTGCATTTTCCTTC
>rh_chr14_16000806#1
CTCCTTAACACAGAGACATTTTTAAACAAAATATCAACTAGCAATGGTAGAAAAATAGCCAAATTACATGCAAGCAATAACAATACCAACAGAACCAGATGTGATAACAAATGAAGAAGTTAAGGTTCACAACTGAGAACAACTTATGATGGTAACCCTGCTAACAAAAC
>rh_chr14_16000806#4
CTCCTTAACACAGACATTTTTAAACAAAATATCAACTAGCAATGGTAGAAAAATAGCCAAATTACATGCAAGCAATAACAATACCAACAGAACCAGATGTGATAACAAATGAAGAAGTTAAGGTTCACAACTGAGAACAACTTATGATGGTAACCCTGATAACAAAAC
>rh_chr14_16067239#2
CACTACCAACCAACCCTGCAACAGAAGGTTGATTTTTTAAGCATCTCTCTGGAGTCCAGTTCACCACTACAGAACATAGGAGTTCACTACTAGTGTACTTAAAACCAGAAAAGCGTTTCTGCTATGTTTTCTTCCTTATTTTAAAAGGTTAAAGGCTGGTGCTTCTTCCCATCATTTTAAGGAATTTCAAAGAGATATCAGAATTG
>rh_chr14_16253640#2
GTTGTGCAGTTGGGAGGCGTCGTTTCAGAGAGATCAATAGATTCTTTACTTTGGAGTTGAATTGCAGCACCCATCTATTGACTTGCTTTAGGCATTGGCCTCGCTTTGATTTAACCCTTTGCGAAGGAATGCAGCCTAATGGGCCAAGCCCGTGGAACATCATCTTTCGTGCACCCAGTAGGTAGAGTCTC
>rh_chr14_16253640#7
GTTGTGCAGTTGGGAGGCGTCGTTTCAGAGAGATCAATAGATTCTTTACTTTGGAGTTGAATTGCAGCACCCATCTATTGACTTGCTTTAGGCATTGGCCTCCCTTTGATTTAACCCTTTGCGAAGGAATGCAGCCTAATGGGCCAAGCCCGTGGAACATCATCTTTCGTGCACCCAGTAGGTAGAGTCTC
>rh_chr14_16490288#2
GCTCTTAAAGTTGAAGCTCAATTTATTTGGGGTTCTTCCAAGAAATCTGGACCTGAATGTAGTAGGGCAACAACTAGGAAAACAAATAATATTAACCAAGGAGGACAAAGAAAGGCCCCCACAAGAACAGGTGGAAATACAGTTCAAACATACAACAATGCTCAAGGAAAAAAAATTGATGAAGTACTACAGGTGTGCAGAGTTTG
>rh_chr14_16490288#10
GCTCTTAAAGTTGAAGCTCAATTTATTTGGGGTTCTTCCAAGAAATCTGGACCTGAATGTAGTAGGGCAACAACTAGGAAAACAAATAATATTAACCAAGGAGGACAAAGAAAGGCCCCCACAAGAACAGGGGGAAATACAGTTCAAACATACAACAATGCTCAAGGAAAAAAAATTGATGAAGTACTACAGGTGTGCAGAGTTTG
>rh_chr14_16490288#9
GCTCTTAAAGTTGAAGCTCAATTTATTTGGGGTTCTTCCAAGAAATCTGGACCTGAATGTAGTAGGGCAACAACTAGGAAAACAAATAATATTAACCAAGGAGGACAAAGAAAGGCCCCCACAAGAACAGGTGGAAATACAGTTCAAACATACAACAATGCTCAAGGAAAAAAATTGATGAAGTACTACAGGTGTGCAGAGTTTG
>rh_chr14_16490288#14
GCTCTTAAAGTTGAAGCTCAATTTATTTGGGGTTCTTCCAAGAAATCTGGCCCTGAATGTAGTAGGGCAACAACTAGGAAAACAAATAATATTAACCAAGGAGGACAAAGAAAGGCCCCCACAAGAACAGGTGGAAATACAGTTCAAACATACAACAATGCTCAAGGAAAAAAAATTGATGAAGTACTACAGGTGTGCAGAGTTTG
>rh_chr14_16490288#21
GCTCTTAAAGTTGAAGCTCAATTTATTTGGGGTTCTTCCAAGAAATCTGGACCTGAATGTAGTAGGGCAACAACTAGGAAAACAAATAATATTAACCAAGGAGGACAAAGAAAGGCCCCCACAAGAACAGGTGGAAATACAGTTCAAACATACAACAATGCTCAAGGAAAAAAAATTGATGAAGTACTACAGGGGTGCAGAGTTTG
>rh_chr14_16490288#23
GCTCTTAAAGTTGAAGCTCAATTTATTTGGGGTTCTTCCAAGAAATCTGGACCTGAATGTAGTAGGGCAACAACTAGGAAAACAAATAATATTAACCAAGGAGGACAAAGAAAGGCCCCCACAAGAACAGGTGGAAATACAGTGCAAACATACAACAATGCTCAAGGAAAAAAAATTGATGAAGTACTACAGGTGTGCAGAGTTTG
>rh_chr14_16652730#2
ATGACTATTAAGATGATCTTGAAAGAACGGAGAAGACCTAAGAAAAAGATTTAACATTCATTTTCTTCCATTTCCCTCATAATATTGATTTTTAACCTTATTAAATCAATCATATTTTCAATCCACTCTTATTATCATTCTTTGAAGGAAGATTTAGTTACTCGGTTAGTTTGATTGCCCTTG
>rh_chr14_16652730#4
ATGACTATTAAGATGATCTTGAAAGAACGGAGAAGACCTAAAAAAAAGATTTAACATTCATTTTCTTCCATTTTCCTCATAATATTGATTTTTAACCTTATTAAATCAATCATATTTTCAATCCACTCTTATTATCATTCTTTGAAGGAAGATTTAGTTACTCGGTTAGTTTGATTGCCCTTG
>rh_chr14_17077376#1
CCCACCTCAGCAAGAAGTACTTTGGTAAAGCGGGTAAAGATGTAGCTGATAAGACAGCCAAAGTCACCGTTATAAAGCCTCGTCCTCGGACCTTCTATAAGAACCCATCTTATTTAAAAGGAAAAGCAGCAAAAGAAAGTGATGTCCAATCAGCAGATCATACTCTTAGCAAGCCATATTCAACGTCACCTCTGTCAGAGGATGG
>rh_chr14_1714481#2
CTTGTAACCTTTCTCTGCTGTGCTGAGTACTGTTTGATTATACTTCTCAGAACAGTAGGCAGCTGTTGGCACGACAACTTGAACCACCTGAGGGAAGAGGGGAAGCCGGTTGAGTGAGTGCCATGCGGACACAGCATAATGCTGAGCCACTGGTTCATATTTGGTGTAGAGGTCCTTGGCTGCAG
>rh_chr14_1714481#1
CTTGTAACCTTTCTCTGCTGTGCTGAGTACTGTTTGATTATACCTCTCAGAACAGTAGGCAGCTGTTGGCACGACAACTTGAACCACCTGAGGGAAGAGGGGAAGCCGGTTGAGTGAGTGCCATGCGGACACAGCATAATGCTGAGCCACTGGTTCATATTTGGTGTAGAGGTCCTTGGCTGCAG
>rh_chr14_1714481#3
TTTGTAACCTTTCTCTGCTGTGCTGAGTACTGTTTGATTATACTTCTCAGAACAGTAGGCAGCTGTTGGCACGACAACTTGAACCACCTGAGGGAAGAGGGGAAGCCGGTTGAGTGAGTGCCATGCGGACACAGCATAATGCTGAGCCACTGGTTCATATTTGGTGTAGAGGTCCTTGGCTGCAG
>rh_chr14_17379596#1
GGTCTTGCAAAGGAAAGGGACAGAAGGCGCAGGAGTCCATGTAGCCAATCCAAAATCACACAACTATAGAAATCAAATAAAATGTTAGACTAGAACAAAATAATATGTAAAGACTAGCTTGGGTATGAAATCTAATTCCAAACTATCATTCAAACTAGACAGAAATCCACTCAG
>rh_chr14_17379596#3
GGTCTTGCAAAGGAAAGGGACAGAAGGCGCAGGAGTCCATGTAGCCAATCCAAAATCACACAACTATAGAAATCAAATAAAATGTTAGACTAGAACAAAATAATATGTAAAGACTAGCTTGGGTATGAAATCTAATTCCAAACTACCATTCAAACTAGACAGAAATCCACTCAG
>rh_chr14_17450562#1
CCATCCTATATTCATACTGGCATTTTGCCTGTAGGATTAACTTCTGGGATCCCACCCTGTAAAGGGAAAGAAGTTGAAGTTGCACCAGGTACTGATCAATTGCTGCCAACTGCAGTTTCAGTGCCTTTATCTGGACAATTGGTTCATGTTCCAGTGACGCATCCACCAGTTCATGAATTGGAG
>rh_chr14_17873209#2
GTCCAACGCTATTCCCATTTGATGATCGGCGTGCGCGCGGTGGACGCAAAAACTGTGTAGATGTGCTGTTCTTGATCTACTTGCAGTAATAATAATAACAGTTATCTACGTGGTTGAGTTGTGTAAATGGTTTCTGGAGTATTTGGTGATTAATGAAACGGAAAATGTGG
>rh_chr14_17999822#1
AAAGAAAATAATCCCACTAATAGCTTAGAATACATTGACTGTAGACACCATTAGTCAACTGTACAAATAAGGAAGGAATCCCTAATTTACAGGCCTAATTTATACCTGATTTACAACAACAATTTACAGCTTCTACGAGCTGTACTGATTGTGGACAGCTTGCACAATCAGATGCATAC
>rh_chr14_17999822#8
AAAGAAAATAATCCCACTAATAGCTTAGAATACATTGACTGTAGCCACCATTAGTCAACTGTACAAATAAGGAAGGAATCCCTAATTTACAGGCCTAATTTATACCTGATTTACAACAACAATTTACAGCTTCTACGAGCTGTACTGATTGTGGACAGCTTGCACAATCAGATGCATAC
>rh_chr14_17999822#60
AAAGAAAATAATCCCACTAATAGCTTAGAATACATTGACTGTAGACACCATTAGTCAACTGTACAAATAAGGAAGGAATCCCTAATTTACAGGCCTAATTTATACCTGATTTACAACAACAATTTACAGCTGCTACGAGCTGTACTGATTGTGGACAGCTTGCACAATCAGATGCATAC
>rh_chr14_17999822#48
AAAGAAAATAATCACACTAATAGCTTAGAATACATTGACTGTAGACACCATTAGTCAACTGTACAAATAAGGAAGGAATCCCTAATTTACAGGCCTAATTTATACCTGATTTACAACAACAATTTACAGCTTCTACGAGCTGTACTGATTGTGGACAGCTTGCACAATCAGATGCATAC
>rh_chr14_17999822#21
AAAGAAAATAATCCCACTAATAGCTTAGAATACATTGCCTGTAGACACCATTAGTCAACTGTACAAATAAGGAAGGAATCCCTAATTTACAGGCCTAATTTATACCTGATTTACAACAACAATTTACAGCTTCTACGAGCTGTACTGATTGTGGACAGCTTGCACAATCAGATGCATAC
>rh_chr14_1806350#1
GGATGAACATCCATCTGCGTGAAGTCATCTGCACTTCAAAAGTATGGTATTTCTTTCAATCAATTATGTCTTATTTTTCTTTAATTTATTTTTATAATGACTTAAAATGATCATCTTCTGTGATTCATGGTCACAATGGGAATTAAAATGTAGGATGGAGATAGGTTTTGGAGAATGCCAGAATGCTAC
>rh_chr14_1806350#2
GGATGAACATCCATCTGCGTGAAGTCATCTGCACTTCAAAAGTATGTTATTTCTTTCAATCAATTATGTCTTATTTTTCTTTAATTTATTTTTATAATGACTTAAAATGATCATCTTCTGTGATTCATGGTCACAATGGGAATTAAAATGTAGGATGGAGATAGGTTTTGGAGAATGCCAGAATGCTAC
>rh_chr14_1806350#8
GGATGAACATCCATCTGCGTGAAGTCATCTGCACTTCAAAAGTATGGTATTTCTTTCAATCAATTATGTCTTATTTTTCTTTAATTTATTTTTATAATGACTTAAAATGATCATCTTCTGTGATTCATGGTCACAATGGGAATTAAAATGTAGGATGGAGATAGGGTTTGGAGAATGCCAGAATGCTAC
>rh_chr14_18215931#2
GATCAATTTTTATCTTTTCTTATGCGTCTATCTTCTCCAAAACTAGAATCCTCAACAGTGCTCCTTCCAGCACACACCTATACATGCTTTTTCACATTTTTTTGACATGTTTAGTTGGGAGTTGACTTTAAGCAAATATACATGTTCTTGTTTCTTAACTT
>rh_chr14_18215931#3
GATCAATATTTATCTTTTCTTATGCGTCTATCTTCTCCAAAACTAGAATCCTCAACAGTGCTCCTTCCAGCACACACCTATACATGCTTTTTCACATTTTTTTGACATGTTTAGTTGGGAGTTGACTTTAAGCAAATTTACATGTTCTTGTTTCTTAACTT
>rh_chr14_18215931#13
GATCAATTTTTATCTTTTCTTATGCGTCTATCTTCTCCAAAACTAGAATCCTCAACAGTGCTCCTTCCAGCACACACCTATACATGCTTTTTCACATTTTTTGACATGTTTAGTTGGGAGTTGACTTTAAGCAAATATACATGTTCTTGTTTCTTAACTT
>rh_chr14_18508828#1
CCCAAATCTCAGATGTTATGGTGCATAATCGCATCTTTTTTTAGAATCCAAACAACATAAAAACAGAAAATTAATAGCTTCATTTTTCTTTCCCTCTTTCCCGACAATTTTCTAGGCTTCCAAACAGAGACAAATGATAATCGGAAAACAGAGACGAAAATAGAGAAATACGATGACTTACATCGCAAAGTGC
>rh_chr14_18776215#4
GGAGCTTGTCATGCCTTTTTGCTTTAATAAAGTAAACAAGCACTAAATTAAGCCATTCAATTACGAAATCAGTCTATCTATACATGAAACAGGATAGCTTCTAAGCTAACATGATTTTCACTCTATCCTCCCTCCCCTTTCCTTCTTTCCACCTCAAAGACCAAAAACAAAGAATCTGTTGTAGAGGGTGGCC
>rh_chr14_18776215#5
GGAGCTTGTCATGCCTTTTTGCTTTAATAAAGTAAACAAGCACTAAATTAAGCCATTCAATTGCGAAATCATTCTATCAATACATGAAACAGGATAGCTTCTAAGCTAACATGATTTTCACTCTATCCTCCCTCCCCTTTCCTTCTTTCCACCTCAAAGACCAAAAACAAAGAATCTGTTGTAGGGGGTGGCC
>rh_chr14_18868775#2
CTGAGCAAACCTTAAGTCTCCACTACTTGAGGCCAGTATCATTTCTTAGTTACTTGTATAACTGATATCTGTCATGGGATGCATTTGGAAGCTACATCTACCTGGAGAACCAATTCATTCTTTATGTTTTGGAGTTCCCTTCTTAAAGCAATGTTG
>rh_chr14_18868775#1
CTGAGCAAACCTTTAGTCTCCACTACTTGAGGCCAGTATCATTTCTTAGTTACTTGTATAACTGATATCTGTCATGGGATGCATTTGGAAGTTACATCTACCTGGAGAACCAATTCATTCTTTATGTTTTGGAGTTCTCTTCTTAAAGCAATGTTG
>rh_chr14_19103240#3
CTTTGCTCTTGTCTTCTTAGCTCCATGATATGTGCCATACTTGTCAATGGTAAAGTGTGGTTATTAGCCCTTTAAAAAGTTATTCTCCTTTGAGAAGGCCTTTTAAAGCTCTCACATGAGTATTGTGTTCTATGTACTAGGTTGTAGGGAAACAATCAATCATCTATTTTTTCATTATCCAACTGCATTAAGGTCAGT
>rh_chr14_19103240#2
CTTTGCTCTTGTCTTCTTAGCTCCATGATATGTGCCTTACTTGTCAATGGTAAAGTGTGGTTATTAGCCCTTTAAAAAGTTGTTCTCCTTTGAGAAGGCCTTTTAAAGCTCTCATATGAGTATTGTGTTCTATGTACTAGGTTGTGGGGAAACAATCAATCATCTATTTTTTCATTATCCAACTGCATTAAGGTCAGT
>rh_chr14_19103240#19
CTTTGCTCTTGTCTTCTTAGCTCCATGATATGTGCCATACTTGTCAATGGTAAAGTGTGGTTATTAGCCCTTTAAAAAGTTATTCTCCTTTGAGAAGGCCTTTTAAAGCTCTCACATGAGTATTGTGTTCTATGTACTAGGGTGTAGGGAAACAATCAATCATCTATTTTTTCATTATCCAACTGCATTAAGGTCAGT
>rh_chr14_19103240#27
CTTTGCTCTTGTCTTCTTAGCTCCATGATATGTGCCTTACTTGTCAATGGTAAAGTGTGGTTATTAGCCCTTTAAAAAGTTGTTCTCCTTTGAGAAGGCCTTTTAAAGCTCTCATATGAGTATTGTGTTCTATGTACTAGGGTGTGGGGAAACAATCAATCATCTATTTTTTCATTATCCAACTGCATTAAGGTCAGT
>rh_chr14_19103240#95
CTTTGCTCTTGTCTTCTTAGCTCCATGATATGTGCCATACTTGTCAATGGTAAAGTGTGGTTATTAGCCCTTTAAAAAGTTATTCTCCTTTGAGAAGGCCTTTTAAAGCTCTCACATGAGTATTGTGTGCTATGTACTAGGTTGTAGGGAAACAATCAATCATCTATTTTTTCATTATCCAACTGCATTAAGGTCAGT
>rh_chr14_19103240#54
CTTTGCTCTTGTCTTCTTAGCTCCATGATATGTGCCATACTTGTCAATGGTAAAGTGTGGTTATTAGCCCTTTAAAAAGTTATTCTCCTTTGAGAAGGCCTTTTAAAGCTCTCACATGAGTATTGTGTTCTATGTACTAGGTTGTAGGGAAACAATCAATCATCTATTTTTTCATTATCCAACTGCATTAAGGGCAGT
>rh_chr14_19325226#5
GTTCACTTACCCTTATTTAACCTTGCGTAATTACTAAAATGATCTTATGCATAAAGTTAAACCTAGAGCCAATCTGACCTTTATAACCCATGCCAACAAGGCATATGAGCTCAAAGTGGGGACTATTGGGACTCATAGGAGTACTGGCTCC
>rh_chr14_19325226#7
GTTCACTTACCCTTATTTAACCTTGCGTAATTACTAAAATGATCTTATGCATAAAGTTAAACCTAGAGCCAATCTGACCTTTATAACCCATGCCAACAAGGCATATGAGCTCAAATTGGGGACTATTGGGACTCATAGGAGTACTGGCTCC
>rh_chr14_19429359#2
GCAAAAACCATCATTGTGGTTTGATCCTCTGAACCTCTAATTTATCCATGAAAATATCTTTGTCCAAAATTTTGGAATCATTTCTGTTGATTACATTGCATTATTCTTCTCCTAAGAGTTTTTAGAGTTGTGCGAGATTGAGTTTTTGAAGCTTTGCATGTTAAGG
>rh_chr14_19429359#3
GCAAAAACCATCATTGTGGTTTGATCCTCTGAACCTCTAATTTATCCATGAAAATATCTTTGTCCAAAATTTTGGAACCATTTCTGTTGATTACATTGCATTATTCTTCTCCTAAGAGTTTTTAGAGTTGTGCAAGATTGAGTTTTTGAAGCTGTGCATGTTAAGG
>rh_chr14_19587909#2
CTGACAGGCAATTATCTGGTTCACATGGTGCTAAAATATCTGAGGAGTCAGATATAATTGCTGAAAAGGATTCACTTCCGGCTGATGTTGCTGGTCACATCTTGAAATGCAAATCAGTTTTCAGGTGCAGGCTTTGCCCAAGGATTGTCTGTTTGACTGAGGAGAGTTTGAGAGCTCATCTAAAATCCAAAGTAAGACACTG
>rh_chr14_19587909#4
CTGACAGGCAATTATCTGGTTCACATGGTGCCAAAATATCTGAGGAGTCAGATATAATTGCTGAAAAGGATTCACTTCCGGCTGATGTTGCTGGTCACATCTTGAAATGCAAATCAGTTTTCAGGTGCAGGCTTTGCCCAAGGATTGTCTGTTTGACTGAGGAGAGTTTGAGAGCTCATCTAAAATCCAAAGTAAGACACTG
>rh_chr14_19587909#6
CTGACAGGCAATTATCTGGTTCACATGGTGCTAAAATATCTGAGGAGTCAGATATAATTGCTGAAAAGGATTCACTTCCGGCTGATGTTGCTGGTCACATCTTGAAATGCAAATCAGTTTTCAGGTGCAGGCTTTGCCCAAGGATTGTCTGTTTGACTGAGGAGAGTTTGAGAGCTCATCTAAAATCCAAAGTAAGACAGTG
>rh_chr14_19715337#4
GGTTATTAGCTTGTCTTGATTCACTTAATTACTATATTACATGGAATCTCAACCTTGAGAGGATACTGAGTTTGTGTTGAAATCAATGGGAGACTTTGACCTATCGGTGAGACTTTAATGTGGTCATATGTCCCTACTAATTAGAACACTTTTAATAGAAACTGATGGTAACAAGTATTCTCAATAGAGACACCATGATGTCT
>rh_chr14_19715337#2
GGTTATTAGATTGTCTTGATTCACTTAATTACTATATTACATGGAATCTCAACCTTGAGAGGATACTGAGTTTGTGTTGAAATCAATGAGAGACTTTGACCTATCGGTGAGACTTTAATGTGGTCATATGTCCCTACTAATTAGAACACTCTTAATAGAGACTGATGGTAACAAGTATTCTCAATAGAGACACCATGATGTCT
>rh_chr14_19715337#12
GGTTATTAGATTGTCTTTATTCACTTAGTTACTATATTACATGAAATCTCAACCTTGAGAGGATATTGAGTTTGTGTTGAAATCAATGGGAGACTTTGACCTATCGGTGAGACTTTAATGTGGTCATATGTCCCTACTAATTAGAACATTCTTAATAGAGATTGATGGTAGCAAGTATTCTCAATAGAGACACCATGATGTCT
>rh_chr14_20102426#1
GTGTCATTTCTCACCCACAGACTGGTGGTCATGAAGACCCAGTTGTTAATATTCCTTTGGTGGACAACTGGGATTCTTCTAAGCCTGTTGGCTCAGAGAGTAATGTCTCTGATGCATTCTCTCGGATCCAAATTCATAAGGCAGTTGAGGTTTCTGGTTTTCCATCATC
>rh_chr14_20102426#4
GTGTCATTTCTCACCCACAGACTGGTGGTCATGAAGACCCAGTTGTTAATATTCCTTTGGTGGACAACTGGGATTCTTCTAAGCCTGGTGGCTCAGAGAGTAAAGTCTCTGATGCATTCTCTCGGATCCAAATTCATAAGGCAGTTGAGGTTTCTGGTTTTCCATCATC
>rh_chr14_20174098#2
GAAAATTTAGAGGTACAGTTTTAAACAACTATTGAAAGTCTTGTTAGCCATATAGTACTGTTAATTTGTCCATTTCCATTCCTTGTGATAATATATTGTTCCTCCCTAAAATTCAGCAGAAGCCCTCCTCAATAGCAAGAGAACTCCTTTTGGCTAGGAGGGACATTGG
>rh_chr14_20174098#4
GAAAATTTAGAGGTACAGTTTCAAACAACTATTGAAAGTCTTGTTAGCCATATAGTACTGTTAATTTGTCCATTTCCATTCCTTGTGATAATATATTGTTCCTCCCTAAAATTCAGCAGAAGCCCTCCTCAATAGCAAGAGAACTCCTTTTGGCTAGGAGGGACATTGG
>rh_chr14_2055250#2
CAAACTAAAAGGTCGGCAGGAGGAGAAGATTGAAGAGGGGAAAGAGGCCTCTATGGAGTCTGAGGCAAAAGAATCACCTGGAGATGTACAAACAAGTTTGGATGAGGGAAGAACCCCTGATTTATCACTTGGCGGACATGATCAACAGGGGGATCATGGGGAAAAGTTAAACAACGATAAGGATGAGGAAATGG
>rh_chr14_2055250#7
CAAACTAAAAGGTCGGCAGGAGGAGAAGATTGAAAAGGGGAAAGAGGCCTCTATGGAGTCTGAGGCAAAAGAATCACCTGGAGATGTACAAACAAGTTTGGATGAGGGAAGAACCCCTGATTTATCACTTGGCAGACATGATCAACAGGGGGATCATGGGGAAAAGTTAAACAACGATAAGGATGAGGAAATGG
>rh_chr14_2055250#4
CAAACTAAAAGGTCGGCAGGAGGAGAAGATTGAAAAGGGGAAAGAGGCCTCTATGGAGTCTGAGGCAAAAGAATCACCTGGAGATGTACAAACAAGTTTGGATGAGGGAAGAACCCCTGATTTATCACTTGGTGGACATGATCAACAGGGGGATCATGGGGAAAAGTTAAACAACGATAAGGATGAGGAAATGG
>rh_chr14_20629301#1
CACCATGAATTACCTGTTTAGTTATTCTCCCCATTTCGGGAACCTCACCCTCTTCTTTGGTTGCTCATCTGCAAGTCCAGCCTTGGCCTCAAATAAATTTAGCTGTCGCAGAAATAATACATCCAGTATTGAAACTGGCTATTTCACGATTGGCTCCATTCCAACTGATGGAAACCTTGGCAATTGT
>rh_chr14_20629301#3
CACCATGAATTACCTGTTTAGTTATTCTCCCCATTTCGGGAACCTCACCCTCTTCTTTGGTTGCTCATCTGCAAGTCCAGCCTTGGCCTCAAATAAATTTAGCTGTCGCAGAAATAACACATCCAGTATTGAAACTGGCTATTTCACAATTGGCTCCATTCCAACTGATGGAAACCTTGGCAATTGT
>rh_chr14_20629301#2
CACCATGAATTACCTGTTTAGTTATTCTCCCCATTTCGGGAACCTCACCCTCTTCTTTGGTTGCTCATCTGCAAGTCCAGCCTTGGCCTCAAATAAATTTAGCTGTCGCAGAAATAATACATCCAGTATTGAAACTGGCTATTTCACAATTGGCTCCATTCCAACTGATGGAAACCTTGGCAATTGT
>rh_chr14_20629301#12
CACCATGAATTACCTGTTTAGTTATTCTCCCCATTTCGGGACCCTCACCCTCTTCTTTGGTTGCTCATCTGCAAGTCCAGCCTTGGCCTCAAATAAATTTAGCTGTCGCAGAAATAATACATCCAGTATTGAAACTGGCTATTTCACGATTGGCTCCATTCCAACTGATGGAAACCTTGGCAATTGT
>rh_chr14_20629301#11
CACCATGAATTACCTGTTTAGTTATTCTCCCCATTTCGGGAACCTCCCCCTCTTCTTTGGTTGCTCATCTGCAAGTCCAGCCTTGGCCTCAAATAAATTTAGCTGTCGCAGAAATAATACATCCAGTATTGAAACTGGCTATTTCACGATTGGCTCCATTCCAACTGATGGAAACCTTGGCAATTGT
>rh_chr14_20733951#2
GAGGGAGTCGTTCCCACAAAATACAAGAATCTGATCAGCTCCTCCACTATACGAGTAAACCTATTCTTGTGTTTTTTAGTTTATCAAAAGTTGTTTGATAAATGCATGCAAAAAGTCTCATACAATTTTTTAGAGGGATATAACATCTAAGCCCTAGTTATGCAGGCCTAGTTTCTAAGTCAGAT
>rh_chr14_20733951#12
GAGGGAGTCGTTCCCACAAAATACAAGAATCTGATCAGCTCCTCCCCTATACGAGTAAACCTATTCTTGTGTTTTTTAGTTTATCAAAAGTTGTTTGATAAATGCATGCAAAAAGTCTCATACAATTTTTTAGAGGGATATAACATCTAAGCCCTAGTTATGCAGGCCTAGTTTCTAAGTCAGAT
>rh_chr14_20733951#34
GAGGGAGTCGTTCCCACAAAATACAAGAATCTGCTCAGCTCCTCCACTATACGAGTAAACCTATTCTTGTGTTTTTTAGTTTATCAAAAGTTGTTTGATAAATGCATGCAAAAAGTCTCATACAATTTTTTAGAGGGATATAACATCTAAGCCCTAGTTATGCAGGCCTAGTTTCTAAGTCAGAT
>rh_chr14_20859566#5
CAATGTCATTCAGACACCAGCACCGAGTTCATTTATTCTCGTTTCACCACCTGCTACAGAACCAGTGGTGGTTGCTGCAGATAAGGGTGGTGGAGGTGGCGGTTTAGTTATCAAAATTTCCGTTATTTTGGCAGTTGGAATAGTTGTTTTGATAGTAGTGGGACTGTGTG
>rh_chr14_20859566#2
CAATGTCATTCAGACACCAGCACCGAGTTCATTTATTCTCGTTTCACCACCTGCTACAGAACCAGTGGTGGTTGCTGCAGATAAGGGTGGTGGAGGTGGCGGTTTAGTTATCAAAATTTCCGTTATTTTGGCAGTTGGAATAGTTGTTTTGATAGTAGTGGGGCTGTGTG
>rh_chr14_21019303#4
GAGGAAAGCCATATAAGGGTTGAAATAATCCCCTCTAATGTGATTTGATAAGCTTGGTGGAGTACTAACCTCTCTTAGTTTTTTCTAAATGTCACTTAAATCACTCAGTCTTTGTGAACATTATACAGTGAGGTATGGTGGTTCTAATTGTTTATGTTGATGATATACTTGTACATGGTAGTGATTTGTGAG
>rh_chr14_21019303#3
GAGGAAAGCCATATAAGGGTTGAAATAATCCCCTCTAACGTGATTTGATAAGCTTGGTGGAGTACTAACCTCTCTTAGTTTTTTCTAAATGTCACTTAAATCACTCAGTCTTTGTGAACATTATACAGTGAGGTATGGTGGTCCTAATTGTTTATGTTGATGATATACATGTACATGGTAGTGATTTGAGAG
>rh_chr14_21019303#6
GAGGAAAGCCATATAAGGGTTGAAATAATCCCCTCTAACATGATTTGATAAGCTTGGTGGAGTACTAACCTCTCTTAGTTTTTTCTAAATGTCACTTAAATCACTCAGTCTTTGTGAACATTATACAGTGAGGTATGGTGGTTCTAATTGTTTATGTTGATGATATACTTGTACATGGTAGTGATTTGTGAG
>rh_chr14_21080144#3
CTCACAGTTCAAATTGGCTGAAGGGATCATGAAATTTTTATGATTAAACTGCACTATCTTTCTTTCCTTTCTGAAATTCCAGCATCAATATTCATCAGCACCAATATGTATAAGAAATGTTATTGTGCTTATGGAAGTCAATATTTATATGGTAAGCCAACTAAAATAGAAAAAGTAATACATAGAGTTACAAGGC
>rh_chr14_21080144#1
CTCACAGTTCAAATTGGCTGAAGGGATCATGAAATTTTTATGATTAAACTGCACTATCTTTCTTTCCTTTCTGAAATTCCAGCATCAATATTCATCAGCACCAATATGTATAAGAAATGTTATTGTGCTTATGGAAGTCAATATTTATCTGGTAAGCCAACTAAAATAGAAAAAGTAATACATAGAGTTACAAGGC
>rh_chr14_21323785#3
CCATATATGGTAGGATCAGTTTATCACGACACATAAGAGGGAACATAGAGAGTAACGCATAATGAGTTAACCACCTGAAATGAAAAGGCTCTTCCAGAGCCAAAAGGCTTGCAGGCAAAAGTGGCAGCAGAATCGACTTCTCATGTACTGTATTTTTAATCAT
>rh_chr14_21323785#1
CCATATATGGTAGGATCAGTTTATCACGACACATAAGAGGGAACATAGAGAGTAACGCATAATGAGTTAGCCACCTGAAATGAAAAGGCTCTTCCAGAGCCAAAAGGCTTGCAGGCAAAAGTGGCAGCAGAATCGACTTCTCATGTACTGTATTTTTAATCAT
>rh_chr14_21577640#94
GACCTGCTATTTACTGTATATAGTATCTTCATGAAATAGTGTTTGTGATCTAATAAGGTGAAAACTATCAGTCTCTTAAGATTACTTTTATCACACTTGAGTTATAAATCATCTTATTATGTGATCAATTGACATATTCTAACTCAGAAGTGC
>rh_chr14_21577640#4
GACCTGCTATCCACTGTATATAGTATCTTCATGAACTAGTGTTTGTGATCTAATAAGGTGAAAACTATCAGTCTCTCAAGATTACTTTTATCACACTTGAGTTATAAATCATCTTATTATGTGATCAATTGACATATTCTAACTCAGAAGTGC
>rh_chr14_21577640#2
GACCTGCTATCCACTGTATATAGTATCTTCATGAACTAGTGTTTGTGATCTAATAAGGTGAAAACTATCAGTCTCTCAAGATTACTTTTATCACACTTGAGTTATAAATCACCTTATTATGTGATCAATTGACATATTCTAACTCAGAAGTGC
>rh_chr14_21577640#1
GACCTGCTATCTACTGTATATAGTATCTTCATGAACTAGTGTTTGTGATCTAATAAGGTGAAAACTATCAGTCTCTTAAGATTACTTTTATCACATTTGAGTTATAAATTATCTTATTATGTGATCAATTGACATATTCTAACTCAGAAGTGC
>rh_chr14_21740224#3
CTATCCCTACTATTTTTGCCATTGTTTTTGTTCTCTCCTACTCTTCCCCATCTTGAAACTTAATTTTTTATGATATTCTCTCTATCCCTATTGTTTTTGTTCTGTCCTCCCCTTCCCCATCTTGGAACATAATTTTTGTCACTATTATTCTTGGATTTTTTTTTCTTTCTCAAATGAGTGGC
>rh_chr14_21740224#9
CTATCCCTACTATTTTTGCCATTGTTTTTGTTCTCTCCTACTCTTCCCCATCTTGAAACTTAATTTTTTATGATATTCTCTCTATCCCTATTGTTTTTGTTCTGTCCTCCCCTTCCCCATCTTGGAACATAATTTTTGTCACTATTATTCTTGGATTTTTTTTCTTTCTCAAATGAGTGGC
>rh_chr14_21740224#27
CTATTCCTACTATTTTTGCCATTGTTTTTGTTCTCTCCTACTCTTCCCCATCTTGAAACTTAATTTTTTACGATATTCTCTCTATCCCTATTGTTTTTGTTCTCTCCTCCCCTTCCCCATCTTGGAACATAATTTTTGTCACTATTATTCTTGGATTTTTTTTTCTTTCTCAAATGAGTGGC
>rh_chr14_21821143#2
GGTAGAGTTCATGGAAAAAGTTGCAAAGACAGTTGAAGTCGAGGAGCTGACAGTGGAGGAAAGGAACCTCCTCTCTGTTGCTTACAAAAATGTGATTGGGGCTAGGAGGGCTTCATGGAGAATTATCTCGTCCATTGAGCAGAAGGAAGAGAGCAGGGGAAATGAAGATCATGTAGCGATTATTAAGGATTATAGGG
>rh_chr14_21821143#1
GGTAGAGTTCATGGAAAAAGTTGCGAAGACAGTTGAAGTCGAGGAGCTGACAGTGGAGGAAAGGAACCTCCTCTCTGTTGCTTACAAAAATGTGATTGGGGCTAGGAGGGCTTCATGGAGAATTATCTCGTCCATTGAGCAGAAGGAAGAGAGCAGGGGAAATGAAGATCATGTAGCGATTATTAAGGATTATAGGG
>rh_chr14_21821143#7
GGTAGAGTTCATGGAAAAAGTTGCAAAGACAGTTGAAGTCGAGGAGCTGACAGTGGAGGAAAGGACCCTCCTCTCTGTTGCTTACAAAAATGTGATTGGGGCTAGGAGGGCTTCATGGAGAATTATCTCGTCCATTGAGCAGAAGGAAGAGAGCAGGGGAAATGAAGATCATGTAGCGATTATTAAGGATTATAGGG
>rh_chr14_21885849#2
AACCAATTTTGTTATGAGATATCCAACACTATGGGGGTTACTAGAAGTTTCATTATTTGTTTTCCTTGTACTGTTTAAAAGAATGATCTTCCGTGTAATTGGACTGGTTCATTGCTATAGTGTGTATGAAAACACAGGAGAGAGAAAGAGAGAAAGAGAGAAAGAGAGAGAGAGAGAGAGAGATTACCCTAACAACCCTATCTGATGGGAAATGG
>rh_chr14_21885849#5
AACCAATTTTGTTATGAGATATCCAACACTATGGGGGTTACTAGAAGTTTCATTATTTGTTTTCCTTGTACTATTTAAAAGAATGGTCTTCCGTGTAATTGGACTGGTTCCTTGCTATAGTGTGTATGAAAACACAGGAGAGAGAAAGAGAGAGAGAGAGAGAGAGAGAGAGATTACCCTAACAACCCTATCTGATGGGAAATGG
>rh_chr14_21885849#8
AACCAATTTTGTTATGAGATATCCAACACTATGGGGGTTACTAGAAGTTTCATTATTTGTTTTCCTTGTACTATTTAAAAGAATGGTCTTCCGTGTAATTGGACTGGTTCCTTGCTATAGTGTGTATGAAAACACAGGAGAGAGAAAGAGAGAGAGAGAGAGAGAGAGAGATTACCCTAACAACCCTATCTGATGGGAAATGG
>rh_chr14_21885849#7
AACCAATTTTGTTATGAGATATCCAACACTATGGGGGTTACTAGAAGTTTCATTATTTGTTTTCCTTGTACTGTTTAAAAGAATGATCTTCCGTGTAATTGGACTGGTTCATTGCTATAGTGTGTATGAAAACACAGGAGAGAGAAAGAGAGAAAGAGAGAAAGAGAGAGAGAGAGAGAGATTACCCTAACAACCCTATCTGATGGGAAATGG
>rh_chr14_21885849#24
AACCAATTTTGTTATGAGATATCCAACACTATGGGGGTTACTAGAAGTTTCATTATTTGTTTTCCTTGTACTATTTAAAAGAATGGTCTTCCGTGTAATTGGACTGGTTCCTTGCTATAGTGTGTATGAAAACACAGGAGAGAGACAGAGAGAGAGAGAGAGAGAGAGAGAGATTACCCTAACAACCCTATCTGATGGGAAATGG
>rh_chr14_21885849#22
AACCAATTTTGTTATGAGATATCCAACACTATGGGGGTTACTAGAAGTTTCATTATTTGTTTTCCTTGTACTATTTAAAAGAATGGTCTTCCGTGTAATTGGACTGGTTCCTTGCTATAGTGTGTATGAAAACACAGGAGAGAGAAAGAGAGAGAGAGAGAGAGAGAGATTACCCTAACAACCCTATCTGATGGGAAATGG
>rh_chr14_22118159#2
CCTATCCGCCTCTGTGTTGGGCACCCTCTTGCTGGGAGGCTCAAGTCAAGCCTTAAAGAGGCAATTAGTCACCCTCTTGTCTGCCAACATGCCAAGAGCACCACCAAGCCTTGCATTGCCATAGCCACTCATCTTTGACGCTTAGCAGTTGGGCACCCGTCTTGGGCAGCCAATATTTGCGCCACTTTATCATG
>rh_chr14_22118159#9
CCCTATCCGCCTCTGTGTTGGGCACCCTCTTGCTGGGAGGCTCAAGTCAAGCCTTAAAGAGGCAATTAGTCACCCTCTTGTCTGCCAACATGCCAAGAGCACCACCAAGCCTTGCATTGCCATAGCCACTCATCTTTGACGCTTAGCAGTTGGGCACCCGTCTTGGGCAGCCAATATTTGCGCCACTTTATCATG
>rh_chr14_22405745#2
GCTTTGAATTTTTTATTACAATTCGGCCACGGAATTATATACCGTAAGTGCATTCTTTAGATAGTGAAAAATTTTATCATCCTATGACACAGCAGCCAGAGTCTAAAGGAAAACCTGGGAACCCTTTTCTTAAACCAAACTATATTCTGGAATATTCATATAGGTCTTAAAATTATTATTCTAG
>rh_chr14_22405745#4
GCTTTGAATTTTTTTATTACAATTCGGCCACGGAATTATATACCGTAAGTGTATTCTTTAGATAGTGAAAATTTTTATCATCCTATGACACAGCAGCCAGAGTCTAAAGGAAAACCTGGGAACCCTTTTCTTAAACCAAACTATATTCTGGAATATTCATATTGGTCTTAAAATTATTATTCTAG
>rh_chr14_22568886#2
GGCCAACCGTCTGGTCTCTTCCTCTAAGTTTCTGAATCTCCGCTGCTTCGTCAGAACTCTCCACTCATCTCCCTCTTCGATTACCGACGTGTCTCCGCTCAATTTAGCGGAGAAACCGGAGGAAACTACTCTTCTTTCGCCAACCTTTGCGACCGGCGCCACCTCTTCCACCTCCACAATCGACCTCCAC
>rh_chr14_22696262#5
CCACCCTTCGTTCACTGTGCACCCGAAACACAAACCTACGCTCACTCTCAGTCTCACACACATGTTGAAGGACGAAGGTTGTAACGCTGACGCCGCCGCCGGTGGAGGCGGTGGCTGGGCTCGTGTTTGCGACACGTGTAGGTCGGCGGCATGCAC
>rh_chr14_22696262#4
CCACCCTTCGTTCACTGTGCACCCGAAACACAAACCTACGCTCACTCTCATAGTCTCTCACACATGTTGAAGGACGAAGGTTGTAACGCTGATGCCGCCGCCGGTGGAGGCGGTGGCTGGGCTCGTGTTTGCGACACATGTAGGTCTGCGGCATGCAC
>rh_chr14_22889555#3
GTGCCAGGAACTAGGAACCAATTGTGCTAGAAAGTAATGTTTACTATCAGATTTTAGAATTATATGCAGATAGAGCCAATCAAATGAACTTTTTGAGTTCACCCCAAATTTGCAATGCTCAAAAAAGTTAAAGAAAATTAAACTGTGATCATTGGGTTGGAAATTCTGATTCTCAAGGACAAGACTTTG
>rh_chr14_22889555#2
GTGCCAGGAACTAGGAACCAATTGTGCTAGAAAGTAATGTTTACTATCAGATTTTAGCATTATATGCAGATAGAGCCAATCAAATGAACTTTTTGAGTTCACCCCAAATTTGCAATGCTCAAAAAAGTTAAAGAAAATTAAACTGTGATCATTGGGTTGGAAATTCTGATTCTCAAGGACAAGACTTTG
>rh_chr14_22889555#16
GTGCCAGGAACTAGGAACCAATTGTGCTAGAAAGTAATGTTTACTATCAGATTTTAGCATTATATGCAGATAGAGCCAATCAAATGAACTTTTTGAGTTCACCCCAAATTTGCAATGCTCAAAAAAGTTAAAAGAAAATTAAACTGTGATCATTGGGTTGGAAATTCTGATTCTCAAGGACAAGACTTTG
>rh_chr14_22889555#31
GCCAGGAACTAGGAACCAATTGTGCTAGAAAGTAATGTTTACTATCAGATTTTAGCATTATATGCAGATAGAGCCAATCAAATGAACTTTTTGAGTTCACCCCAAATTTGCAATGCTCAAAAAAGTTAAAGAAAATTAAACTGTGATCATTGGGTTGGAAATTCTGATTCTCAAGGACAAGACTTTG
>rh_chr14_22889555#14
GTGCCAGGAACTAGGAACCAATTGTGCTAGAAAGTAATGTTTACTATCAGATTTTAGAATTATATGCAGATAGAGCCAATCAAATGAACTTTTTGAGTTCACCCCAAATTTGCAATGCTCAAAAAAGTTAAAGAAAATTAAACTGTGATCATTGGGGTGGAAATTCTGATTCTCAAGGACAAGACTTTG
>rh_chr14_22993902#1
CTTCGCAGCCAGTTCCCATGCCTCTGTCTCGATTTTCACCTGCCTCCTCCTTAGCCGAAGGTACCTGCCTTGCTCCATTCCCCTCTCCATTTTCAGCTTCTCTCGCCGTTTAAAATTGACCTGCCTCTTCTCTTCTTTTTTCATCTCTCC
>rh_chr14_22993902#4
CTTCGCAGCCAGTTCCCATGCCTCTGTCTCGATTTTCACCTGCCTCCTCCTTAGCCGAAGGTACCTGCCTTGCTCCATTCCCCTCTCCATTTTAAGCTTCTCTCGCCGTTTAAAATTGACCTGCCTCTTCTCTTCTTTTTTCATCTCTCC
>rh_chr14_23056941#1
AACTCATTTTCCTCACAAATACAAGTACATTGCATGGGCCGTGCTGATAAGAGCATGCACGTTCTTAATTTGTCCCTCCTAATCCACCGTACCCTTCAAAGTTAAATCTAAGCTCCCATTAGTTGGCCCAAATTCATTGGAGCACAGATGGTCGGGTCGCTGAAGCATC
>rh_chr14_23056941#5
AACTCATTTTCCTCACAAATACAAGTACATTGCATGGGCCATGCTCATAAGAGCATGCACGTTCTTAATTTGTCCCCCCTAATCCACAGTACCCTTCAAAGTTAAATCTAAGCTCCCATTAGTTGGCCCAAATTCATTGGAGCACAGATGGTCGGGTCGCTGAAGCATC
>rh_chr14_23056941#8
AACTCATTTTCCTCACAAATACAAGTACATTGCATGGACTGTGCTCATAAGAGCATGCACGTTCTTAATTTGTCCCTCCTAATCCACAGTACCCTTCAAAGTTGAATCTAAGCTCCCATTAGTTGGCCCAAATTCATTGGAGCACAGATGGTCGGGTCGCTGAAGCATC
>rh_chr14_23056941#7
AACTCATTTTCCTCACAAATACAAGTACATTGCATGGGCCGTGCTGATAAGAGCATGCACGTTCTTAATTTGTCCCTCCTAATCCACCGTACCCTTCAAAGTTAAATCTAAGCTCCCATTAGTTGGCCCAAATTCATTGGAGCACAGATGGTCGGGGCGCTGAAGCATC
>rh_chr14_23135090#1
CCTGTAAAAGGATATTAGGGCTATTTTTGATACTTTTACAAAGTGGGGTTCTGGTCTTATTAAACAGGTTGTTGAATTCACTAACCCAGGCGCTGCAATCTTCCGGCGTGGATTTGTCACAGGCTAGTATCTCAGTACAGATTGATATTGGGAAACGAG
>rh_chr14_23135090#5
CCTGTAAAAGGATATTAGGGCTATTTTTGATACTTTTACAAAGTGGGGTTTTGGTCTTATTAAACAGGTTGTTGAATTCACTAACCCAGGCGCTGCAATCTTCCGGCGTGGATTTGTCACAGGCTAGTATCTCAGTACAGATTGATATTGGGAAACGAG
>rh_chr14_23255429#13
GGTATTCCTCCTTTTTCAGGTTTGCATTCATACCTCTATCAATCTTTGATGAAGCTTCTTGAATTTTTATATGTGTTTAATCCAAGTTAAATCTTCATTTGGACACAATGAATTGACTGGAATTCTACTTCTGTGGAATCTATATGTCCCACTTTCTCTATGGAATTGATTT
>rh_chr14_23255429#2
GGAAAACTAGTGGTGGGGGTGAGGGAGTCAAGCCTGGTATGGGTGGGAGGTTAATCAATGGAGGTGGAGGCTGAAAGGGGTTGGGAGGAAGGAGGGGAGGAGGCTGAAATGGGTTGGGGGGCAATGGAACAATGGAGGCCGGAGGAGGCGATGGTATGAGTGGAGGGAAGAAAAACTCAGGATGGGCTGGTTTTTGATTCAGCAGTTGAG
>rh_chr14_23255429#6
GGAAAGCTAGTGGTGGGGGTGAGGGAGTCAAGCCTGGTATGGGTGGGAGGTTAATCAATGGAGGTGGAGGCTGAAAGGGGTTGGGAGGAAGGAGGGGAGGAGGCTGAAATGGGTTGGGGGGCAATGGAACAATGGAGGCCGGAGGAGGAGATGGTATGAGTGGAGGGAAGAAAAACTCAGGATGGGCTGGTTTTTGATTCAGCAGTTGAG
>rh_chr14_23255429#26
GGAAAACTAGTGGTGGGGGTGAGGGAGTCAAGCCTGGTATGGGTGGGAGGTTAATCAATGGAGGTGGAGGCTGAAAGGGGTTGGGAGGAAGGAGGGGAGGAGGCTGAAATGGGTTGGGGGCAATGGAACAATGGAGGCCGGAGGAGGCGATGGTATGAGTGGAGGGAAGAAAAACTCAGGATGGGCTGGTTTTTGATTCAGCAGTTGAG
>rh_chr14_23255429#40
GGAAAACTAGTGGTGGGGGTGAGGGAGTCAAGCCTGGTATGGGTGGGAGGTTAATCAATGGAGGTGGAGGCTGAAAGGGGGTGGGAGGAAGGAGGGGAGGAGGCTGAAATGGGTTGGGGGGCAATGGAACAATGGAGGCCGGAGGAGGCGATGGTATGAGTGGAGGGAAGAAAAACTCAGGATGGGCTGGTTTTTGATTCAGCAGTTGAG
>rh_chr14_23255429#36
GGAAAGCTAGTGGTGGGGGTGAGGGAGTCAAGCCTGGTATGGGTGGGAGGTTAATCAATGGAGGTGGAGGCTGAAAGGGGTTGGGAGGAAGGAGGGGAGGAGGCTGAAATGGGTTGGGGGCAATGGAACAATGGAGGCCGGAGGAGGAGATGGTATGAGTGGAGGGAAGAAAAACTCAGGATGGGCTGGTTTTTGATTCAGCAGTTGAG
>rh_chr14_23376067#3
GTGAAATTTCGAGAGAAAATGGGACCAAGACATTACTAGGAGGAGACATATCAAAAGGTACATTAAATCTCAGCTGTGAGGACTTCAAGGTATAATATTTTATGGGTTAGTGTAATTACATAAAGATAAAGTCATCACACACAAACATGAGAATTTAACAT
>rh_chr14_23376067#4
GTGAAATTTCGAGAGAAAATGGGACCAAGACTTTACTAGGAGGAGAAATATCAAAAGGCACATTAAATCTCAGCTGTGAGGACTTCGAGGTATAATATTTTATGGGTTAGTGCAATTACATAAAGATAAAGTCATCACACACAAACATGAGAATTTAACAT
>rh_chr14_23452906#1
CAATCTTGTGCATATATTTTGGAGGGCCACGTCAAATCCAGGGCCTACTTTTGAGCCATTATTTTTCTGGGGAGGGGGACTGCCGCCAACCCCAACATTTAGAAGTAGAACTCTCTTGTTCTCCATTAGTGCTAGTGCAGTTTCAATGTATGCTTCAAGTGGAATTCATGAAGAGTTGATTAAAGGGATTCTTAAACAC
>rh_chr14_23452906#4
CAATCTTGTGCATATATTTTGGAGGGCCACGTCAAATCCAGGGCCTACTTTTGAGCCATTATTTTTCTGGGGAGGGGGACTGCCGCCAACCCCAACATTTAGAAGTAGAACTCTCTTGTTCTCCATTAGTGCTAGTGCAGTTTCAATGTATGCTTCAAGTGGAATTCATGAAGAGTTGATTAAAGGGATGCTTAAACAC
>rh_chr14_23452906#6
ATCTTGTGCATATATTTTGGAGGGCCACGTCAAATCCAGGGCCTACTTTTGAGCCATTATTTTTCTGGGGAGGGGGACTGCCGCCAACCCCAACATTTAGAAGTAGAACTCTCTTGTTCTCCATTAGTGCTAGTGCAGTTTCAATGTATGCTTCAAGTGGAATTCATGAAGAGTTGATTAAAGGGATTCTTAAACAC
>rh_chr14_23566639#3
CAGAGACTTGGTGTCTAAACCAGAGTCAACTTATCCAAATGAAAGATTTTTAATTATTCTTGGAAAATTAGTTGAAGAATGAGGAATTGGCATAACATGGTTTGAAAGTTTTGACTAATTTAATTATTGTTTTTTAGAATGCATATTTTAGGTTAGAAACTTACAGAATTAAGAAATTAAAAAAAAAAAACAG
>rh_chr14_23566639#6
CAGAGACTTGGTGTCTAAACCAGAGTCAACTTATCCAAATGAAAGATTTTTAATTATTCTTGGAAAATTAGTTGAAGAATGAGGAATTGGCATAACATGGTTTGAAAGTTTTGACTAATTTAATTATTGTTTTTTAGAATGCATATTTTAGGTTAGAAACTTACAGAATTAAGAAATTAAAAAAAAAAACAG
>rh_chr14_23566639#8
CAGAGACTTGGTGTCTAAACCAGAGTCAACTTATCCAAATGAAAGATTTTTAATTATTCTTGGAAAATTAGTTGAAGAATGAGGAATTGGCATAACATGGTTTGAAAGTTTTGACTAATTTAATTATTGTTTTTTAGAATGCATATTTTAGGTTAGAAACTTACAGAATTAAGAAATTAAAAAAAAAAAAACAG
>rh_chr14_23566639#16
CAGAGACTTGGTGTCTAAACCAGAGTCAACTTATCCAAATGAAAGATTTTTAATTATTCTTGGAAAATTAGTTGAAGAATGAGGAATTGGCATAACATGGTTTGAAAGTTTTGACTAATTTAATTATTGTTTTTTAGAATGCATATTTTAGGTTAGAAACTTACAGAATTAAGAAATTAAAAAAAAAACAG
>rh_chr14_23566639#31
CAGAGACTTGGTGTCTAAACCAGAGTCAACTTATCCAAATGAAAGATTTTTAATTATTCTTGGAAAATTAGTTGAAGAATGAGGAATTGGCATAACATGGTTTGAAAGTTTTGACTAATTTAATTATTGTTTTTTAGAATGCATATTTTAGGGTAGAAACTTACAGAATTAAGAAATTAAAAAAAAAAAACAG
>rh_chr14_23566639#23
CAGAGACTTGGTGTCTAAACCAGAGTCAACTTATCCAAATGAAAGATTTTTAATTATTCTTGGAAAATTAGTTGAAGAATGAGGAATTGGCATAACATGGTTTGAAAGTTTTGACTAATTTAATTATTGTTTTTTAGAATGCATATTTTAGGTTAGAAACTTACAGAATTAAGAAATTAAAAAAAAAAAAAACAG
>rh_chr14_23566639#59
CAGAGACTTGGTGTCTAAACCAGAGTCAACTTATCCAAATGAAAGATTTTTAATTATTCTTGGAAAATTAGTTGAAGAATGAGGAATTGGCATAACATGGTTTGAAAGTTTTGACTAATTTAATTATTGTTTTTTAGAATGCATATTTTAGGGTAGAAACTTACAGAATTAAGAAATTAAAAAAAAAAAAACAG
>rh_chr14_23566639#45
CAGAGACTTGGTGTCTAAACCAGAGTCAACTTATCCAAATGAAAGATTTTTAATTATTCTTGGAAAATTAGTTGAAGAATGAGGAATTGGCATAACATGGTTTGAAAGTTTTGACTAATTTAATTATTGTTTTTTAGAATGCATATTTTAGGTTAGAAACTTACAGAATTAACAAATTAAAAAAAAAAAACAG
>rh_chr14_23657569#2
CATCTATATAAATAATGAACTGCCTGTCGCTCACCTGGGTTATGGCCGGATTTGTTTCGCACAAGTGGAGCCTGACCAGATACCTGAACCCCAAATCAACAGGTAATACCCATGTCAGATTGTTCCTCATATTCCACGTCTTGTTAGGACCCATTGATCGG
>rh_chr14_23657569#4
CATCTATATAAATAATGAACTGCCTATCGCTCACCTGGGTTATGGCCGGATTTGTTTCGCACAAGTGGAGCCTGACCAGATACCTGAACCCCAAATCAACAGGTAATACCCATGTCAGATTGTTCCTCATATTCCACGTCTTGTTAGGACCCATTGATCGG
>rh_chr14_23928157#3
CACTCAAGCTAATGAGGCATTTGCCTAACTTTGACACCATATTTCTTTGAATATTATTTCTTGGATTAGAATAACCACAACCCCATTTCCTTTTTCTTTGTATTTTGTGTGATTTACTAAACAAAAGAAAGGCACAAAATGTTCAGGAGATTAAGCATAGTGAGTGTGCATGATTTTATCTACCTG
>rh_chr14_23928157#4
CACTCAAGCTAATGAGGCATTTGCCTAACTTTGACACCATATTTCTATGAATTTTTTTCTTGGTTAGAATAACCACAACCCCATTTCATTTTTCTTTGTATTTTGTGTGATTTACTAAACAAAAAGAAAGGCACAAAATGTTCAGGAGATTAAGCATAGTGAGTGTGCATGATTTTATCTACCTG
>rh_chr14_23928157#1
CACTCAAGCTAATGAGGCATTTGCCTAACTTTGACACCATATTTCTTTGAATATTATTTCTTGGATTAGAATAACCACAACCCCATTTCATTTTTCTTTGTATTTTGTGTGATTTACTAAACAAAAGAAAGGCACAAAATGTTCAGGAGATTAAGCATAGTGAGTGTGCATGATTTTATCTACCTG
>rh_chr14_24137881#3
GGCTGCTATTAGCTCTCTTTCTCTCTCTCTCTCTCTCTGACACACACACACACACAAAATTAAAATGTAATTTTCATATTTATACATTTCAAGCACCAAAAAATGGCACCTATTAAATGGCAAGTGAAGATGCTCCCCTGTAAATCAGAAGAAAAATAGAGCTTT
>rh_chr14_24137881#26
GGCTGCTATTAGCTCTCTCTCTCTCTCTCTCTGACACATACACACACACACAATTAAAATGTAATTTTCATATTTATACATTTCAAGCACCAAAAAATGGCACCTATTAAATGGCAAGTGAAGATGCTCCCCTGTAAATCAGAAGAAAAATAGAGCTTT
>rh_chr14_24137881#12
GGCTGCTATTAGCTCTCTTTCTCTCTCTCTCTCTCTGACACACACACACACACAAAATTAAAATGTAATTTTCATATTTATACATTTCAAGCACCAAAAAATGGCACCTATTAAATGGCAAGTGAAGATGCTCCCCTGTAAATCAGAAGAAAAATAGAGCTTT
>rh_chr14_24137881#11
GGCTGCTATTAGCTCTCTTTCTCTCTCTCTCTCTCTCTGACACACACACACACAAAATTAAAATGTAATTTTCATATTTATACATTTCAAGCACCAAAAAATGGCACCTATTAAATGGCAAGTGAAGATGCTCCCCTGTAAATCAGAAGAAAAATAGAGCTTT
>rh_chr14_24137881#40
GGCTGCTATTAGCTCTCTCTCTCTCTCTCTGACACATACACACACACACAATTAAAATGTAATTTTCATATTTATACATTTCAAGCACCAAAAAATGGCACCTATTAAATGGCAAGTGAAGATGCTCCCCTGTAAATCAGAAGAAAAATAGAGCTTT
>rh_chr14_24137881#15
GGCTGCTATTAGCTCTCTCTCTCTCTCTCTCTCTCTCTGACACATACACACACACACAATTAAAATGTAATTTTCATATTTATACATTTCAAGCACCAAAAAATGGCACCTATTAAATGGCAAGTGAAGATGCTCCCCTGTAAATCAGAAGAAAAATAGAGCTTT
>rh_chr14_24137881#54
GGCTGCTATTAGCTCTCTTTCTCTCTCTCTCTCTCTCTGACACACACACACAAAATTAAAATGTAATTTTCATATTTATACATTTCAAGCACCAAAAAATGGCACCTATTAAATGGCAAGTGAAGATGCTCCCCTGTAAATCAGAAGAAAAATAGAGCTTT
>rh_chr14_24137881#43
GGCTGCTATTAGCTCTCTTTCTCTCTCTCTCTCTCTGACACACACACACACAAAATTAAAATGTAATTTTCATATTTATACATTTCAAGCACCAAAAAATGGCACCTATTAAATGGCAAGTGAAGATGCTCCCCTGTAAATCAGAAGAAAAATAGAGCTTT
>rh_chr14_24137881#51
GGCTGCTATTAGCTCTCTTTCTCTCTCTCTCTCTGACACACACACACACACAAAATTAAAATGTAATTTTCATATTTATACATTTCAAGCACCAAAAAATGGCACCTATTAAATGGCAAGTGAAGATGCTCCCCTGTAAATCAGAAGAAAAATAGAGCTTT
>rh_chr14_24137881#13
GGCTGCTATTAGCTCTCTCTCTCTCTCTCTCTCTCTGACACATACACACACACACAATTAAAATGTAATTTTCATATTTATACATTTCAAGCACCAAAAAATGGCACCTATTAAATGGCAAGTGAAGATGCTCCCCTGTAAATCAGAAGAAAAATAGAGCTTT
>rh_chr14_24366988#2
CACTGTTCTTCCTGAAGAAATTGTTGAGAATCAAAATACTGATTGCAACATAAGTTCAGATCGCAGATGCCAGTATGGCCAAGAGGTTTATGAACTTTCTTTATTATTGTGACATTTTAAGTACCTATCTTTTCCTCCCTTACCTTTTAGTCATAATTCCCTTCAGTAATGTCACATGTTCTCTG
>rh_chr14_24366988#1
CACTGTTCTTCCCGAAGAAATTGTTGAGAATCAAAATATTGATTGCAACATAAGTTCAGATCGCAGATGCCAGTATGGCCAAGAGGTTTATGAACTTTCTTTATTATTGTGACATTTTAAGTACCTATCTTTTCCTTCCTTACCTTTTAGTTATAATTCCCTTCAGTAATGTCACATGTTCTCTG
>rh_chr14_24366988#3
CACTGTTCTTCCTGAAGAAATTGTTGAGAATCAAAATACTGATTGCAACATAAGTTCAGATCGCAGATGCCAGTATGGCCAAGAGGTTTATGAACTTTCTTTATTATTGTGACATTTTAAGCACCTATCTTTTCCTCCCTTACCTTTTAGTCATAATTCCCTTCAGTAATGTCACATGTTCTCTG
>rh_chr14_24462111#2
CCACAGGCACTGTCCGAAAGTCATCGACCGCCATGTCCAGTTCTGTGAATGGTTTGGGAGTTGAAGGAGCTCAGAGTGAGCGCTTTGGATGTTGTAGACCAGCAAGTAACCCCCCAGTTCCCAGTGAATGGACCCGTTTGAGAAGAGAGGAGGAGTGCTGAGC
>rh_chr14_24462111#1
CCACAGGCACTGTCCGAAAGTCATCGACCGCCATGACCAGTTCTGTGAATGGTTTGGGAGTTGAAGGAGCTCAGAGTGAGCGCTTTGGATGTTGTAGACCAGCAAGTAACCCCCCAGTTCCCAGTGAATGGACCCGTTTGAGAAGAGAGGAGGAGTGCTGAGC
>rh_chr14_24536812#2
GATGAAGCATAGATGTTGGACAAGAGGATGTACCGACCTGGGTTCTCTGCGTCCAAATTGAATAAATGTCTTGCTGCTGTTTCAGCTATTTCTAAATTTGAATGAATTCTACATGCTCCAAGCAGTGCTCCCCAAACTCCAGCATCTGGAGTTATTGGCATTCTTTC
>rh_chr14_24536812#1
GATGAAGCATAGATGTTGGACAAGAGGATGTACCGACCTGGGTTCTCTGCGTCCAAATTGAACAAATGTCTTGCTGCTGTCTCAGCTATTTCTAAATTTGAATGAATTCTACATGCTCCAAGTAGTGCTCCCCAAACTCCAGCATCCGGAGTTATTGGCATTCTTTC
>rh_chr14_24617329#1
CGCCTCCTTGGCTTGGATCAAGTCAATCAGCTCTTCCCTTACTGAAGCATCCATCCCAGGGTTTGGTGGCAACTGGAACCTCACTCGGCGCCTCCGAATCTGTGGGTTCTCATCATCATAAGCAGATAGCAAACCGGGGAGGCTTAAAGATTTGCTGCTTTGGAAGGAGTTGCTCACACCTAAGCCCTCTTGCTCAGTTGCC
>rh_chr14_24617329#3
CGCCTCCTTGGCTTGGATCAAGTCGATCAGCTCTTCCCTTACTGAAGCATCCATCCCAGGGTTTGGTGGCAACTGGAACCTCACTCGGCGCCTCCGAATCTGTGGGTTCTCATCATCATAAGCAGATAGCAAACCGGGGAGGCTTAAAGATTTGCTGCTTTGGAAGGAGTTGCTCACACCTAAGCCCTCTTGCTCAGTTGCC
>rh_chr14_24617329#2
CGCCTCCTTGGCTTGGATCAAGTCAATCAGCTCTTCCCTTACTGAAGCATCCATTCCAGGGTTTGGTGGCAACTGGAACCTCACTCGGCGCCTCCGAATCTGTGGGTTCTCATCATCATAAGCAGATAGCAAACCGGGGAGGCTTAAAGATTTGCTGCTTTGGAAGGAGTTGCTCACACCTAAGCCCTCTTGCTCAGTTGCC
>rh_chr14_24753252#1
CAACTTCTTCAGGAGACAGGGTCTGCTGCTCCAATTTCTCGGCCCCGTGAACGGGGTCAAAGAGGGAGTACAATTGCTGCAGCCAATACACATTCCTTTTTATTTTAAAAGGATATATAGAGAGAAACAAACAAGCAAAACAAACCACAGAACCAATG
>rh_chr14_24753252#3
CAACTTCTTCAGGAGACAGGGTCTGCTGCTCCAATTTCTCGGCCCCATGAACGGGGTCAAAGAGGGAGTACAATTGCTGCAGCCAATACACATTTCCTTTTATTTTAAAAGGATATATAGAGAGAAACAAACAAGCAAAACAAACCACAGAACCAATG
>rh_chr14_24753252#4
CAACTTCTTCAGGAGATAGGGTCTGCTGCTCCAATTTCTCGGCCCCATGAACGGGGTCAAAGAGGGAGTACAATTGCTGCAGCCAATACACATTTCCTTTTATTTTAAAAGGATATATAGAGAGAAACAAACAAGCAAAACAAACCACAGAACCAATG
>rh_chr14_25156315#1
GATCTTCTTGCAACTTAAATACCATATTGTATCTTCCCAATTGATGCAAGCAGCTGTACCATTTTTAAATTTAGGTGATCCTTTGAGGATGGTGATGACAACTGCAGAAAAAGGACTTTCTCTGCAACAAACAGTTGGAGAGATATCAGAGGGTCTTGGTGCACTGTCAGCTTATCTTTC
>rh_chr14_25156315#2
GATCTTCTTGCAACTTAAATACCATATTGTATCTTCCCAATTGATGCAAGCAGCTGTACCATTTTTAAATTTAGGTGATCCTTTGAGGATGGTGATGACAACTGCAGAAAAAGGACTTCCTCTGCAACAAACAGTTGGAGAGATATCAGAGGGTCTTGGTGCACTGTCAGCTTATCTTTC
>rh_chr14_25156315#5
GATCTTCTTGCAACTTAAATACCATATTGTATCTTCCCAATTGATGCAAGCAGCTGTACCATTTTTAAATTTAGGTGATCCTTTGAGGATGGTGATGACAACTGCAGAAAAAGGACTTTCTCTGCAACAAACAGTTGGAGAGATATCAGAGGGGCTTGGTGCACTGTCAGCTTATCTTTC
>rh_chr14_25292543#3
GGGCGGGTTTTGGAACGTGGTGTTGTTTTTGTTTTGTCGGGAAACAAATAGGGGCTTAATTTGTTTGATTTTTTTAGTGCAGGTGTGGGCGCATACTTGGTGGTGGATTGGAGGAGAATTTGTGAGGACGGGATTGTGGAAACGGTGCCGCTGGGAAAGCTCAGATGCCGGAGGAGGACTTAGTTGAGC
>rh_chr14_25292543#5
GGGCGGGTTTTGGAACGTGGTGTTGTTTTTGTTTTCTCGGGAAACAAATAGGGGCTTAATTTGTTCGAATTTTTTAGTGCAGGTGTGGGCGCATACTTGGTGGCGGATTGGAGGAGAATTTGTGAGGACGGGATTGTGGAAACGGTGCCGCTGGGAAAGCTCAGATGCCGGTGGAGGACTTAGTTGAGC
>rh_chr14_25292543#12
GGGCGGGTTTTGGAACGTGGTGTTGTTTTTGTTTTCTCGGGAAACAAATAGGGGCTTAATTTGTTTGATTTTTTTAGTGCAGGTGTGGGCGCATACTTGGTGGTGGATTGGAGGAGAATTTGTGAGGACGGGATTGTGGAAACGGTGCCGCTGGGAAAGCTCAGATGCCGGAGGAGGACTTAGTTGAGC
>rh_chr14_25365836#1
CCATGCTTCAGTTTCTAGGACATACTAGAGAGATCTAACAAGGGAGAGCCAAATTGGTTTTGGCATGCAAAGGAATAGGGATTTAGCGATGGACAAGCCTAATATAAACTCAGAGAGCAGTAAAACAGAAGTAGAATAAAAAAAATTGCAAAAAAATTTGATTGCAGGCATTTATTGGAAACAGTGC
>rh_chr14_25365836#3
CCATGCTTCAGTTTCTAGGACATACTAGAGAGATCAAACAAGGGAGAGCCAAATTGGTTTTGGCATGCACAGGAATAGGGATTTAGTGATGGACAAGCCTAATATAAACTCAGAGAGCAGTAAAACAGAAGTAGAATAAAAAAAATTGCAAAAAAATTTGATTGCAGGCATTTATTGGAAACAGTGC
>rh_chr14_25365836#4
CCATGCTTCAGTTTCTAGGACATACTAGAGAGATCAAACAAGGGAGAGCCAAATTGGTTTTGGCATGCACAGGAATAGGGATTTAGCGATGGACAAGCCTAATATAAACTCAGAGAGCAGTAAAACAGAAGTAGAATAAAAAAAATTGCAAAAAAATTTGATTGCAGGCATTTATTGGAAACAGTGC
>rh_chr14_25499021#4
CCTTTGGCTCCTTCCGTGGGGTTCGTGGTCGACCAAGAATATGTGATTCCCCAGCCAAAGCAGAAGGTTGCCTTTATCATACCAGCAGAGAATGGCCGTGACTCTCTGTTCGGCACCTATGGTGCAGGCGGCGATGAAGGTGTGGATGCAAAGGCTGCAAACTACATCTC
>rh_chr14_25499021#3
CCTTTGGCTCCTTCGGTGGGGTTCGTGGTCGACCAAGAATATGTGATTCCCCAGCCAAAGCAGAAGGTTGCCTTTATCATACCAGCAGAGAATGGCCGTGACTCTCTGTTCGGCACCTATGGTGCAGGCGGCGATGAAGGTGTGGATGCCAAGGCTGCAAACTACATCTC
>rh_chr14_25499021#1
CCTTTGGCTCCTTCGGTGGGGTTCGTGGTCGACCAAGAATATGTGATTCCCCAGCCAAAGCAGAAGGTTGCCTTTATCATTCCAGCAGAGAATGGCCGTGACTCTCTGTTCGGCACCTATGGTGCAGGCGGCGATGAAGGTGTGGATGCAAAGGCTGCAAACTACATCTC
>rh_chr14_25499021#11
CCTTTGGCTCCTTCCGTGGGGTTCGTGGTCGCCCAAGAATATGTGATTCCCCAGCCAAAGCAGAAGGTTGCCTTTATCATACCAGCAGAGAATGGCCGTGACTCTCTGTTCGGCACCTATGGTGCAGGCGGCGATGAAGGTGTGGATGCAAAGGCTGCAAACTACATCTC
>rh_chr14_25568672#2
GTGGCCGCAATGTGGATACAGTCGTGTGCCGGAATTGGGTACTTGTTTGGGAGTTTATCGCCGGTGATGAAGAGCTCTCTCAATTACAATCAGAGGCAGATTGCAAAGTTGGGTGTGGCTAAGGATATTGGAGACAGTATTGGGTTTTGGATTGGGAGCTTGTGTG
>rh_chr14_25568672#1
GTGGCCGCAATGTGGATACAGTCGTGTGCCGGAATTGGGTACTTGTTTGGGAGTTTATCGCCGGTGATTAAGAGCTCACTCAACTATAATCAGAGGCAGATTGCAAGGTTGGGTGTGGCTAAGGATATCGGAGACAGTGTTGGGTTTTGGATTGGGAGCTTGTGTG
>rh_chr14_25568672#3
GTGGCCGCAATGTGGATACAGTCGTGTGCCGGAATTGGGTACTTATTTGGGAGTTTATCGCCGGTGATTAAGAGCTCTCTCAACTATAATCAGAGGCAGATTGCAAGGTTGGGTGTGGCTAAGGATATCGGAGACAGTGTTGGGTTTTGGATTGGGAGCTTGTGTG
>rh_chr14_25568672#29
GTGGCCGCAATGTGGATACAGCCGTGTGCCGGAATTGGGTACTTGTTTGGGAGTTTATCGCCGGTGATGAAGAGCTCTCTCAATTACAATCAGAGGCAGATTGCAAAGTTGGGTGTGGCTAAGGATATTGGAGACAGTATTGGGTTTTGGATTGGGAGCTTGTGTG
>rh_chr14_25568672#20
GTGGCCGCAATGTGGATACAGCCGTGTGCCGGAATTGGGTACTTGTTTGGGAGTTTATCGCCGGTGATTAAGAGCTCACTCAACTATAATCAGAGGCAGATTGCAAGGTTGGGTGTGGCTAAGGATATCGGAGACAGTGTTGGGTTTTGGATTGGGAGCTTGTGTG
>rh_chr14_25568672#41
GTGGCCGCAATGTGGATACAGCCGTGTGCCGGAATTGGGTACTTATTTGGGAGTTTATCGCCGGTGATTAAGAGCTCTCTCAACTATAATCAGAGGCAGATTGCAAGGTTGGGTGTGGCTAAGGATATCGGAGACAGTGTTGGGTTTTGGATTGGGAGCTTGTGTG
>rh_chr14_25568672#7
GTGGCCGCAATGTGGATACAGTCGTGGGCCGGAATTGGGTACTTGTTTGGGAGTTTATCGCCGGTGATTAAGAGCTCACTCAACTATAATCAGAGGCAGATTGCAAGGTTGGGTGTGGCTAAGGATATCGGAGACAGTGTTGGGTTTTGGATTGGGAGCTTGTGTG
>rh_chr14_25568672#11
GTGGCCGCAATGTGGATACAGTCGTGTGGCGGAATTGGGTACTTGTTTGGGAGTTTATCGCCGGTGATGAAGAGCTCTCTCAATTACAATCAGAGGCAGATTGCAAAGTTGGGTGTGGCTAAGGATATTGGAGACAGTATTGGGTTTTGGATTGGGAGCTTGTGTG
>rh_chr14_25568672#15
GTGGCCGCAATGTGGATACAGTCGTGTGGCGGAATTGGGTACTTATTTGGGAGTTTATCGCCGGTGATTAAGAGCTCTCTCAACTATAATCAGAGGCAGATTGCAAGGTTGGGTGTGGCTAAGGATATCGGAGACAGTGTTGGGTTTTGGATTGGGAGCTTGTGTG
>rh_chr14_25568672#4
GTGGCCGCAATGTGGATACAGTCGTGTGGCGGAATTGGGTACTTGTTTGGGAGTTTATCGCCGGTGATTAAGAGCTCACTCAACTATAATCAGAGGCAGATTGCAAGGTTGGGTGTGGCTAAGGATATCGGAGACAGTGTTGGGTTTTGGATTGGGAGCTTGTGTG
>rh_chr14_25568672#46
GTGGCCGCAATGTGGATACAGTCATGTGCCGGAATTGGGTACTTGTTTGGGAGTTTATCGCCGGTGATGAAGAGCTCTCTCAATTACAATCAGAGGCAGATTGCAAAGTTGGGTGTGGCTAAGGATATTGGAGACAGTATTGGGTTTTGGATTGGGAGCTTGTGTG
>rh_chr14_25568672#72
GTGGCCGCAATGTGGATACAGTCGCGTGCCGGAATTGGGTACTTATTTGGGAGTTTATCGCCGGTGATTAAGAGCTCTCTCAACTATAATCAGAGGCAGATTGCAAGGTTGGGTGTGGCTAAGGATATCGGAGACAGTGTTGGGTTTTGGATTGGGAGCTTGTGTG
>rh_chr14_25568672#12
GTGGCCGCAATGTGGATACAGTCGTGGGCCGGAATTGGGTACTTGTTTGGGAGTTTATCGCCGGTGATGAAGAGCTCTCTCAATTACAATCAGAGGCAGATTGCAAAGTTGGGTGTGGCTAAGGATATTGGAGACAGTATTGGGTTTTGGATTGGGAGCTTGTGTG
>rh_chr14_25568672#91
GTGGCCGCAATGTGGATACAGTCATGTGCCGGAATTGGGTACTTATTTGGGAGTTTATCGCCGGTGATTAAGAGCTCTCTCAACTATAATCAGAGGCAGATTGCAAGGTTGGGTGTGGCTAAGGATATCGGAGACAGTGTTGGGTTTTGGATTGGGAGCTTGTGTG
>rh_chr14_25568672#54
GTGGCCGCAATGTGGATACAGTCGCGTGCCGGAATTGGGTACTTGTTTGGGAGTTTATCGCCGGTGATGAAGAGCTCTCTCAATTACAATCAGAGGCAGATTGCAAAGTTGGGTGTGGCTAAGGATATTGGAGACAGTATTGGGTTTTGGATTGGGAGCTTGTGTG
>rh_chr14_25568672#43
GTGGCCGCAATGTGGATACAGTCGTGCGCCGGAATTGGGTACTTGTTTGGGAGTTTATCGCCGGTGATGAAGAGCTCTCTCAATTACAATCAGAGGCAGATTGCAAAGTTGGGTGTGGCTAAGGATATTGGAGACAGTATTGGGTTTTGGATTGGGAGCTTGTGTG
>rh_chr14_25568672#48
GTGGCCGCAATGTGGATACAGTCATGTGCCGGAATTGGGTACTTGTTTGGGAGTTTATCGCCGGTGATTAAGAGCTCACTCAACTATAATCAGAGGCAGATTGCAAGGTTGGGTGTGGCTAAGGATATCGGAGACAGTGTTGGGTTTTGGATTGGGAGCTTGTGTG
>rh_chr14_25568672#25
GTGGCCGCAATGTGGATACAGTCGTGGGCCGGAATTGGGTACTTATTTGGGAGTTTATCGCCGGTGATTAAGAGCTCTCTCAACTATAATCAGAGGCAGATTGCAAGGTTGGGTGTGGCTAAGGATATCGGAGACAGTGTTGGGTTTTGGATTGGGAGCTTGTGTG
>rh_chr14_25568672#38
GTGGCCGCAATGTGGATACAGTCGCGTGCCGGAATTGGGTACTTGTTTGGGAGTTTATCGCCGGTGATTAAGAGCTCACTCAACTATAATCAGAGGCAGATTGCAAGGTTGGGTGTGGCTAAGGATATCGGAGACAGTGTTGGGTTTTGGATTGGGAGCTTGTGTG
>rh_chr14_25568672#116
GTGGCCGCAATGTGGATACAATCGTGTGCCGGAATTGGGTACTTATTTGGGAGTTTATCGCCGGTGATTAAGAGCTCTCTCAACTATAATCAGAGGCAGATTGCAAGGTTGGGTGTGGCTAAGGATATCGGAGACAGTGTTGGGTTTTGGATTGGGAGCTTGTGTG
>rh_chr14_25568672#112
GTGGCCGCAATGTGGATACAATCGTGTGCCGGAATTGGGTACTTGTTTGGGAGTTTATCGCCGGTGATGAAGAGCTCTCTCAATTACAATCAGAGGCAGATTGCAAAGTTGGGTGTGGCTAAGGATATTGGAGACAGTATTGGGTTTTGGATTGGGAGCTTGTGTG
>rh_chr14_25568672#136
GTGGCCGCAATGTGGATACAGTCGTATGCCGGAATTGGGTACTTATTTGGGAGTTTATCGCCGGTGATTAAGAGCTCTCTCAACTATAATCAGAGGCAGATTGCAAGGTTGGGTGTGGCTAAGGATATCGGAGACAGTGTTGGGTTTTGGATTGGGAGCTTGTGTG
>rh_chr14_25568672#33
GTGGCCGCAATGTGGATACAGTCGTGCGCCGGAATTGGGTACTTGTTTGGGAGTTTATCGCCGGTGATTAAGAGCTCACTCAACTATAATCAGAGGCAGATTGCAAGGTTGGGTGTGGCTAAGGATATCGGAGACAGTGTTGGGTTTTGGATTGGGAGCTTGTGTG
>rh_chr14_25568672#58
GTGGCCGCAATGTGGATACAGTCGTGCGCCGGAATTGGGTACTTATTTGGGAGTTTATCGCCGGTGATTAAGAGCTCTCTCAACTATAATCAGAGGCAGATTGCAAGGTTGGGTGTGGCTAAGGATATCGGAGACAGTGTTGGGTTTTGGATTGGGAGCTTGTGTG
>rh_chr14_25568672#49
GTGGCCGCAATGTGGATACAGTCGTATGCCGGAATTGGGTACTTGTTTGGGAGTTTATCGCCGGTGATTAAGAGCTCACTCAACTATAATCAGAGGCAGATTGCAAGGTTGGGTGTGGCTAAGGATATCGGAGACAGTGTTGGGTTTTGGATTGGGAGCTTGTGTG
>rh_chr14_257360#1
GCTGTAAGGTGAAAACGATGGTCCCCATTTGGAAGTTGTCTTTTTGCCATGCCAATTTGGTGTCTCTGATGTATATCTTTTTTTCTTTCTTTCTTTTTTTCATTTTAATTCTAAAGAATCCAATTCATTCAAACCAGGTCATGTGATAGTGTGTTACCTTTTTTGCTTTTTCTTGGGGTTCTTCTTCTTCC
>rh_chr14_257360#2
GCTGTAAGGTGAAAACGATGGTCCCCATTTGGAAGTTGTCTTTTTGCCATGCCAATTTGGTGTCTGTGATGTATATCCTTTTTTCTTTCTTTCTTTTTTTCATTTTAATTCTAAAGAATCCAATTCATTCAAACCAGATCATGTGATAGTGTGTTACCTTTTTTGCTTTTTCTTGGGGTTCTTCTTCTTCTTCC
>rh_chr14_257360#8
GCTGTAAGGTGAAAACGATGGTCCCCATTTGGAAGTTGTCTTTTTGCCATGCCAATTTGGTGTCTCTGATGTATATCTTTTTTTCTTTCTTTCTTTTTTTCATTTTAATTCTAAAGAATCCAATTCATTCAAACCAGGTCATGTGATAGTGTGTTACCTTTTTTGCTTTTTCTTGGGGTGCTTCTTCTTCC
>rh_chr14_25763085#1
CTGTATATCTGATTGCAATATCTTTTTCCATGGAAGAATTCTGTTTTTGGGGTACTCTCTTTGGTTGAAGAATTGCTTCCTATTATCACCAGTAGTTTAATCTGGTGATTTTTTGAAGATTTTGCTTGAACATTGTGGTTTTACTGTTAGGCTATTTTGATTTCATAGCTGTTATCTCTGAAAATTCCCTTTATTTTTTTTCTGAG
>rh_chr14_25763085#3
CTGTATATCTGATTGCAATATCTTTTTCCATGGAAGAATTCTGTTTTTGGGGTACTCTCTTTGGTTGAAGAATTGCTTCCTATTATCACCAGTAGTTTAATCTGGTGATTTTTTTGAAGATTTTGCTTGAACATTGTGGTTTTACTGTTAGACTATTTTGATTTCATAGCTGTTATCTCTGAAAATTCCCTTTATTTTTTTTCTGAG
>rh_chr14_25763085#2
CTGTATATCTGATTGCAATATCTTTTTCCATGGAAGAATTCTGTTTTTGGGGTACTCTCTTTGGTTGAAGAATTGCTTCCTATTATCACTAGTAGTTTAATCTGGTGATGTTTTGAAGAGTTTGCTTGAACATTGTGGTTTTACTGTTAGGCGATTTTGATTTCACAGCTGTTATCTCTGAAAATTCCCTTCATTTTTTTTCTGAG
>rh_chr14_25974508#1
ATGGCGGATTAGTCACTTGAAGCTAAAATTGAAAGGTATTTTTTATTGAATTGATTGATTAATTGATCAATTTGGAAAAATATTCTCTTTTAATTTCCTTGAATGAGGAATATAATGAAATCTTAATTCTAGATTCGGTGAGATCATGTAGTTCTTATAAGATCTGTTAGAAGG
>rh_chr14_25974508#3
ATGGCGGATTAGTCACTTGAAGCTAAAATTGAAAGGTATTTTTTATTGAATTGATTGATTAATTGATCAATTCGGAAAAATATTCTCTTTTAATTTCCTTGAATGAGGAATATAATGAAATCTTAATTCTAGATTCGGTGAGATCATGTAGTTCTTATAAGATCTGTTAGAAGG
>rh_chr14_26071578#1
GGTACGTATCTACAATCTATCTCTTGGCTTCTGTTTGTTTTTCCAGCTAAATTTGTTTATTTTCCTGTAATGATTTGAGTAGTGTTGCTTTTCAATGATTATTTTTTGTGGGTTTGTGGGGCTCAATATGCAATCAACTTCTGAATTTTAGCGCTCCTTTTGGGGGAAATGAGAAGGCCTAATATGGCTTAGAAGTTTCATTTTATTTGG
>rh_chr14_26071578#2
GGTACGTATCTACAATCTATCTCTTGGCTTCTGTTTGTTTTTCCAGCTAAATTTGTTTATTTTCCTGTAATGATTTGAGTAGTGTTGCTTTTCAATGATTATTTTTTGTGGGTTTGTGGGGCTCAATATGCAATCGACTTCTGAATTTTAGCGCTCCTTTTGGGGGAAATGAGAAGGCCTAATATGGCTTAGAAGTTTCATTTTATTTGG
>rh_chr14_26224717#1
GTACCCAATTACTGCTGTCACCACTGAATATTACATTTCTTCGTAGTGAAGTCTCAGAATATTACGCTGAAGCATAATTCGGATGATCGATTACAACTGAGGAGTAGATTTCTAAGCACACTAAGCAAACAAACATGTAAGGAAAAGCAGAAGTATTTAACAACTAGCTG
>rh_chr14_26224717#5
GTACCCAATTACTGCTGTCACCACTGAATATTACATTTCTTCGTAGTGAAGTCTCAGAATATTACGCTGAAGCATGATTCGGATGATCGATTACAACTGAGGAGTAGATTTCTAAGCACACTAAGCAAACAAACATGTAAGGAAAAGCAGAAGTATTTAACAACTAGCTG
>rh_chr14_26224717#4
GTACCCAATTACTGCTGTCACCACTGAATATTACATTTCTTCGTAGTGAAGTCTCAGAATATTACGCTGAAGCATGATTCGGATGATCGATTACAACTGAGTAGATTTCTAAGCACACTAAGCAAACAAACATGTAAGGAAAAGCAGAAGTATTTAACAACTAGCTG
>rh_chr14_26224717#8
GTACCCAATTACTGCTGTCACCACCGAATATTACATTTCTTCATAGTGAAGTCTCAGAATATTACGCTGAAGCATGATTCGGATGATCGATTACAACTGAGGAGTAGATTTCTAAGCACACTAAGCAAACAAACATGTAAGGAAAAGCAGAAGTATTTAACAACTAGATG
>rh_chr14_26404940#9
GAAACCTTCTGAGTTCCACGCTGCAAAAAACGTCAACAAATAAAATTTGAAAATTGACTCTACAAAGAAGTTGACAACACTAAGAATTTAAACAAAACAAGAAAATTTGACTGATCAGAGAAGAACAAACCACTTACCTCATAGATTGC
>rh_chr14_26404940#2
GAAACCTTCTGAGTTCCACGCTGCAAAAAACATCAACAAATAAAATTTGAAAATTGACTCTACAAAGAAGTTGACAACACTAAGAATTTAAACAAAATAAGAAAATTTGACTGATCAGAGAAGAACAAACCACTTACCTCATAGATTGC
>rh_chr14_26404940#5
GAAACCTTCTGAGTTCCACGCTGCAAAAAACATCAACAACTAAAATTTGAAAATTGACTCTACAAAGAAGTTGACAACACTAAGAATTTAAACCAAATAAGAAAATTTGACTGATCAGAGAAGAACAAACCACTTACCTCATAGATTGC
>rh_chr14_26404940#6
GAAACCTTCTGAGTTCCACGCTGCAAAAAACATCAACAAATAAAATTTGAAAATTGACTCTACAAAGAAGTTGAGAACACTAAGAATTTAAACAAAATAAAAAAATTTGACTGATCAGAGAAGAACAAACCACTTACCTCATAGATTGC
>rh_chr14_26687062#2
CTTCTGACTGAAGATCCAAATTTGGATCCTGCCAATTTGACCCGTCAGGAATTTTGTTACCACGCATAGAACTTTATAAAAGCATCAAAAACGTGTTTTCATACAAGGTAAATCCTACCCATTTCTTTTATTAAATGGTTCAGTCAATGGACTAATTAAGCTTTTAGAGATGATCAGTAGTCAAG
>rh_chr14_26687062#4
CTTCTGACTGAAGATCCAGATTTGGATCCTGCCAATTTGACTCGTCAGGAATTATTTTTTTACCACGCATAGAACTTCATAAAAGCATCAAAAACGTGTTTTCATACAAGGTAAATCCTACCCATTTCTTTTATTAAATGGTTCAGTCAATGGACTAATTAAGCTTTTAGAGATGATCAGTAGTCAAG
>rh_chr14_26687062#3
CTTCTGACTGAAGATCCAGATTTGGATCCTGCCAATTTGACTCGTCAGGAATTTTGTTACCACGCATAGAACTTCATAAAAGCATCAAAAACGTGTTTTCATACAAGGTAAATCCTACCAATTTCTTTTATTAAATGGTTCAATCAATGGACTAATTAAGCTTTTAGAGATGATCAGTAGTCAAG
>rh_chr14_2673527#1
GATTTTTAAATCTAGCGGGATCATGAATTGAACTTCCTTTCGGAATAGTTACAGCTACACGTTGTATACATCTATGTTTGTTGATAATGAAGTACTTTGCGATTTGTGTTTCTTGCATTTCTCTCCATGCTAGTTTTATGTTCTCTTGTTGCATTGAATTCATGAAGTTAATTATTTGGCTACTGG
>rh_chr14_2673527#4
GATTCTTAAATCTAGCGGGGTCATGAATTGAACTTCCTTTCTGGGATACTTACAGCTACACGTTGTATACATCTATGTTTGTTGATAATGAAGTACTTTGCAATTTGTGTTTCTTGTCATTTCTCTCCATGCTAGTTTTATGTTCTCTTGTTGCATTGAATTAATGAAGTTAATTATTTGGCTACTGG
>rh_chr14_2673527#8
GATTCTTAAATCTAGCGGGGTCATGAATTGAACTTCCTTTCTGGAATACTTACAGCTACACGTTGTATACATCTATGTCTGTTGATAATGAAGTACTTTGCAATTTGTGTTTCTTGTCATTTCTCTCCATGCTAGTTTTATGTTCTCTTGTTGCATTGAATTAATGAATTTAATTATTTGGCTACTGG
>rh_chr14_26802285#8
CAGCAGAATTTCCTGATATTGCTTGGATTTTAGACAACATCTTGGTAAACATTACAATAGAGATTTAGATTTATCAAACCTGAAGCCAGAACTGGGTCAAGCAATAACACATGGCGGCTTGCAATGTCGTCTGGCAGATTTTCATATATTAACTGCAGCAACATTATAGCAACCATAAGAAGGGGAAGGGAAGAGAAGGGATGTGTG
>rh_chr14_26802285#1
CAGCAGAATTTCCTGATATAGCTTGGATTTTAGACAACATCTTGGTGAACATTACAATAGAGATTTAGATTTATCAAACCTGAAGCCAGAACTGGGTCAAGCAATAACACATGGCGGCTTGCAATGTCGTCTGGCAGATTCTCATATATTAACTGCAGCAACATTTTAGCAACCATAAGAAGGGGAAGGGAAGGGAAGGGATGTGTG
>rh_chr14_26802285#7
CAGCAGAATTTCCTGATATTGCTTGGATTTTAGACAACATCTTGGTAAAAATTACAATAGAGATTTAGATTTATCAAACCTGAAGCCAGAACTGGGTCAAGCAATAACACATGGCGGCTTGCAATGTCGTCTGGCAGATTTTCATATATTAACTGCAGCAACATTTTAGCAACCATAAGAAGGGGAAGGGAAGGGAAGGGATGTGTG
>rh_chr14_26802285#12
CAGCAGAGTTTCCTGATATTGCTTGGATTTTAGACAACATCTTGGTAAACATTACAATAGAGATTTAGATTTATCAAACCTGAAGCCAGAACTGGGTCAAGCAATAACACATGGCGGCTTGCAATGTCGTCTGGCAGATTTTCATATATTAACTGCAGCAACATTTTAGCAACCATAAGAAGGGGAAGGGAAGGGAAGGGATGTGTG
>rh_chr14_26877597#1
GTTGTGTGGAATCTACTTATACAGTATGGGCGATTTCTTTAAGTGGTATTTTAGCTATCCTACACATATTAGTCTATTTTAATTTTCACATTATACAAAGGGTTATTAAGGCAGTTGTTTCTTGTGTGAAAAACAGAGGCAAGGCCATCATTGGGAGGTGTGAGATCACCCTGAAAATTTTCTTTTATTATATTGGAAAATCTGC
>rh_chr14_26877597#2
GTTGTGTGGAATCTACTTATACAGTATGGGCAATTTCTTTAAGGGGTATTTTAGCTATCCTACACATATTAGTCTATTTTAATTTTCACATTATACATAGGGTTATTAAGGCAGTTGTTTCTTGTGTGAAAAACAGAGGCAAGGCCATCATTGGGAGGTGTGAGACCACCCTGAAAATTTTCTTTTATTATATTGGAAAATCTGC
>rh_chr14_26877597#3
GTTGTGTGGAATCTACTTATACAGTATGGGCAATTTCTTTAAGTGGTATTTTAGCTATCCTACACATATTAGTCTATTTTAATTTTCACATTATACAAAGGGTTATTAAGGCAGTTGTTTCTTGTGTGAAAAACAGAGGCAACGCCATCATTGGGAGGTGTGAGATCACCCTGAAAATTTTCTTTTATTATACTGGAAAATCTGC
>rh_chr14_26877597#7
GTTGTGTGGAATCTACTTATACAGTATGGGCAATTTCTTTAAGTGGTATTTTAGCTATCTTACACATATTAGTCTATTTTAATTTTCACATTATACAAAGGGTTATTAAGGCAGTTGTTTCTTGTGTGAAAAACAGAGGCAAGGCCATCATTGGGAGGTGTGAGATCACCCTGAAAATTTTCTTTTATTATATTGGAAAATCTGC
>rh_chr14_26987507#1
CTAGGACAGTAACTAAATCCACCTTTTCATCTTCTACAGTCCACTTGTAATTCTTGCAGAGCTCATAAAAGGAAAACAAATCACCCTAAAGGCACCCATGAATTAGTCAATTATCTGATAAAAGCTACATAGAATAAAAGGAAATTTTAAATTCTTAATTCTTGCCTGGGGCAATG
>rh_chr14_26987507#2
CTAGGACAGTAACTAAATCTACCTTTTCATCTTCTACAGTCCACTTGTAATTCTTGCAGAGCTCATAAAAGGAAAACAAATCACCCTAAAGGCACCCATGAATTAGTCAATTATCTGATAAAAGCTACATAGAATAAAAGGAAATTTTAAATTCTTAATTCTTGCCTGGGGCAATG
>rh_chr14_26987507#4
CTAGGACAGTAACTAAATCCACCTTTTCATCTTCTACAGTCCACTTGTAATTCTTGCAGAGCTCATAAAAGGAAAACAAATCACCCTAAAGGCACCCATGAATTAGTCAGTTATCTGATAAAAGCTACATAGAATAAAAGGAAATTTTAAATTCTTAATTCTTGCCTGGGGCAATG
>rh_chr14_27088319#1
CTCTCAACATGGCGTATAAACACTGATTCCAAATCAGGAGGCGTGAAGAACTCCCTCACACCATTCAAATGACATCTCGACGGCCGTCGCTTCCTAGGCGCCGGCGGGCACGGCAATCTCTCCGGTATTCTCGCTTCTTTCGTTGTCGGGGTCGTTGAACATGCCTCGTCATCGCTCTC
>rh_chr14_27088319#3
CTCTCAACATGGCGTATAAACACTGATTCCAAATCAGGAGGCGTGAAGAACTCCCTCACACCATTCAAATGACATCTCGACGGCCGTCGCTTCCTAGGCGCCGGCGGGCACGGCAATCTCTCCGGTATTCTCGCTTCTTTCGTTGTTGGGGTCGTTGAACATGCCTCGTCATCGCTCTC
>rh_chr14_27088319#4
CTCTCAACATGGCGTATAAACACTGATTCCAAGTCAGGAGGCGTGAAGAACTCCCTCACACCATTCAAATGACATCTCGACGGCCGTCGCTTCCTAGGCGCCGGCGGGCACGGCAATCTCTCCGGTATTCTCGCTTCTTTCGTTGTCGGGGTCGTTGAACATGCCTCGTCATCGCTCTC
>rh_chr14_27199117#2
CTTCTTTCACTGCAATCGTGGAAGCCCTTCATGCAACGATGGATGAGAGCTAATATATCGTCCTTCAATGCTAAAGCACCAACTACCATTTTGGATAAAACTTCTAAAGCTGCTAATGCTATTCTGAAGGTTCATTATCCTCTTTTACTTTCATCT
>rh_chr14_27199117#5
CTTCTTTCACTGCAATCGTGGAAGCCTTTCATGCAACGATGGATGAGAGCTAATATATCGTCCTTCAATGCTAAAGCACCAACTACCATTTTGGATAAAACTTCTAAAGCTGCTAATGCTATTCTGAAGGTTCATTATCCTCTTTTACTTTCATCT
>rh_chr14_27199117#1
CTTCTTTCACTGCAATCGTGGAAGCCCTTCATGCAACGATGGATGAGGGCTAATATATCGTCCTTCAATGCTAAAGCACCAACTACCATTTTGGATAAAACTTCTAAAGCTGCTAATGCTATTCTGAAGGTTCATTATCCTCTTTTACTTTCATCT
>rh_chr14_27294117#1
GGTTTACATTACTGATTTCTTATTTTTCTTTTTCATCTCTCTTTACAGCTATATCCCTCTTTATTTTGATTGACAGCTACATGATTTTTTTTAATATGGGTCAACAATAATGACTCTTTTAGCTCGTATTGAACTTATAATAGATATTTACTTTG
>rh_chr14_27294117#5
GGTTTACATTACAGATTTCTTATTTTTCTTTTTCATCTCTCTTTACAGCTATCTCCCTCTTTATTTTGATTGACAGCTACATGATTTTTTTTAATATGGGTCAACAATAATGACTCTTTTAGCTCGTATTGAACTTATAATAGATATTTACTTTG
>rh_chr14_27294117#40
GGTTTACATTACTGATTTCTTATTTTTCTTTTTCATCTCTTTACAGCTATCTCCCTCTTTATTTTGATTGACAGCTACATGATTTTTTTTAATATGGGTCAAAAATAATGACTCTTTTAGCTCGTATTGAACTTATAATAGATATTTACTTTG
>rh_chr14_27294117#3
GGTTTACATTACTGATTTCTTATTTTTCTTTTTCATCTCTCTTTACAGCTATATCCCTCTTTATTTTGATTGACAGCTACATGATTTTTTTAATATGGGTCAACAATAATGACTCTTTTAGCTCGTATTGAACTTATAATAGATATTTACTTTG
>rh_chr14_2736359#1
CAGAGTCTGTTACCATCTGAGAGACTCCTCTTCAATAATGATAGGCATCCATCATTTGCAACTGATGGAGGCTGCAAAAGCTCTTCTTTTGAGATGCTAAGATGAACTTTTCCCCGCACAGGCTTCTGAGTTTTTCGAGGTGTACCTGAAACATCATTGCTCTCGTTGTCGCCACCTCCCTGAC
>rh_chr14_2736359#2
CAGAGTCTGTTACCATCTGAGAGACTCCTCTTCAATAATGATAGGCATCCATCATTTGCAACTGATGGAGGCTGCAAAAGCTCTTCTTTTGAGATGCTAAGATGAACTTTTCCCCGCACAGGCTTCTGAGTTTTTCGAGGTGTACCTGAAACATCATTGCTCTCGTTGTTGCCACCTCCCTGAC
>rh_chr14_2736359#4
CAGAGTCTATTACCATCTGAGAGACTCCTCTTCAATAATGATAGGCATCCATCATTTGCAACTGATGGAGCCTGCAAAAGCTCTTCTTTTGAGATGCTAAGATGAACTTTTCCCCGCACAGGCTTCTGAGTTTTTCGAGGTGTACCTGAAACATCATTGCTCTCGTTGTCGCCACCTCCCTGAC
>rh_chr14_2736359#3
CAGAATCTGTTACCATCTGAGAGACTCCTCTTCAATAATGATAGGCATCCATCATTTGCAACTGATGGAGGCTGCAAAAGGTCTTCTTTTGAGATGCTAAGATGAACTTTTCCCCGCACAGGCTTCTGAGTTTTTCGAGGTGTACCTGAAACATCATTGCTCTCGTTGTCGCCACCTCCCTGAC
>rh_chr14_27425134#3
CTCCATGCTTTTTCCACAGAAAAAAACCTATCTATGTCTTGCTCATTTTCTTCTCTTTCAGATTTTGGATGTTTTGGCCCTTCATACTTCCATATTATAAATGCTGCTACAATCATAGGTGTTAACACCCAAATCGCGCACAGCAAGACCCTCCAG
>rh_chr14_27425134#6
CTCCATGCTTTTTCCACAGAAAAAAACCTATCTATGTCTTGCTCAGTTTCTTCTCTTTCAGATTTTGGATGTTTTGGACCTTCATACTTCCATATTATAAATGCTGCTACAATCATAGGTGTTAACACCCAAATCACGCACAGCAAGACCCTCCAG
>rh_chr14_27425134#2
CTCCATGCTTTTTCCACAGAAAAAAAACTATCTATGTCTTGCTCAGTTTCTTCTCTTTCAGATTTTGGATGTTTTGGACCTTCATACTTCCATATTATAAATGCTGCTACAATCATAGGTGTTAACACCCAAATCGCGCACAGCAAGACCCTCCAG
>rh_chr14_27425134#9
CTCCATGCTTTTTCCACAGAAAAAAAACTATCTATGTCTTGCTCAGTTTCTTCTCTTTCAGATTTTGGATGTTTTGGACCTTCATACTTCCATATTATAAATGCTGCTACAACCATAGGTGTTAACACCCAAATCGCGCACAGCAAGACCCTCCAG
>rh_chr14_27607541#1
GCGGCGGTTTATTTCTCTCCAGATAACAAAAGAAAATCTAATAGCTTTCCAGCATGGAAACTATGCAAATCGTATCTGAGAGTTGTGGTGTATCAGGACCGGATAAACCCCAAGCACCAAAAGAAAAAGCCCTAAAAGAAATTTCTCTGATTTCCGGTTCGG
>rh_chr14_27607541#4
GCGGCGGTTTATTTCTCTCCAGATAATAAAAGAAAATCTAAGAGCTTTCCAGCATGGAAACTATGCAAATCGTATCTGAGAGTTGTGGTGTATCAGGACCGGATAAACCCCAAGCACCAAAAGAAAAAGCCCTAAAAGAAATTTCTCTGATTTCCGGTTCGG
>rh_chr14_27729833#3
GACATTTTATGATAATGTAAGAGGACCTGGATGTTCATCAATTTCGTCATAGCATATGACTGCATAATTTTATCTCCTGTAACGATATAACTACAAAAATATTAATAATCTCCAAAATATGGAGATCAAATCATTTTTTGAAATCCAAAAATAATTTTATGATGATTTGAGGTCCGAAAATAATTTTATGATAATGAAG
>rh_chr14_27729833#4
GACATTTTATGATAATGTAAGAGGACCTGGATGTACATCAATTTCGTCATAGCATATGAATGCATAATTTTATCTCCTGTAACAATATAACTACAAAAATATTAATAATCTCCAAAATATGGAGATCAAATCATTTTTTGAAATCCAAAAATAATTTTATGATGATTTGAGGTCTGAAAATAATTTTATGATAATGAAG
>rh_chr14_27729833#5
GACATTTTATGATAATGTAAGAGGACCTGGATGTACATCAATTTCGTCATAGCATATGAATGCATAATTTTATCTCCTGTAACGATATAACTACAAAAATATTAATAATCTCCAAAATATGGAGATCAAATCATTTTTTAAAATCCAAAAATAATTTTATGATGATTTGAGGTCCGGAAATAATTTTATGATAATGAAG
>rh_chr14_27856994#2
CTAGAGTGAAGATGCAATCATTTTTTTCTCCTTTTACAACATGAAAATAGAAGCTTTCTTGGGTGGTAAAGAAAAGAAAAGGCTAGGGTAGAACCATTAAGGCACATTGAAAACGGGGGGATGCACAGAACACCTTCCCTCCCTTAGCAAGAGCCCAACCAATCAACAAAATTGATTAAAGGCAAGTTACGGTCCATGTATATATCATAC
>rh_chr14_27856994#1
CTAGAGTGAAGATGCAATCATTTTTTTCTCCTTTTACAACATGAAAATAGAAGCTTCCTTGGGTGGTAAAGAAAAGAAAAGGCTAGGGTAGAACCATTAAGGCACATTGAAAACGGGGGGATGCACAGAACACCTTCCCTCCCTTAGCAAGAGCCCAACCAATCAACAAAATTGATTAAAGGCAAGTTACGGTCCATGTATATATCATAC
>rh_chr14_27856994#20
CTAGAGTGAAGATGCAATCATTTTTTTCTCCTTTTACAACATGAAAATAGAAGCTTTCTTGGGTGGTAAAGAAAAGAAAAGGCTAGGGTAGAACCATTAAGGCACATTGAAAACGGGGGGATGCACAGAACACCTTCCCTCCCTTAGCAAGAGCCCAACCAATCAACAAAATTGATTAAAGGCAAGTTACGGGCCATGTATATATCATAC
>rh_chr14_27856994#13
CTAGAGTGAAGATGCAATCATTTTTTTCTCCTTTTACAACATGAAAATAGAAGCTTCCTTGGGTGGTAAAGAAAAGAAAAGGCTAGGGTAGAACCATTAAGGCACATTGAAAACGGGGGGATGCACAGAACACCTTCCCTCCCTTAGCAAGAGCCCAACCAATCAACAAAATTGATTAAAGGCAAGTTACGGGCCATGTATATATCATAC
>rh_chr14_27926007#1
GAGCACGTGCCTTTGCTTTCTCTATAAACTCATCATATATGCTTTCGTGTACAAATGTGCGTGACCCAGAACAGCAAGACTGTCCCTGCAGATGAGAATCATCACATGTCCTTTAGTATCAAAATCATGTTCAAGAAAAAATGTCAAACAATTTCAGCTTGTTACTCAGAAACATATTTGATAGAACAAAACCTGATTATAGAACAGAG
>rh_chr14_27926007#3
GAGCACGTGCCTTTGCTTTCTCTATAAACTCATCATATATGCTTTCATGTACAAATGTGCGTGACCCAGAACAGCAAGACTGTCCCTGCAGATGAGAATCATCACATGTCCTTTAGTATCAAAATCATGTTCAAGAAAAAATGTCAAACAATTTCAGCTTGTTACTCAGAAACATATTTGATAGAACAAAACCTGATTATAGAACAGAG
>rh_chr14_27926007#5
GAGCACGTGCCTTTGCTTTCTCTATAAACTCATCATATATGCTTTCGTGTACAAATGTGCGTGACCCAGAACAGCAAGACTGTCCCTGCAGATGAGAATCATCACATGTCCTTTAGTATCAAAATCATGTTCAAGAAAAAATGTCAAAACAATTTCAGCTTGTTACTCAGAAACATATTTGATAGAACAAAACCTGATTATAGAACAGAG
>rh_chr14_28052199#2
CTAACTGAGTCTTTATCCACAAAATCCATGTCCTCCCCCGCCCTTTCTGATAAGCAAGGTATTTCTTCATTACTTTCCTTCTTGAATTTTGCACTTTTAGAAGTTGCCTCTGTTACTACTGCTATACTGTTCTCTGCAGTTCTTTCATCCACATAATCAG
>rh_chr14_28052199#1
CTAACTGAATCTTTATCCACAAAATCCATGTCCTCCCCTGCCCTTTCTGATAAGCAAGGTATTTCTTCATTACTTTCCTTCTTGAATTTTACACTTTTAGAAGTTGCCTCTGTTACTGCTGCCATACTGTTCTCTGCAGTTCTTTCATCCACACAATCAG
>rh_chr14_28052199#441
ACTGAGTCTTTATCCACAAAATCCATGTCCTCCCCCGCCCTTTCTGATAAGCAAGGTATTTCTTCATTACTTTCCTTCTTGAATTTTGCACTTTTAGAAGTTGCCTCTGTTACTACTGCTATACTGTTCTCTGCAGTTCTTTCATCCACATAATCAG
>rh_chr14_28052199#56
CTAACTGAGTCTTTATCCACAAACTCCATGTCCTCCCCCGCCCTTTCTGATAAGCAAGGTATTTCTTCATTACTTTCCTTCTTGAATTTTGCACTTTTAGAAGTTGCCTCTGTTACTACTGCTATACTGTTCTCTGCAGTTCTTTCATCCACATAATCAG
>rh_chr14_28292032#1
CAGCATAAGCTTCTCGTCTCCAAATCGGTTCTTCTAGCTGTGATCTTTCTCCTCCGATTTCAAGCGCTGCGGTACTGTGGCACCGCGACGACAATTCTGGCCGAATTGTCGGGGAATGTTGCTGCGCGATTCGTTGCGGAGGGAAGGAATCGGAATTTTGGGGTTCGGGATCGGAGCGGATTG
>rh_chr14_28292032#2
CAGCATAAGCTTCTCGTCTCCAAATCGGTTCTTCTAGCTGTGATCTTTCTCCTCCGATTTCAAGCGCTGCGATACTGTGGCACCGCGACGACAATTCTGGCCGAATTGTCGGGGAATGTTGCTGCGCGATTCGTTGCGGAGGGAAGGAATCGGAATTTTGGGGTTCGGGATCGGAGCGGATTG
>rh_chr14_28292032#4
CAGCATAAGCTTCTCGTCTCCAAATCGGTTCTTCTAGCTGTGGTCTTTCTCCTCCGATTTCAAGCGCTGCGGTACTGTGGCACCGCGACGACAATTCTGGCCGAATTGTCGGGGAATGTTGCTGCGCGATTCGTTGCGGAGGGAAGGAATCGGAATTTTGGGGTTCGGGATCGGAGCGGATTG
>rh_chr14_28371145#2
CAGCTTTATTAGAATGATTAAAGCTTCACAAAACCAACATCAAGATAAAGTTTGAGTTGATATAAACTCTACACTCTATATGCCCATATGCTCATCTCCCCAGTTGGACGGACAGAAGGTTATGATATACTCTTTGGACGGACAGTTTACCAATGGTGCTGGTGTATCAAAAGCATAACTATAGTACGAGGGACAAG
>rh_chr14_28521701#2
CCAACACTCTCCACTTACTTGCTAGTGTCGTTACTATCCATCTTTGCTTAAACGTTTCCCCCTAACACTTTTTGGTATCGAATTTTGTAGAAAAAAAGAGCTGTTTATCTTTTATATTTGGAGATCCTAATTGCAGAATCGATGCAGTATGCGACAGTGTAAAGGTGGGGGCACTGTGGAGAAAGTAGT
>rh_chr14_28521701#1
CCAACACTCTCCACTTACTTACTAGTGTCGTTACTATCCATCTTTGCTTAAGCGTTTCCCCCTAACACTTTTTGGTATCGAATTTTGTAGGAAAAAAGAGCTGTTTATCTTTTATATTTGGAGATCCTAATTGCAGAATCGATGCAGTATGCGACAGTGTAAAGGTGGGGGCGCTGTGGAGAAAGTAGT
>rh_chr14_28521701#17
CCAACACTCTCCACTTACTTGCTAGTGTCGTTACTATCCATCTTTGCTTAAACGTTTCCCCCTAACACTTTTTGGTATCGAATTTTGTAGAAAAAAAGAGCTGTTTATCTTTTATATTTGGAGATCCTAATTGCAGAATCGATGCAGTATGCGACAGTGTAAAGGGGGGGGCACTGTGGAGAAAGTAGT
>rh_chr14_28627512#2
GGGCGGGTAGAACATGAGATATATATATATATATATAATCTAAAGAAATTGTAATAATAGCATATTTATTATAATAAACCACTTCAATTTAGAAGGAACCCATTCGAGTCATATCATGCCCTATCAAGAAGAATGGGCAATGCCATGCAGGGTCCTAGGATAGTAGAACAAAT
>rh_chr14_28627512#8
GGGCGGGTAGAACATGAGATATATATATATATATAATCTAAAGAAATTGTAATAATAGCATATTTATTATAATAAACCACTTCAATTTAGAAGGAACCCATTCGAGTCATATCATGCCCTATCAAGAAGAATGGGCAATGCCATGCAGGGTCCTAGGATAGTAGAACAAAT
>rh_chr14_28627512#5
GGGCGGGTAGAACATGAGATATATATATATATATATATAATCTAAAGAAATTGTAATAATAGCATATTTATTATAATAAACCACTTCAATTTAGAAGGAACCCATTCGAGTCATATCATGCCCTATCAAGAAGAATGGGCAATGCCATGCAGGGTCCTAGGATAGTAGAACAAAT
>rh_chr14_28627512#40
GGGCGGGTAGAACATGAGATATATATATATATAATCTAAAGAAATTGTAATAATAGCATATTTATTATAATAAACCACTTCAATTTAGAAGGAACCCATTCGAGTCATATCATGCCCTATCAAGAAGAATGGGCAATGCCATGCAGGGTCCTAGGATAGTAGAACAAAT
>rh_chr14_28627512#56
GGGCGGGTAGAACATGAGATATATATATATATATATAATCTAAAGAAATTGTAATAATAGCATATTTATTATAATAAACCACTTCAATTTAGAAGGAACCCATTCGAGTCATATCATGCCCTATCAAGAAGAATGGGCAATGCCATGCAGGGGCCTAGGATAGTAGAACAAAT
>rh_chr14_28696564#1
CTCAAGATTCTTCACGGAATCCGAAAGAGAACATATTTTCATTAGGGAGAACAGAGCTTCTCGTGTTTCCATAAGGTTCTTCACTGGTATAGACACTCCCAAATAACTGTCCTTTACTGGACTCTCCTTTTTGGGTTTAATGGATAATGCCCTTTTACATTCTTGCACTACTTCTTC
>rh_chr14_28696564#4
CTCAAGATTCTTCACGGAATCCGAAAGAGAACATGTTTTCATTAGGGAGAACAGAGCTTCTCGTGTTTCCATAAGGTTCTTCACTGGTATAGACACTCCCAAATAACTGTCCTTTACTGGACTCTCCTTTTTGGGTTTAATGGATAATGCCCTTTTACATTCTTGCACTACTTCTTC
>rh_chr14_28947831#1
AAAGTTTTCTGCAGTTCTTCTGGACCAAAACTTTTCCATCTCTTTTGTGATTAGAAAAACTGTTTTGCAAAATCTTTGTTTCCTATTTTTCTGAGGTAGGGAGTAGATAAGTAGAAACAGGTGCAGTTGCTGTCGTTGTGGCACCTTTGAACGGTATTGCTC
>rh_chr14_28947831#2
AAAGTTTTCTGCAGTTCTTCTGGACCAAAAATTTTCCATCCCTTTTGTGATTAGAAAAACTGTTTTGCAAAATCTTTGTTTCCTATTCTTCTGAGGTAGGGAGTAGATAAGTAGAAGCAGGTGCAGTTGCTGTCGTTGTGGCACCTTTGAACGATATTGCTC
>rh_chr14_28947831#7
AAAGTTTTCTGCAGTTCTTCTGGACCAAAACTTTTCCATCTCTTTTGTGATTAGAAAAACTGTTTTGCAAAATCTTTGTTTCCTATTTTTCTGAGGTAGGGAGTAGATAAGTAGAAACAGGTGCAGTTGCTGTCGTTGTGGCACCTTTGAACGATATTGCTC
>rh_chr14_29138298#1
GTAGAAAGGAACAAACTTTAAACAATACAAATTCTTTGGAATGTTTCAATTGGTTTAGGAATAGTCCAATTTCAGTGATATAGTACTTATGAAGCTTAACAATGTATTGTAGTTCTATCACAACTGTATGCCAGGACACACATTCCATGAAGGTTCATGAACATTGTAGGTAACCCTGAATTTATTTCACACACATC
>rh_chr14_29138298#2
GTAGAAAGGAACAAACTTTAAACAATACAAATTCTTTGGAATGTTTCAATTGGTTTAGGAATAGTCCAATTTCAGTGATATAGTACTTAAGAAGCTTAACAATGTATTGTAGTTCTATCACAACTGTATGCCAGGACACACATTCCATGAAGGTTCATGAACATTGTAGGTAACCCTGAATTTATTTCACACACATC
>rh_chr14_29138298#6
GTAGAAAGGAACAAACTTTAAACAATACAAATTCTTTGGAATGTTTCAAATGGTTTAGGAATAGTCCAATTTCAGTAATATAGTACTTATGAAGCTTAACAATGTATTGTAGTTCTATCACAACTGTATGCCAGGACACACATTCCATGAAGGTTCATGAACATTGTAGGTAACCCTGAATTTATTTCACACACATC
>rh_chr14_29234849#2
GGAGTTTGTTTGTTTGTTTGTTTTTTAATTCCCATAGCACAACTTTGTAAGAGATATGTTTCATCACGAATGTCTAATCTTGGGCGATCCAACATCATGTTCTCTCTTAATAATTTTGTTGATTTAGATAGAGATTTATTTGCTTAATGCACATCCACAAGGGTTATATTTCATTGCAAACATTGAAC
>rh_chr14_29234849#1
GGAGTTTGTTTGTTTGTTTTTTAATTCCCATAGCACAACTTTGTAAGAGATATGTTTCATCACAAATGTCTAATCTTGGGCGATCCAACATCATGTTCTCTCTTAATAATTTTGTTGATTTAGATAGAGATTTATTTGCTTAATGCACATCCACAAGGGTTATATTTCATTGCAAACATTGAAC
>rh_chr14_29234849#5
GGAGTTTGTTTGTTTGTTTGTTTGTTTTTTAATTCCCATAGCACAACTTTGTAAGAGATATGTTTCATCACGAATGTCTAATCTTGGGCGATCCAACATCATGTTCTCTCTTAATAATTTTGTTGATTTAGATAGAGATTTATTTGCTTAATGCACATCCACAAGGGTTATATTTCATTGCAAACATTGAAC
>rh_chr14_29335601#1
GAAACTCCATGTCGGAAAAACTTGCTGAAGACATCGATACATCAGTAAGAAATATCATTGAAAGTGCATATGAAGTTGCTAAAACTCATATAAGGAATAATAGGGAGGCAATTGATAAACTAGTGGAGGTGCTATTAGAGAAGGAGACCCTCACAGGAGATGAATTCAGAGCCATCCTATCAGAATTTACAGACATTTCTTC
>rh_chr14_29335601#2
GAAACTCCATGTCGGAAAAACTTGCTGAAGACATCGATACATCAGTAAGAAATATCATAGAAAGTGCATATGAAGTTGCTAAAACTCATATAAGGAATAATAGGGAGGCAATTGATAAACTAGTGGAGGTGCTATTAGAGAAGGAGACCCTCACAGGAGATGAATTCAGAGCCATCCTATCAGAATTTACAGACATTTCTTC
>rh_chr14_29335601#22
GAAACTCCATGTCGGAAAAACTTGCTGAAGACATCGATACATCAGTAAGAAATATCATAGAAAGTGCATATGAAGTTGCTAAAACTCATATAAGGAATAATAGGGAGGCAATTGATAAACTAGTGGAGGGGCTATTAGAGAAGGAGACCCTCACAGGAGATGAATTCAGAGCCATCCTATCAGAATTTACAGACATTTCTTC
>rh_chr14_29335601#8
GAAACTCCATGTCGGAAAAACTTGCTGAAGACATCGATACATCAGTAAGAAATATCATTGAAAGTGCATATGAAGTTGCTAAAACTCATATAAGGAATAATAGGGAGGCAATTGATAAACTAGTGGAGGGGCTATTAGAGAAGGAGACCCTCACAGGAGATGAATTCAGAGCCATCCTATCAGAATTTACAGACATTTCTTC
>rh_chr14_29446606#6
CTCGATTTTCCAAAAAACACCCAGATACTGCAAAATCCAGCAGGACCATAAGAGGCCTACAACACTTAACATACTCATATATTAGTTAGTACTTAGTACTACTACAACACTACATGATAAATATGGGTAAATAAGGGAACAGATCAGGGGCATTTTGGTCCTCCTTCCTTGGTCTTCCAGTTGTTGTAGCATGG
>rh_chr14_29446606#25
CTCGATTTTCCAAAAAACACCCAGATACTGCAAAATCCAGCAGGACCATAAGAGGCCTACAACACTTAACATACTCATATATTAGTTAGTACTTAGTACTACTACAACACTACATGATAAATATGGGTAAATAAGGGAACAGATCAGGGGCATTTTGGTCCTCCTTCCTTGGGCTTCCAGTTGTTGTAGCATGG
>rh_chr14_29446606#34
CTCGATTTTCCAAAAAACACCCAGATACTGCAAAATCCAGCAGGACCATAAGAGGCCTACAACACTTAACATACTCATATATTAGTTAGTACTTAGTACTACTACAACACTACATGATAAATATGGGTAAATAAGGGAACAGATCAGGGGCATTTTGGGCCTCCTTCCTTGGTCTTCCAGTTGTTGTAGCATGG
>rh_chr14_29446606#74
CTCGATTTTCCAAAAATACCCAGATACTGCAAAATCCAGCAGACCATAAGAGGCCTACGACACTTGACATATTCATATATTAGTTAGTACTTAGTACTACTGCAACACTATATGATAAATATGGGTAAATAAGGGAACAGATCAGGGGCATTTTGGTCCTCCTTCCTTGGTCTTCCAGTTGTTGTAGCATGG
>rh_chr14_29446606#661
CTCGATTTTCCAAAAATACCCAGATACTGCAAAATCCAGCAGACCATAAGAGGCCTACGACACTTGACATATTCATATATTAGTTAGTACTTAGTACTACTGCAACACTACATGATAAATATGGGTAAATAAGGGAACAGATCAGGGGCATTTTGGTCCTCCTTCCTTGGTCTTCCAGTTGTTGTAGCATGG
>rh_chr14_29446606#57
CTCGATTTTCCAAAAAACACCCAGATACTGCAAAATCCAGCAGGACCATAAGAGGCCTACAACACTTAACATACTCATATATTAGTTAGTACTTAGTACTACTACAACACTACATGATAAATATGGGTAAATAAGGGAACAGAGCAGGGGCATTTTGGTCCTCCTTCCTTGGTCTTCCAGTTGTTGTAGCATGG
>rh_chr14_29446606#519
CTCGATTTTCCAAAAATACCCAGATACTGCAAAATCCAGCAGACCATAAGAGGCCTACGACACTTGACATATTCATATATTAGTTAGTACTTAGTACTACTGCAACACTATATGATAAATATGGGTAAATAAGGGAACAAATCAGGGGCATTTTGGTCCTCCTTCCTTGGTCTTCCAGTTGTTGTAGCATGG
>rh_chr14_29574449#3
CTAAAAAAATGGCTTTTCCTTTTAGTTTTTTCTCCTCTTAGATTCATTTTCTTTGTTGGTTTGCGTATTTTTAGATCTTTAAGGCATTTAGTCTTCTCTTTTCTCTCATTTTCTGGATTGGTCGATGCTGAAGTACCTGTACAGGAGATTGAGAGGTTTGAAACTCCACAAATTTGTAGTCAAAATCAAGTAGTTCTTCAGTATAGC
>rh_chr14_29574449#1
CTAAAAAAATGGCTTTTCCTTTTAGTTTTTCCTCCTCTTAGATTCATTTTCTTTGTTGGTTTGCGTATTTTTAGATCTTTAAGGCATTTAGTCTTCTCTTTTCTCTCATTTTCTGGATTGGTCGATGCTGAAGTACCTGTACAGGAGATTGAGAGGCTTGAAACTCCACAAATTTGTAGTCAAAATCAAGTAGTTTTTCTTCAGTATAGC
>rh_chr14_29574449#4
CTAAAAAAATGGCTTTTCCTTTTAGTTTTTTCTCCTCTTAGATTCATTTTCTTTGTTGGTTTGCGTATTTTTAGATCTTTAAGGCATTTAGTCTTCTCTTTTCTCTCATTTTCTGGATTGGTCGATGCTGAAGTACCTGTACAGGAGATTGAGAGGTTTGAAACTCCACAAATTTGTAGTCAAAATCAAGTAGTTTTTCTTCAGTATAGC
>rh_chr14_29574449#50
CTAAAAAAATGGCTTTTCCTTTTAGTTTTTTCTCCTCTTAGATTCATTTTCTTTGTTGGTTTGCGTATTTTTAGATCTTTAAGGCATTTAGTCTTCTCTTTTCTCTCATTTTCTGGATTGGTCGATGCTGAAGTACCTGTACAGGAGATTGAGAGGGTTGAAACTCCACAAATTTGTAGTCAAAATCAAGTAGTTCTTCAGTATAGC
>rh_chr14_29774895#1
CTTCTACATGGGTTGTGGCCATTATTTATTCTCTTTAATTATCAAAAAAGAAGGGGGGAAAAAACTACCTCATTGGTAGCAACTGCCTTAATGTATAACTAGCTATCATGGTTGTTAGTTGTGTGACTCAATGCACGACTTGTTTGGGCTTCCCCTCAGAACTTTTCAACTTTACAGAACTTCAAC
>rh_chr14_29774895#4
CTTCTACATGGGTTGTGGCCATTATTTATTCTCTTTAATTATCAAAAAAGAAGGGGGGAAAAAACTACCTCATTGGTAGCAACTTCCTTAATGTATAACTAGCTATCATGGTTGTTAGTTGTGTGATTCAATGCACGACTTGTTTGGGCTTCCCCTTAGAACTTTTCAACTTTACGGAACTTCAAC
>rh_chr14_29774895#8
CTTCTACATGGGTTGTGGCCATTATTCATTCTCTTTAATTATCAAAAAAGAAGGGGGGGAAAAACTACCTCATTGGTAGCAACTGCCTTAATGTATAACTAGCTATCATGGTTGTTAGTTGTGTGACTCAATGCACGACTTGTTTGGGCTTCCCCTCAGAACTTTTCAACTTTACAGAACTTCAAC
>rh_chr14_29979493#1
CAGAGAGATTTTGTGAGGAAGTTTCAATTTGTGTAAAACTGGTTTGGACTGATAAAGAAAACAAAGGTCTGCTTTGAAATTTTAAGAAATATCAAATGAGGCATCACAACAAAATACACACCAATGCTTCACATGACTACCAAAAATAATGCATGTCACACTAGCTATGAGAACATAGTAGACATCCATACTTG
>rh_chr14_29979493#2
CAGAGAGATTTTGTGAGGAAGTTTCAATTTGTGTAAAACTGGTTTGGACTGATAAAGAAAACAAAGGTCTGCTTTGAAATTTTAAGAAATATCAAATGAGGCATCACAACAAAATACACACCAATGCTTCACATGACTACCAAAAATAATGCATGTCACACTAGCTACGAGAACATAGTAGACATCCATACTTG
>rh_chr14_30126656#2
ATCCTTTTCACCAGTTAGATGTCCGTGACAGAATCGCAGCATCATTGTTATAAGCATCTATCTCATCTTTTAATGTCTTCATAGCAACCTTCTGCATGATCCCCCTGAAAATTAGTAAGAGTATCTTGATCTATCTGAGATACCACCAGGAAGCCCGTATCTTCCTCCACCATTCCAAGTTCACTTCTTTGCCACTCATCATTATCAC
>rh_chr14_30126656#13
ATCCTCTTCACCAGTTAGATGTCCGTGACAGAATCGCAGCATCATTGTTATAAGCATCTATCTCATCCTTTAATCTCTTCATAGCAACCTTCTGCATGATCCCCCTGAAAATTAGTAAAGAGTATCTTGATCTATCTGAGATTCCACCAGGATGCCCGTATCTTCCTCCACCATTCCAAGTTCACTTCTTTGCCACTCATCATTATCAC
>rh_chr14_30126656#85
ATCCTTTTCACCAGTTAGATGTCCGTGACAGAATCGCAGCATCATTGTTATAAGCATCTATCTCATCTTTTAATGTCTTCATAGCAACCTTCTGCATGATCCCCCTGAAAATTAGTAAGAGTATCTTGAGCTATCTGAGATACCACCAGGAAGCCCGTATCTTCCTCCACCATTCCAAGTTCACTTCTTTGCCACTCATCATTATCAC
>rh_chr14_30126656#114
ATCCTTTTCACCAGTTAGATGTCCGTGACAGAATCGCAGCATCATTGTTATAAGCATCTATCTCATCTTTTAATGTCTTCATAGCAACCTTCTGCATGATCCCCCTGAAAATTAGTAAGAGTATCTTGATCTATCTGAGATACCACCAGGAAGCCCGTAGCTTCCTCCACCATTCCAAGTTCACTTCTTTGCCACTCATCATTATCAC
>rh_chr14_30203422#1
CATTTCTTCAGTATTCCATCAGTCTCACCCCCACAGATGGTTTGATAAACTGTCTAATTTTACATTACCAATTTCCTTGCAGAGCCATTAAGGGCCGGTATTTTTGTTGATTATTTTCCATGCTTTTGTTTCTGTAATACCCCACAATTCGGTCGGAAATAAATAAGGTGTCTTCAACAACTTGACAATGC
>rh_chr14_30203422#8
CATTTCTTCAGTATTCCATCAGTCTCACCCCCACAGATGGTTTGATAAACTGTCTAATTTTACATTACCAATTTCCTTGCAGAGCCATTAAGGGCCGGTATTTTTGTTGATTATTTTCCATGCTTTTGTTTCTGTAATACCCCACAATTCGGTCGGAAATAAATAAGGTGGCTTCAACAACTTGACAATGC
>rh_chr14_30203422#6
CATTTCTTCAGCATTCCATCAGTCTCACCCCCACAGATGGTTTGATAAACTGTCTAATTTTACGTTACCAATATCCTTGCAGAGCCATTAAGGGCCGGTATTTTTGTTGATTATTTTCCATGCTTTTGTTTCTGTAATACCCCACAATTCGGTCGGAAATAAATAAGCTGTCTTCAACAACTTGACAATGC
>rh_chr14_30203422#10
CATTTCTTCAGTATTCCATCAGTCTCACCCCCACAGATGGTTTGATAAACTGTCTAATTTTACATTACCAATTTCCTTGCAGAGCCATTAAGGGCCGGTATTTTTGTTGATTATTTTCCATGCTTTTGTTTCTGTAATACCCCACAATTCGGGCGGAAATAAATAAGGTGTCTTCAACAACTTGACAATGC
>rh_chr14_30203422#11
CATTTCTTCAGTATTCCATCAGTCTCCCCCCCACAGATGGTTTGATAAACTGTCTAATTTTACATTACCAATTTCCTTGCAGAGCCATTAAGGGCCGGTATTTTTGTTGATTATTTTCCATGCTTTTGTTTCTGTAATACCCCACAATTCGGTCGGAAATAAATAAGGTGTCTTCAACAACTTGACAATGC
>rh_chr14_30203422#22
CATTTCTTCAGTATTCCATCAGTCTCACCCCCACAGATGGTTTGATAAACTGTCTAATTTTACATTACCAATTTCCTTGCAGAGCCATTAAGGGCCGGTATTTTTGTTGATTATTTTCCATGCTTTTGTTTCTGTAATACCCCACAATTCGGTCGGAAATAAATAAGGGGTCTTCAACAACTTGACAATGC
>rh_chr14_30203422#68
CATTTCTTCAGTATTCCATCAGTCTCACCCCCACAGATGGTTTGATAAACTGTCTAATTTTACATTACCAATTTCCTTGCAGAGCCATTAAGGGCCGGTATTTTTGTTGATTATTTTCCATGCTTTTGATTCTGTAATACCCCACAATTCGGTCGGAAATAAATAAGGTGTCTTCAACAACTTGACAATGC
>rh_chr14_3027635#1
GGAAGATGGTGGCACTGATTCTGTTTTTGACATTATTTACAAGTTTTGTTTGCAAATAATCTTGAAAGTTTATTCACTGAAATTTCTGGTTTTGAGATTAATGTGGAGTCATTAATCATGACTGTTGGAAACTGTATCTCTCAGTTTTTATGGTGG
>rh_chr14_3027635#2
GGAAGATGGTGGCACTGATTCTGTTTTTGACATTATTTACAAGTTTTGTTTGCAAGTAATCTTGAAAGTTTATTCACTGAAATTTCTGGTTTTGAGATTAATGTGGAGTCATTAATCATGACTGTTGGAAACTGTATCTCTCAGTTTTTATGGTGG
>rh_chr14_3099967#1
CTTAGATGGTATCTTCTATATGTATATTTGATAAGTATGATATCTTCTATAATAATAAATGTTTAAAGATACATCAAAGTGGAAATGCACAAAAAATAAAATAAAATATCCACACTTAATAGAAAGTATCAAAGTCATTCTGTATTATACCTCAAC
>rh_chr14_3099967#10
CTTAGATGGTATCTTCTATATGTATATTTGATAAGCATGATATCTTCTATAATAATAAATGTTAAAAGATACATCAGAGTGGAAATGCACAAAAAATAAAATAAAATATCCACACTTAATAGGAAGTATCAAAGTCATTCTGTATTATACCTCAAC
>rh_chr14_3183108#2
CATGGATTAATGATCACTACATCAGTAATCCAATATGTAATCCCACTGAGCAGGCTTGTTGATTTTTGTGCATATTCGGATTCCGGAAACCTCAACTATGCAAAGTCAGTTTTCAACCAAATTGATCGGCCTAGTCTGTACATTTGGAATTCCATGATCAAGGG
>rh_chr14_3183108#4
CATGGATTAATGATCACTACATCAGTAATCCAAGATGTAATCCCACTGAGCAGGCTTGTTGATTTTTGTGCATATTCGGATTCCGGAAACCTCAACTATGCAAAGTCAGTTTACAACCAAATTGATCGGCCTAGTCTGTACATTTGGAATTCCATGATCAAGGG
>rh_chr14_3183108#1
CATGGATTAATGATCACTACATCAGTAATCCAAGATGTAATCCCACTGAGCAGGCTTGTTGATTTTTGTGCATATTCGGATTCCGGAAACCTCAACTATGCAAAGTCAGTTTTCAACCAAATTGATCGGCCTAGTCTGTACATTTGGAATTCCATGATCAAGGG
>rh_chr14_3303300#5
CAGGAATTTTGTACAGAAGACAGTTATTAGCTTGTCTGGCCTCCTCTTCACAATACTACAAATTTAGGCAAGAACTTATCTGCTCTGTTAAACATATAGCATATAGCCTCTGGACCTGTTTCAGATGATGTTTTGGGCTGAAGTCAATGTGGATGGATTGCTCTAGGGAAGCCTAGAAGCTGCTGGTGCTG
>rh_chr14_3303300#6
CAGGAATTTTGTACAGAAGACAGTTATTAGCTTGTCTGGCCTCCTCTTCACAATACTACAAATTTAGGCAAGAACTTATCTGCTCTGTTTAACATATAGCATATAGCCTCTGGACCTGTTTCAGATGATGTTTTGGGCTGAAGTCAATATGGATGGATTGCTCTGGGAAGCCTAGAAGCTGCTGGTGCTG
>rh_chr14_3303300#3
CAGGAATTTTGTACAGAAGACAGTTATTAGCTTGTCTGGCCTCCTCTTCACAATACTACAAATTTAGGCAAGAACTTATCTGCTCTGTTAAACATATAGCATATCACCTCTGGACCTGTTTCAGATGATGTTTTGGGCTGAAGTCAATATGGATGGATTGCTCTAGGGAAGCCTAGAAGCTGCTGGTGCTG
>rh_chr14_3303300#16
CAGGAATTTTGTACAGAAGACAGTTATTAGCTTGTCTGGCCTCCTCTTCACAATACTACAAATTTAGGCAAGAACTTATCTGCTCTGTTTAACATATAGCATATAGCCTCTGGACCTGTTTCAGATAATGTTTTGGGCTGAAGTCAATATGGATGGATTGCTCTAGGGAAGCCTAGAAGCTGCTGGTGCTG
>rh_chr14_3479410#1
GCTTAACAGGGTACGATAAATTTATTAATTTCTATATATAAATAAAACCTTAACTTGATTGGGAACAGAACCATCTGGCTATAAACAATGTATTCAAAGATTCATTCTCTGATCGTTTCCCTAGTTTTATTGAAGCTGGTAATATGTAAATGGTGTGGTAATGCATTACTAAC
>rh_chr14_3479410#3
GCTTAACAGGGTACGATAAATTTATTAATTTATATATATAAATAAAACCTTAACTTGATTGGGAACAGAACCGTCTGGCTATAAACAATGTATTCAAAGATTCATTCTCTGATCGTTTCCCTAGTTTTATTGAAGCTGGTAATATGTAAATGGTGTGGTAATGCATTACTAAC
>rh_chr14_3479410#7
GCTTAACAGGGTACGATAAATTTATTAATTTATATATATAAATAAAACCTTAACTTGATGGGGAACAGAACCATCTGGCTATAAACAATGTATTCAAAGATTCATTCTCTGATCGTTTCCCTAGTTTTATTGAAGCTGGTAATATGTAAATGGTGCGGTAATGCATGACTAAC
>rh_chr14_3479410#8
GCTTAACAGGGTACGATAAATTTATTAATTTATATATATAAATAAAACCTTAACTTGATTGGGAACAGAACCATCTGGCTATAAACAATGTATTCAAAGATTTATTCTCTGATCGTTTCCCTAGTTTTATTGAAGCTGGTAATATGTAAATGGTGCGGTAATGCATTACTAAC
>rh_chr14_3580604#1
GGTTTTATCCTACATTTTCTATCAAAAATGATGATTTTTTTATGAATCATGATCGGTATATTCTGTTACATTACGCTTAATCACTTGAGTAGTCTGTGATTTACATGTAAAGATATAAATGTATCATGCAATACTTTTTTATCAAAAAAAAATGTATCATGCAATACTCTGTACAATTTCAGTTTTTAAATCATTCATGTAATGC
>rh_chr14_3580604#13
GGTTTTATCCTACATTTTCTATCAAAAATGATGATTTGTTCATAAATCATGATTGGTATATTCTGTTACATTACGCTTAATCACTTGAGTAGTATGTGATTTACATGTAAAGATATAAATGTATCATGCAATACTTTTTTATCAAAAAAAAAAAAATGTATCATGCAATACTCTGTATTTTGTGCAATTTCAGTTTTTAAATCATTCATATAATGC
>rh_chr14_3580604#18
GGTTTTATCCTACATTTTCTATAAAAAATGATGATTTGTTCATGAATCATGATCGGTATATTCTGTTACATTACGCTTAATCACTTGAGTAGTCTGTGATTTACATGTAAAGATATAAATGTATCATGCAATACTTTTTTATCAAAAAAAAAAAAATGTATCATGCAATACTCTGTATTTTGTGCAATTTCAGTTTTTAAATCATTCATTTAATGC
>rh_chr14_3580604#20
GGTTTTATCCTACATTTTCTATAAAAAATGATGATTTGTTCATGAATCATGATCGGTATATTCTGTTACATTACGCTTAATCACTTGAGTAGTCTGTGATTTACATGTAAAGATATAAATGTATCATGCAATACTTTTTTATCAAAAAAAAAAAATGTATCATGCAATACTCTGTATTTTGTGCAATTTCAGTTTTTAAATCATTCATTTAATGC
>rh_chr14_3580604#14
GGTTTTATCCTACATTTTCTATCAAAAATGATGATTTGTTCATAAATCATGATTGGTATATTCTGTTACATTACGCTTAATCACTTGAGTAGTATGTGATTTACATGTAAAGATATAAATGTATCATGCAATACTTTTTTATCAAAAAAAAAAAAAATGTATCATGCAATACTCTGTATTTTGTGCAATTTCAGTTTTTAAATCATTCATATAATGC
>rh_chr14_3580604#2
GGTTTTATCCTACATTTTCTATCAAAAATGATGATTTTTTTATGAATCATGATCGGTATATTCTGTTACATTACGCTTAATCACTTGAGTAGTCTGTGATTTACATGTAAAGATATAAATGTATCATGCAATACTTTTTTATCAAAAAAAATGTATCATGCAATACTCTGTACAATTTCAGTTTTTAAATCATTCATGTAATGC
>rh_chr14_3580604#24
GGTTTTATCCTACATTTTCTATCAAAAATGATGATTTGTTCATAAATCATGATTGGTATATTCTGTTACATTACGCTTAATCACTTGAGTAGTATGTGATTTACATGTAAAGATATAAATGTATCATGCAATACTTTTTTATCAAAAAAAAAAAATGTATCATGCAATACTCTGTATTTTGTGCAATTTCAGTTTTTAAATCATTCATATAATGC
>rh_chr14_3580604#27
GGTTTTATCCTACATTTTCTATAAAAAATGATGATTTGTTCATGAATCATGATCGGTATATTCTGTTACATTACGCTTAATCACTTGAGTAGTCTGTGATTTACATGTAAAGATATAAATGTATCATGCAATACTTTTTTATCAAAAAAAAAAATGTATCATGCAATACTCTGTATTTTGTGCAATTTCAGTTTTTAAATCATTCATTTAATGC
>rh_chr14_360989#2
CTTAGTGTCTATGATGTATGTACCACTGGGAGATATCAACTCGTCTGTGGTGTTCCTTTCTTTCTTTTCTTCAATGTCCTTTCTGGGAATAAGTAACAGATTTTTTTATAGGTTCTACCTGAACTCTTGTAAATTTTGCGCACTTAACACTAGTATGCTTTTACAC
>rh_chr14_360989#3
CTTAGTGTCTATGATGTATGTACCACTGGGACATATCAACTCGTCTGTGGTGTTCCTTTCTTTCTTTTCTTCAATGTCCTTTCTGGGAATAAGTAACAGATTTTTTTATAGATTCTACCTGAACTCTTGTAAATTTGGCGCACTTAACACTAGTATGCTTTTACAC
>rh_chr14_360989#6
CTTAGTGTCTATGATGTATGTACCACTGGGAGATATCAACTCGTCTGTGGTGTTCCTTTCTTTCTTTTCTTCAATGTCCTTTCGGGGAATAAGTAACAGATTTTTTTATAGGTTCTACCTGAACTCTTGTAAATTTTGCGCACTTAACGCTAGTATGCTTTTACAC
>rh_chr14_4228742#2
GCAGATGTATAATTCCTATAGGAACATGTTCAGGTAATATCACATTGATGATTGAACAATAGAAATCTACTTCTAATTATTTATGTTATTTGTGTTTGTTTATATATCTGCAAGTTGGAACTTCAGGTTTCCATTTTCACCTTCACACAAGGGTTGTGCTGTTTAGCCAGTTCAGG
>rh_chr14_4228742#1
GCAGATGTATAATTCCTATAGGAACATGTTCAGGTGACATCACATTGATGATTGAACAATAGAAATCTACTTCTAATTATTTATGTTATTTGTGTTTGATTATATATCTGCAAGTTGGAACTTCAGGTTTCCATTTTCACCTTCACACAAGGGTTGTGCTGTTTAGCCAGTTCAGG
>rh_chr14_4228742#4
GCAGATGTATAATTCCTATAGGAACATGTTCAGGTAATATCATTGATGATTGAACAATGGAAATCTACTTCTAATTATTTATGTTATTTGTGTTTGTTTATATATCTGCAAGTTGGAACTTCAGGTTTCCATTTTCACCTTCACACAAGGGTTGTGCTGTTTAGCCAGTTCAGG
>rh_chr14_4331688#3
CTGCTGTTTTGGGAGGGCTTTCTGCATGGAATGTGTTTGGGTTTAGTCCACAACAACTCCTATTGTTGTCTTTAGGATTGTTGTTCTTGTGGACTCTGGACTTGGTAATTATTCATGTCTAATACCATATGTTATTAAATGGTTCTGTTTCATGATTATGTTGGTTGGTTGCAGTCAATTGTTAAGCTC
>rh_chr14_4331688#1
CTGCTGTTTTGGGAGGGCTTTCTGCATGGAATGTGTTTGGGTTTAGTCCACAACAACTCCTATTTTTGTCTTTAGGATTGTTGTTCTTGTGGACTCTGGACTTGGTAATTATTCATGTCTAATACCATATGTTATTAAATGGTTCTGTTTCATGATTATGTTGGTTGGTTGCAGTCAATTGCTAAGCTC
>rh_chr14_4331688#5
CTGCTGTTTTGGGAGGGCTTTCTGCATGGAATGTGTTTGGGTTTAGTCCACAACAACTCCTATTTTTGTCTTTAGGATTGTTGTTCTTGTGGACTGTGGACTTGGTAATTATTCATGTCTAATACCATATGTTATTAAATGGTTCTGTTTCATGATTATGTTGGTTGGTTGCAGTCAATTGTTAAGCTC
>rh_chr14_434513#2
CAACCTGTGAGTTTAAACATCGCTCCGTTGTGTTTCCGACTTTGTTATGATTTCTTATTTATTCCTCTGGTGAGTTCTTCTAGAGTTTAACTTCTAAACTTATTTTCTTCAGGGGTCAAGCAGAGAAAGAATTTAGAGTTGAAGTTGAAGCTATTGGGCATGTGCGCCACAAGAATTTGGTTCGGCTTC
>rh_chr14_434513#4
CAACCTGTGAGTTTAAACACCGCTCCGTTGTGTTTCCGACTTTGTTATGATTTCTTATTTATTCCTCTGGTGAGTTCTTCTAGAGTTTAACTTCTAAACTTATTTTCTTTAGGGGTCAAGCAGAGAAAGAATTTAGAGTTGAAGTTGAAGCTATTGGGCATGTGCGCCACAAGAATTTGGTTCGGCTTC
>rh_chr14_434513#1
CAACCTGTGAGTTTAAACATCGCTCCGTTGTGTTTCCGACTTTGTTATGATTTCTTATTTATTCCTCTGGTGAGTTCTTCTAGAGTTTAACTTCTAAACTTATTTTCTTTAGGGGTCAAGCAGAGAAAGAATTTAGAGTTGAAGTTGAAGCTATTGGGCATGTGCGCCACAAGAATTTGGTTCGGCTTC
>rh_chr14_4725743#8
CTGCACATAAAGATTAAACCACCGAGCTTTTCTTTGTTCTTTTGGTTCTCGAGGCTCTTTTCCAACTCATGACACTCGTCTTTGTTTTTTTTTGGTTGGTCCTTTCTCATGTGGTTTTCATAATTCTTTTCTTTATTCCTTTCCTTGCTTTTTGGCTTCTTAGTATCGTGTCTTTCAGC
>rh_chr14_4725743#5
CTGCACATAAAGATTAAACCACCGAGTTTTTCTTTGTTCTTTTGGTTCTCGAGGTTCTTTTCCAACTCATGACACTCGTCTTTGTTTTTTTTTGGTTGGTCCTTTCTCATGTGGTTTTCATAATTCTTTTCTTTATTCCTTTCCTTGCTTTTTGGCTTCTTAGTCTCGTGTCTTTCAGC
>rh_chr14_4725743#14
CTGCACATAAAGATTAAACCACCGAGCTTTTCTTTGTTCTTTTGGTTCTCGAGGCTCTTTTCCAACTCATGACACTCGTCTTTGTTTTTTTTTGGTTGGTCTTTTCTCATGTGGTTTTCATAATTCTTTTCTTTATTCCTTTCCTTGCTTTTTGGCTTCTTAGTATTATGTCTTTCAGC
>rh_chr14_4725743#12
CTGCACATAAAGATTAAACCACCGAGCTTTTCTTTGTTCTTTTGGTTCTCGAGGCTCTTTTCCAACTCATGACACTCGTCTTTGTTTTTTTTGGTTGGTCCTTTCTCATGTGGTTTTCATAATTCTTTTCTTTATTCCTTTCCTTGCTTTTTGGCTTCTTAGTATCGTGTCTTTCAGC
>rh_chr14_4725743#11
CTGCACATAAAGATTAAACCACCGAGTTTTTCTTTGTTCTTTTGGTTCTCGAGGTTCTTTTCCAACTCATGACACTCGTCTTTGTTTTTTTTGGTTGGTCCTTTCTCATGTGGTTTTCATAATTCTTTTCTTTATTCCTTTCCTTGCTTTTTGGCTTCTTAGTCTCGTGTCTTTCAGC
>rh_chr14_4805213#1
GTCTTTTGGTGTGTATATGGCATCAAATACTAGGGAGTAATGCTTCAAAGCATGCTGCAAAAATCAAACAAGTACACAGAAGGAAGCCTAATTATTACTTAGAAAAGTGAAAATCAATGGAGTGAATTTTATGGATGGTTACAGCATTTGGCAATGGGGCAAAC
>rh_chr14_4805213#3
GTCTTTTGGTGTGTATATGGCATCAAATACTAGGGAGTAATGCTTCAAAGCATGCTGCAAAAATCAAACAAGTACACAGAAGGAAGCCTAATTATTACTTAGAAAAGCGAAAATCAATGGAGTGAATTTTATGGATGGTTACAGCATTTGGCAATGGGGCAAAC
>rh_chr14_4805213#2
GTCTTTTGGTGTGTATATGGCATCAAATACTAGGGAGTAATGCTTCAAAGCATGCTGCAAAAATCAAACAAGTACACAGAAGGAAGCCTAATTATTACTTAGAAAAGTGAAAATCAATGGAGTGAATTTTATGGATGGCTACAGCATTTGGGAATGGGGCAAAC
>rh_chr14_4941220#2
CCATCATTTGCCTCTCTTTCATTCCAACATAGAACCCTTAGCTTCAGTAGCAAATAGGCATTAACTCCCACCCATTCTTTCCACTCCTCTCCTTCTTTGAAACTTCATTATAGTTGACAGAGCAAGACAATTTCCTTAGCTCTCTTTCTACTCTCGACAAGGGAATCATCCTCTTCAATTCC
>rh_chr14_4941220#1
CCATCAATTGCCTCTCTTTCATTCCAAGATAGAACCCTTAGCTTCAGTAGCAAATAGGCATTAACTCCCACCCATTCTTTCCACTCCTCTCCTTCTTTGAAACTTCATTATAGTTGACAGAGCAAGACAATTTCCTTAGCTCTCTTTCTACTCTCAACAAGGGAATCATCCTCTTCAATTCC
>rh_chr14_4941220#8
CCATCATTTGCCTCTCTTTCATTCCAAGATAGAACCCTTAGCTTCAGTAGCAAATAGGCATTAACTCCCACCCATTCTTTCCACTCCTCTCCTTCTTTGAAACTTCATTACAGTTGATAGAGCAAGACAACTTCCTTAGCTCTCTTTCTACTCTCGACAAGGGAATCATCCTCTTCAATTCC
>rh_chr14_5687927#2
CCAAATGGGCTCATTAAAATGGAGGAGGCCCACCATGTGGCCCACCAGGAGGCCCACCAAAGATAGGCCCACAGCAGCTCTCTAGGATGCAGCAACAGCACAGGAAATAGAAACTGCCAAATAAAAATCAAGTGTCATAAATTAATAATAACATTACTGATCATTTTTGTTACTGATAACCCTTCTTTCCTAAGGCATTGTTTGGTTAG
>rh_chr14_5687927#5
CCAAATGGGCTCATTAAAATGGAGGAGGCCCACCATGTGGCCCACCAGGAGGCCCACCAAAGATAGGCCCACAGCAGCTCTCTAGGATGCAGCAGCAGCACAGAAAATAGAAACTGCCAAATAAAAATCAAGTGTCATAAATTAATAATAACATTACTGATCATTATTGTTACTGATAACCCTTCTGTCCTAAGGCATTGTTTGGTTAG
>rh_chr14_5687927#10
CCAAATGGGCTCATTAAAATGGAGGAGGCCCACCATGTGGCCCACCAGGAGGCCCACCAAAGATAGGCCCACAGCAGCTCTCTAGGATGCAGCAGCAGCACAGAAAATAGAAACTGCCAAATAAAAATCAAGTGTCATAAATTAATAATAACATTACTGATCATTATTGTTACTGATAACCCTTCTTTCCTAAGGCATTGTTCGGTTAG
>rh_chr14_5687927#3
CCAAATGGGCTCATTAAAATGGAGGAGGCCCACCATGTGGCCCACCAGGAGGCCCACCAAAGATAGGCCCACAGCAGCTCTCTAGGATGCAGCAACAGCACAGAAAATAGAAACTGCCAAATAAAAATCAAGTGTCATAAATTAATAATAACATTACTGATCATTATTGTTACTGATAACCCTTCTTTCCTAAGGCATTGTTTGGTTAG
>rh_chr14_594524#2
GATCACTAGCTGTATTTCTTGGGCCATATGGTTCATAATTCAAGTGAGTACCTAACTTCTTTCTAGGAAAGTAATTAGTTCTATAGTTTTGAATTCAAGTTGATTGATTTGTGAAAGTACTACCAATGGTGATTTCAGGGAAGAATGTGTGTGAAG
>rh_chr14_594524#1
GATCACTAGCTGTATTTCTTGGGCCATATGGTTCATAATTCAAGTGAGTACCTAACTTCTTTCTAGGAAAGTAATTAGTTCTATAGTTTTGAATTCAAGTTGGTTGATTTGTGAAAGTACTACCCATTGGTACGTGATTTCAGGGAAGAATGTGTGTGAAG
>rh_chr14_5966808#3
GAATGGAGGGGAGTCATTTAAGTCAACTTCCCCAGCAGGATCATACCCGGATTCCCTTAATGGGTTTCCGGCGGGTACTGAATTGTGCGATCCGGTTACTGTTCCTGTTCCTGCCCTCTATACTGATGTGACTGTTGTTCCTGAGCAAGAAAAGCAGGAGCTTGAGCAAACAATTTCGACTCTAGAAGGTACCATCTTCTGGCATTAATTC
>rh_chr14_5966808#1
GAATGGGGGGGAGTCATTTAAGTCAACTTCCCCAGCAGGATCATACCCGGATTCCCTTAATGGGTTTCCGGCGGGTACTGAATTGTGCGATCCGGTTCCTGTTCCTGCCCTCTATACTGATGTGACTGTTGTTCCTGAGCAAGAAAAGCAGGAGCTTGAGCAAACAATTTCGACTCTAGAAGGTACCGTCTTCTGGCATTAATTC
>rh_chr14_5966808#2
GAATGGGGGGGAGTCATTTAAGTCAACTTCCCCAGCAGGATCATACCCGGATTCCCTTAATGGGTTTCCGGCGGGTACTGAATTGTGCGATCCGGTTCCTGTTCCTGCCCTCTATACTGATGTGACTGTTGTTCCTGAGCAAGAAAAGCAGGAGCTTGAGCAAACAATTTCTACTCTAGAAGGTACCATCTTCTGGCATTAATTC
>rh_chr14_6141335#2
GGTACATAATTACATTATCATTCTAATTTTTCAAGATCTAGATATATAAGTTTGGACCATCTACTCTTTGTTTTGAATTTTTATATCCAATCCATCCTCATGAGATAAAGGGTGTTTATCAAAGTTTTGACTGTCAGAGAACTGAGAATCAACATTTTGCCTGATTAAATAGACAAGTCTTGAAGAACAACAACAAAGAATGTAATATGAAG
>rh_chr14_6141335#1
GGTACATAATTACATTATCATTCTAATTTTTCAAGATCTAGATATATAAGTTTGGACCATCTACTCTTTGTTTTGAATTTTTATATCCAATCCATCCTCATGAGATAAAGGGTGTTTATCAAAGTTTTGACTGTCAGAGAACTAAGAATCAACATTTTGCCTGATTAAATAGACAAGTCTTGAAGAACAACAAAGAATGTAATATGAAG
>rh_chr14_6141335#5
GGTACATAATTACATTATCATTCTAATTTTTCAAGATCTAGATATATAAGTTTGGACCATCTACTCTTTGTTTTGAATTTTTATATCCAATCCATCCTCATGAGATAAAGGGTGTTTATCAAAGTTTTGACTGTCAGAGAACTGAGAATCAACATTTTGCCTGATTAAATATACAAGTCTTGCAGAACAACAACAAAGAATGTAATATGAAG
>rh_chr14_6141335#4
GGTACATAATTACATTATCATTCTAATTTTTCAAGATCTAGATATATAAGTTTGGACCATCTACTCTTTGTTTTGAATTTTTATATCCAATCCATCCTCATGAGATAAAGGGTGTTTATCAAAGTTTTGACTGTCAGAGAACTGAGAATCAACATTTTGCCTGATTAAATAGACAAGTCTTGCAGAACAACAACAAAGAATGTAATATGAAG
>rh_chr14_6208302#2
GGTCTTTTATATACAGGACAATCACTGTAGCACATAATTTTCTTTATCAAAAACAAACTTATTCATTTAATCGCTACTGGAAATTGCCAGTCTCCTCAGTGTTAACCCTATTCAGTACACAGACAAGATCAAGTTGTCAGCTAAAACCTCCTTCTGAACAGAAGCAGTGGAATGTACTAAATAACATT
>rh_chr14_6208302#1
GGTCTTTTATATACAGGACAATCACTGTAGCACATAATTTTCTTTATCAAAAATGAACTTATTCATTTAATCGCTACTGGAAATTGCCAGTCTCCTCAGTGTTAACCCTATTCAGTACACAGACAAGATCAAGTTGTCAGCTAAAACCACCTTCTGAACAGAAGCAGTGGAATGTACTAAATAACATT
>rh_chr14_6208302#3
GGTCTTTTATATACAGGACAATCACTGTAGCACATAATTTTCTTTATCAAAAACAAACTTATTCATTTAATCGCTACTGGAAATTGCCAGTCTCCTCAGTGTTAACCCCATTCAGTACACAGACAAGATCAAGTTGTCAGCTAAAACCTCCTTCTGAACAGAAGCAGTGGAATGTACTAAATAACATT
>rh_chr14_6208302#5
GGTCTTTTATATACAGGACAATCACTGTAGCACATAATTTTCTTTATCAAAAACAAACTTATTCATTTAATCGCTACTGGTCAGTGTTAACCCCATTCAGTACACAGACAAGATCAAGTTGTCAGCTAAAACCTCCTTCTGAACAGAAGCAGTGGAATGTACTAAATAACATT
>rh_chr14_6365842#3
CAAGACCGGCATTCATAAATTCCGGTGTTCAACACCGCGAACTTCTCTTCCAGACGGCGTTTGTCGAAATTCTCAGGCTCCTGGGGAGGAGAATCCGAGGTGGGTGTTGATGAATCAGGCTGTTCTGAGGTGGGTTTGTCTTCTTTGGAGACATCAACGGACCTTGAAGAGAACTGGGGCTTTGGGGGTTTGTGAAG
>rh_chr14_6365842#1
CAAGACCGGCATTCATAAATTCCGGTGTTCAACACCGCGAACTTCTCTTCCAGACGGCGTTTGTCGAAATTCTCAGGCTCCTGGGGAGGAGAATCCGAGGTGGGTGTTGATGAATCAGGCTGTTCTGAGGTGGGTTTGTCTTCTTTGGAGACATCAACGGACCTTGAAGAGAATTGGGCCTTTGGGGGTTTGTGAAG
>rh_chr14_6365842#8
CAAGAGCGGCATTCATAAATTCCGGTGTTCAACACCGCGAACTTCTCTTCCAGACGGCGTTTGTCGAAATTCTCAGGCTCCTGGGGAGGAGAATCCGAGGTGGGTGTTGATGAATCAGGCTGTTCTGAGGTGGGTTTGTCTTCTTTGGAGACATCAACGGACCTTGAAGAGAACTGGGGCTTTGGGGGTTTGTGAAG
>rh_chr14_6365842#13
CAAGACCGGCATTCATAAATTCCGGTGTTCAACACCGCGAACTTCTCTTCCAGACGGCGTTTGTCGAAATTCTCAGGCTCCTGGGGAGGAGAATCCGAGGTGGGTGTTGATGAATCAGGCTGTTCTGAGGGGGGTTTGTCTTCTTTGGAGACATCAACGGACCTTGAAGAGAACTGGGGCTTTGGGGGTTTGTGAAG
>rh_chr14_6365842#18
CAAGACCGGCATTCATAAATTCCGGTGTTCAACACCGCGAACTTCTCTTCCAGACGGCGTTTGTCGAAATTCTCAGGCTCCTGGGGAGGAGAATCCGAGGTGGGTGTTGATGAATCAGGCTGTTCTGAGGTGGGTTTGGCTTCTTTGGAGACATCAACGGACCTTGAAGAGAACTGGGGCTTTGGGGGTTTGTGAAG
>rh_chr14_6365842#21
CAAGACCGGCATTCATAAATTCCGGTGTTCAACACCGCGAACTTCTCTTCCAGACGGCGTTTGTCGAAATTCTCAGGCTCCTGGGGAGGAGAATCCGAGGTGGGTGTTGATGAATCAGGCTGTTCTGAGGTGGGGTTGTCTTCTTTGGAGACATCAACGGACCTTGAAGAGAACTGGGGCTTTGGGGGTTTGTGAAG
>rh_chr14_6495285#2
GAAGCTCCTCTGCCCGGCTCTCTTGCCTAAGAAGATCAGAGAGATTTGTGATTGCCTGTTCTTTTATCCGCAGGGACTCGGAGGAAGATGAAGGGTTTTCAATAACACGGTAAAGGATAGAGATGGCTTCAGAAGGGGTTTTCGCTTCTAAAGCCTGAGC
>rh_chr14_6637137#2
CAAACTAAATCCATCTTTATTCATTCTTTTTCATAAATGGGGGGTTTCAACTTTTAATTTCCCCACCACTAGAGCTCATCAATTCCATTTATGAAAACTTTTTTTTAAGAATTATTTCTAAATAAATAATTTAATTTTTTATTTCTCTTTCTAGGATTAAGGG
>rh_chr14_6637137#5
CAAACTAAATCCATCTTTATTCATTCTTTTTCATAAATGGGGGGTTTCAACTTTTAATTTCCCCACCACTAGAGCTCATCAATTCCATTTATGAAAACTTTTTTTTAAGAATTATTTCTAAATAAATAATTTAATTTTTTTATTTCTCTTTCTAGGATTAAGGG
>rh_chr14_6637137#6
CAAACTAAATCCATCTTTATTCATTCTTTTTCATAAATGGGGGGTTTCAACTTTTAATTTCCCCACCACTAGAGCTCATCAATTCCATTTATGAAAACTTTTTTTAAGAATTATTTCTAAATAAATAATTTAATTTTTTATTTCTCTTTCTAGGATTAAGGG
>rh_chr14_6768198#1
GACAAAGTAGCCCCACCCCACAATCATGTGCTCTTTATCATCAAGGAAACACTTCTTCTCAAAAGTAGCCCATTATTTCTTGTCTTCTAGTTCCCTTGTGTCAAACCATACCAAAATTGACACCTATCTTTATAGGAAATAAATAATTAT
>rh_chr14_6768198#2
GACAAAGTAGCCCCCCCCCACAATCATGTGCTCTTTATCATCAAGGAAACACTTCTTCTCAAAAGTAGCCCATTATTTCTTGTCTTCTAGTTCCCTTGTGTCAAACCATACCAAAATTGACACCTATCTTTATAGGAAATAAATAATTAT
>rh_chr14_6974992#2
GAGGAGAAATATGTGATATTTTACCATAAAAATTTGAACATGAAACCAAAATAAGGAATTTGACTTCTAGAAACTTGTCTTTATAAATGAATTTTTGTAACATGGACACTAACATGTAAATAGACAAAAGAAAGCCAAAGATGGACATAGGGAAG
>rh_chr14_6974992#5
GAGGAGAAATATGTGATATTTTACCATAAAAATTTGAACATGAAACCAAAGTAAGGAATTTGACTTCTAGAAACTTGTCTTTATAAATGAATTTTTGTAACATGGACACTAACATGTAAATAGACAAAAGAAAGCCAAAGATGGACATAGGGAAG
>rh_chr14_7174167#2
CAGTCTGTTCTTAAGTATCCCCTTGAAGAAGAACTTGTTCTTTTTGTCCATGTTCCTTGCATTGAACTCGTTGAAAACTTGGCAGAGGACAAAAGTATTGAAAATCAGGGTGTTGTTAATCTTCTCATCCACACCAAAGATTGAACTTCCCTTATACTG
>rh_chr14_7174167#5
CAGTCTGTTCTTAAGTATCCCCTTGAAGAAGAACTTGTTCTTTTTGTCCATGTTCCTTGCATTGAACTCGTTGAAGACTTGGCAGAGGACAAAAGTATTGAAAATCAGGGTGTTGTTAATCTTCTCATCCACACCAAATATTGAACTTCCCTTATACTG
>rh_chr14_726317#2
CGAGATTTAAGCTTGCCCGGGTCCAAAATAATGAAAGGCTAAAAATTTGCTTCCCTACTCCTACAACTTTCTATGCAATCAAACATAAAACATAAGAAAACCTGAAAAACCGAACCAACTCGAGATCATCAAACATCGACATGGGCTTCAAATGGGTACCTTTTTCAATAGAAACACCAATCTGAGTGAAAAGATT
>rh_chr14_726317#3
CGAGATTTAAGCTTGCCCGGGTCCAAAATAATGAAAGGCTAAAAATTTGCTTCCCTACTCCTACAACTTTCTATGCAATCAAACATAAAACATAAGAAAGCCTGAAAAACCGAACCAACTCGAGATCATCAAACATCGACATGGGCTTCAAATGGGTACCTTTTTCAATAGAAACACCAATCTGAGTGAAAAGATT
>rh_chr14_726317#14
CGAGATTTAAGCTTACCCGGGTCCAACATAATGAAAGGCTAAAAATTTGCTTCCCTACTCCTACAACTTTCTATGCAATCAAACATAAAACATAAGAAAGCCTGAAAAACCGAACCAACTCGAGATCATCAAACATCGACATGAGCTTCAAATGGGTACCTTTTTCAATAGAAACACCAATCTGAGTAAAAAGATT
>rh_chr14_726317#189
CGAGATTTAAGCTTACCCGGGTCCAACATAATGAAAGGCTAAAAATTTGCTGCCCTACTCCTACAACTTTCTATGCAATCAAACATAAAACATAAGAAAGCCTGAAAAACCGAACCAACTCGAGATCATCAAACATCGACATGAGCTTCAAATGGGTACCTTTTTCAACAGAAACACCAATCTGAGTAAAAAGATT
>rh_chr14_7296877#2
CATGGGAGTTGAAATGGGTATTCCTCCTTTTTCAGGTTTGCATTCATACCTCTATCAATCTTTGATGAAGCTTCTTGAATTTTTATATGTGTTTAATCCAAGTTAAATCTTCATTTGGACACAATGAATTGACTGGAATTCTACTTCTGTGGAATCTATATGTCCC
>rh_chr14_7424804#2
CATTCTTTTGGTCTACTCACAGGGTTGACCTAGCGGACTCAGTTTTTTTCCCTATTCAACTTCTTTGGTCCCCTAATGACCTATTAAAGTTGGTATAATTAAACCTTGAAGACTTACCGGTCACCATTTTAGCCTAATTTTGGGGCCCCATCACAACCTTGGGTTCCAACACAAGAAATCTAGGGTGAGTTTTGAAGCTAGTCTTCTAC
>rh_chr14_7424804#11
CATTCTTTTGGTCTACTCACAGGGTTGACCTAGCAGACTCAGTTTTTTCCCTATTCAACTTCTTTGGTCCCCTAATGACCTATTAAAGTTGGTATAATTAAACCTTGAAGACTTACCGGTCACCATTTTAGCCTAATTTTGGGGCCCCATCACAACCTAGGGTTCCAACACAAGAAATCTAGGGTGAGTTTTGAAGCTAGTTTTCTAC
>rh_chr14_7424804#22
CATTCTTTTGGTCTACTCACAGGGTTGACCTAGCGGACTCAGTTTTTTTCCCTATTCAACTTCTTTGGTCCCCTAATGACCTATTAAAGTTGGTATAATTAAACCTTGAAGACTTACCGGTCACCATTTTAGCCTAATTTTGGGGCCCCATCACAACCTTGGGTTCCAACACAAGAAATCTAGGGTGAGTTTTGAAGCTAGGCTTCTAC
>rh_chr14_7424804#27
CATTCTTTTGGTCTACTCACAGGGTTGACCTAGCGGACTCAGTTTTTTTCCCTATTCAACTTCTTTGGTCCCCTAATGACCTATTAAAGTTGGTATAATTAAACCTTGAAGACTTACCGGTCACCATTTTAGCCTAATTTTGGGGCCCCATCACAACCTTGGGTTCCAACACAAGAAATCTAGGGGGAGTTTTGAAGCTAGTCTTCTAC
>rh_chr14_7424804#60
CATTCTTTTGGTCTACTCACAGGGTTGACCTAGCGGACTCAGTTTTTTTCCCTATTCAACTTCTTTGGTCCCCTAATGACCTATTAAAGTTGGTATAATTAAACCTTGAAGACTTACCGGTCACCATTTTAGCCTAATTTTGGGGCCCCATCACAACCTTGGGTTCCAACACAAGAAATCTAGGGTGAGGTTTGAAGCTAGTCTTCTAC
>rh_chr14_7424804#56
CATTCTTTTGGTCTACTCACAGGGTTGACCTAGCGGACTCAGTTTTTTTCCCTATTCAACTTCTTTGGTCCCCTAATGCCCTATTAAAGTTGGTATAATTAAACCTTGAAGACTTACCGGTCACCATTTTAGCCTAATTTTGGGGCCCCATCACAACCTTGGGTTCCAACACAAGAAATCTAGGGTGAGTTTTGAAGCTAGTCTTCTAC
>rh_chr14_7424804#21
CATTCTTTTGGTCTACTCACAGGGTTGACCTAGCGGACTCAGTTTTTTCCCTATTCAACTTCTTTGGTCCCCTAATGACCTATTAAAGTTGGTATAATTAAACCTTGAAGACTTACCGGTCACCATTTTAGCCTAATTTTGGGGCCCCATCACAACCTTGGGTTCCAACACAAGAAATCTAGGGTGAGTTTTGAAGCTAGTCTTCTAC
>rh_chr14_7510359#2
CACACACTAGCCTATGACAACAAAGTTTGATGACACTTCTAGCCATGAACTTTGATTGCTCCAATCCCTCAATTTAATTTTCATACAATTCTCATACCCATTTCCAACCAAAATCCATAACCATGCCATATCTTTAACTGAAAACTTTTCTCCATTTTAACCAAAAAATATTTTTCAACCAGAAATCAGAAAC
>rh_chr14_7510359#4
CACACACTAGCCTATGACAACAAAGTTTGATGACACTTCTAGCCATGAACATTGATTGCTCCAATCCCTCAATTTAATTTTCATACAATTCTCATACCCATTTCCAACCAAAATCCATAACCATGCCATATCTTTAACTGAAAACTTTTCTCCATTTTAACCAAAAAATATTTTTCAACCAGAAATCAGAAAC
>rh_chr14_7624685#1
GACACCCTTAAACTGTCTTGTTGAAGCTGCAAACAGAACCAAGTCCTCTAAATTTAATTCTCAAGGGACGTCTCTTGCTAAGTCGGAACCATTTAATGCTCCTGACAGTGAAGTATATATGCCTAAAACTAAAGCTAAAGCAGAGCCACTGAATGCCGCTGATGGTG
>rh_chr14_7624685#2
GACACCCTTGAACTGTCTTGTTGAAGCTGCAAACAGAACCAAGTCCTCTAAATTTAATTCTCAAGGGACGTCTCTTGCTAAGTCGGAACCATTTAATGCTCCTGACAGTGAAGTATATATGCCTAAAACTAAAGCTAAAGTAGAGCCACTGAATGCCGCTGATGGTG
>rh_chr14_7715530#2
CCCCCCAAAAGGCTGACAGGGAAAAGAAATCTCCTACATGCACAATGGAGGACAAGGTTCTCCTCTTAAAAAAAAGGCATCAGCCTTTGTGTGACTAATCTTGTCTCACATAAAAAGGAGCACATCATGTCTTCCAATAAATCTATGATTTGGCAC
>rh_chr14_7715530#4
CCCCCCAAAAGGCTGACAGGGAAAAGAAATCTCCTACATGCACAATGGAGGACAAGGTTCTCCTCTTAAAAAAAGGCATCAGCCTTTGTGTGACTAATCTTGTCTCATAAAAAGGAGCACATCATGTCTTCCAATAAATCTATGATTTGGCAC
>rh_chr14_7777740#2
GAGCAAGAATTCCAAATCGATTTAGGAATTCAAAAAAAGGACGGCGTGTAGGATACCCAGCACAACTGATTCTGATGGCCTCTAAAACACCCTACACAGAAACCAGTTAGTGACAAATGAATGAATTGAAACTAAGAAAATTTGAATATGTAAGTGAAAAAAGCTTAAAACTACAAAAGTTAAATTGTACTCACACCACAACGTAG
>rh_chr14_7777740#3
GAGCAAGAATTCCAAATCGATTTAGGAATTCAAAAAAAGGACGGCGTGTAGGATACCCAGCACAACTGATTCTGATGGCCTCTAAAACACCCTACACAGAAACCAGTTAGTGACAACTGAATGAATTAAAACTAAGAAAATTTGAATATGTAAGTGAAAAAAGCTTAAAACTACAAAAGTTAAATTGTACTCACACCACAACGTAG
>rh_chr14_8308158#4
CCACTGGAGGGGGTAATTCAGGAGGGGGATAATAACTATCAAGTTGCCTTGGAGGGGGCATGTATGGAGGATTAGGTCCAAAACCAGGGCCTCCACTAGCATTTGGAGGAAGACCTTGAGGTGGACCCCAGGGCTGGTGGGGAGGCATGTGCTCAATCGG
>rh_chr14_8308158#1
CCACTGGAGGGGGTAATTCAGGAGGGGGATAATAACTGTCAAGTTGCCTTGGAGGGGGCATGTATGGAGGATTAGGTCCAAAACCAGGGCCTCCACTAGCATTTGGAGGAAGACCTTGAGGTGGACCCCAGGGCTGGTGGGGAGGCATGTGCTCAATCGG
>rh_chr14_8308158#70
CCACTGGAGGGGGTAATTCAGGAGGGGGATAATAACTATCAAGTTGCCCTGGAGGGGGCATGTATGGAGGATTAGGTCCAAAACCAGGGCCTCCACTAGCATTTGGAGGAAGACCTTGAGGTGGACCCCAGGGCTGGTGGGGAGGCATGTGCTCAATCGG
>rh_chr14_8308158#132
CCACTGGAGGGGGTAATTCAGGAGGGGGATAATAACTATCAAGTTGCCTTGGAGGAGGCATGTATGGAGGATTAGGTCCAAAACCAGGGCCTCCACTAGCATTTGGAGGAAGACCTTGAGGTGGACCCCAGGGCTGGTGGGGAGGCATGTGCTCAATCGG
>rh_chr14_8308158#172
CCACTGGAGGGGGTAATTCAGGAGGGGGATAATAACTATCAAGTTGCCTTGGAGGGAGCATGTATGGAGGATTAGGTCCAAAACCAGGGCCTCCACTAGCATTTGGAGGAAGACCTTGAGGTGGACCCCAGGGCTGGTGGGGAGGCATGTGCTCAATCGG
>rh_chr14_8308158#211
CCACTGGAGGGGGTAATTCAGGAGGGAGATAATAACTATCAAGTTGCCTTGGAGGGGGCATGTATGGAGGATTAGGTCCAAAACCAGGGCCTCCACTAGCATTTGGAGGAAGACCTTGAGGTGGACCCCAGGGCTGGTGGGGAGGCATGTGCTCAATCGG
>rh_chr14_8308158#212
CCACTGGAGGGGGTAATTCAGGAGGGGGATAATAACTATCAAGTTGCCTTGGAAGGGGCATGTATGGAGGATTAGGTCCAAAACCAGGGCCTCCACTAGCATTTGGAGGAAGACCTTGAGGTGGACCCCAGGGCTGGTGGGGAGGCATGTGCTCAATCGG
>rh_chr14_8308158#191
CCACTGGAGGGGGTAATTCAGGAAGGGGATAATAACTATCAAGTTGCCTTGGAGGGGGCATGTATGGAGGATTAGGTCCAAAACCAGGGCCTCCACTAGCATTTGGAGGAAGACCTTGAGGTGGACCCCAGGGCTGGTGGGGAGGCATGTGCTCAATCGG
>rh_chr14_8308158#171
CCACTGGAGGGGGTAATTCAGGAGGGGGATAATAACTATCAAGTTGCCTTGGAGGGGCATGTATGGAGGATTAGGTCCAAAACCAGGGCCTCCACTAGCATTTGGAGGAAGACCTTGAGGTGGACCCCAGGGCTGGTGGGGAGGCATGTGCTCAATCGG
>rh_chr14_8308158#252
CCACTGGAGGGAGTAATTCAGGAGGGGGATAATAACTATCAAGTTGCCTTGGAGGGGGCATGTATGGAGGATTAGGTCCAAAACCAGGGCCTCCACTAGCATTTGGAGGAAGACCTTGAGGTGGACCCCAGGGCTGGTGGGGAGGCATGTGCTCAATCGG
>rh_chr14_8308158#189
CCACTGGAGGGGGTAATTCAGGAGAGGGATAATAACTATCAAGTTGCCTTGGAGGGGGCATGTATGGAGGATTAGGTCCAAAACCAGGGCCTCCACTAGCATTTGGAGGAAGACCTTGAGGTGGACCCCAGGGCTGGTGGGGAGGCATGTGCTCAATCGG
>rh_chr14_8308158#226
CCACTGGAGGGGGTAATTCAGGAGGAGGATAATAACTATCAAGTTGCCTTGGAGGGGGCATGTATGGAGGATTAGGTCCAAAACCAGGGCCTCCACTAGCATTTGGAGGAAGACCTTGAGGTGGACCCCAGGGCTGGTGGGGAGGCATGTGCTCAATCGG
>rh_chr14_8308158#305
CCACTGGAGGAGGTAATTCAGGAGGGGGATAATAACTATCAAGTTGCCTTGGAGGGGGCATGTATGGAGGATTAGGTCCAAAACCAGGGCCTCCACTAGCATTTGGAGGAAGACCTTGAGGTGGACCCCAGGGCTGGTGGGGAGGCATGTGCTCAATCGG
>rh_chr14_8308158#241
CCACTGGAAGGGGTAATTCAGGAGGGGGATAATAACTATCAAGTTGCCTTGGAGGGGGCATGTATGGAGGATTAGGTCCAAAACCAGGGCCTCCACTAGCATTTGGAGGAAGACCTTGAGGTGGACCCCAGGGCTGGTGGGGAGGCATGTGCTCAATCGG
>rh_chr14_8308158#185
CCACTGGAGGGGGTAATTCAGGAGGGGGATAATAACTATCAAGTTGCCTTGGAGAGGGCATGTATGGAGGATTAGGTCCAAAACCAGGGCCTCCACTAGCATTTGGAGGAAGACCTTGAGGTGGACCCCAGGGCTGGTGGGGAGGCATGTGCTCAATCGG
>rh_chr14_8308158#254
CCACTGGAGGGGGTAATTCAGGAGGGGGATAATAACTATCAAGTTGCCTTGGAGGGGACATGTATGGAGGATTAGGTCCAAAACCAGGGCCTCCACTAGCATTTGGAGGAAGACCTTGAGGTGGACCCCAGGGCTGGTGGGGAGGCATGTGCTCAATCGG
>rh_chr14_8308158#139
CCACTGGAGGGGGTAATTCAGGAGGGGGATAATAACTATCAAGTTGCCTTGGAGGGGGCATGTATGGAGGATTAGGTCCAAAACCAGGGCCCCCACTAGCATTTGGAGGAAGACCTTGAGGTGGACCCCAGGGCTGGTGGGGAGGCATGTGCTCAATCGG
>rh_chr14_8308158#253
CCACTGGAGGGGGTAATTCAGGAGGGGGATAATAACTATCAAGTTGCCTCGGAGGGGGCATGTATGGAGGATTAGGTCCAAAACCAGGGCCTCCACTAGCATTTGGAGGAAGACCTTGAGGTGGACCCCAGGGCTGGTGGGGAGGCATGTGCTCAATCGG
>rh_chr14_8308158#74
CCACTGGAGGGGGTAATTCAGGAGGGGGATAATAACTATCAAGTTGCCTTGGAGGGGGCATGTATGGAGGATTAGGTCCAAAACCAGGGCCTCCACTAGCATTTGGAGGAAGACCTTGAGGTGGACCCCAGGGCTGGGGGGGAGGCATGTGCTCAATCGG
>rh_chr14_8308158#244
CCACTGGAGGGGGTAATTCAGGAGGGGATAATAACTATCAAGTTGCCTTGGAGGGGGCATGTATGGAGGATTAGGTCCAAAACCAGGGCCTCCACTAGCATTTGGAGGAAGACCTTGAGGTGGACCCCAGGGCTGGTGGGGAGGCATGTGCTCAATCGG
>rh_chr14_8308158#272
CCACTGGAGAGGGTAATTCAGGAGGGGGATAATAACTATCAAGTTGCCTTGGAGGGGGCATGTATGGAGGATTAGGTCCAAAACCAGGGCCTCCACTAGCATTTGGAGGAAGACCTTGAGGTGGACCCCAGGGCTGGTGGGGAGGCATGTGCTCAATCGG
>rh_chr14_8308158#263
CCACTGGAGGGGGTAATTCAGGAGGGGAATAATAACTATCAAGTTGCCTTGGAGGGGGCATGTATGGAGGATTAGGTCCAAAACCAGGGCCTCCACTAGCATTTGGAGGAAGACCTTGAGGTGGACCCCAGGGCTGGTGGGGAGGCATGTGCTCAATCGG
>rh_chr14_8308158#269
CCACCGGAGGGGGTAATTCAGGAGGGGGATAATAACTATCAAGTTGCCTTGGAGGGGGCATGTATGGAGGATTAGGTCCAAAACCAGGGCCTCCACTAGCATTTGGAGGAAGACCTTGAGGTGGACCCCAGGGCTGGTGGGGAGGCATGTGCTCAATCGG
>rh_chr14_836379#1
GTCTATGTTTTTGGGGTATGTAAAGCCAAAACCTCCCACCTTTTTCTCTCTATTCCATAATTTTGATTGTGTTTGGAACTGGGTTTTTCTTTGATTACAGTTTTCTTGGGTTCTCTTCATTGATTTTAATTCTCTGACTTCACTGCTGAAGTGGTTCTTTGGTTTGTGATATGGTTATCTTTGGTTAGGGACAACTAGTCTTTCTTC
>rh_chr14_836379#2
GTCTATGTTTTTGGGGTATGTAAAGCCAAAACCTCCCACCTTTTTCTCTCTATTCCATAATTTTGATTGTGTTTGGAACTGGGTTTTTCTTTGATTACAGTTTTCTTGGGTTCTCTTCATTGATTTTAATTCTCTGACTTCACTGCTGAAGTGATTCTTTGGTTTGTGATATGTTTATCTTTGGTTAGGGACAACTGGTCTTTCTTC
>rh_chr14_836379#3
GTCTATGTTTTTGGGGTATGTAAAGCCAAAACCTCCCACCTTTTTCTCTCTATTCCATAATTTTGATTGTGTTTGGAACTGGGTTTTTCTTTGATTACAGTTTTCTTGGGTTCTCTTCATTGATTTTAATTCTCTGACTTCACTGCTGAAGTGGTTCTTTGGTTTGTGATATGTTTATCTTTGGTTAGGGACAACTGGTCTTTCTTC
>rh_chr14_88562#3
CGAGCTTCCAGTCAAACACAGCTCTGTATTTGATATGATTCGTGCATAGGGAATCCCATTAGTCTTTTGAGTTACTTATCTATGGTTCTATATGTATATTACGAAACAACAAACTTGAAGAGCAAGATGGCCTTTTCCCCGTCAATTAACGTGTGGCTGC
>rh_chr14_88562#10
CGAGTTTCCAGTCAAATACAGCTCTATATTTGATATGATTCGTGCATAGGGAATCCCATTAGTCTTTTGAGTTACTTATCTATGATTCTATATGTATATTACAAAACAACAAACATGAAGAGCAAGATGGCCTTTTCCCCGTCAATTAACGTGTGGCTGC
>rh_chr14_88562#1
CGAGCTTCCAGTCAAATACAGCTCTATATTTGATATGATTCGTGCATAGGGAATCCCATTAGTCTTTTGAGTTACTTATCTATGATTCTATATGTATATTACAAAACAACAAACTTGAAGAGCAAGATGGCCTTTTCCCCGTCAATTAACGCGTGGCTGC
>rh_chr14_88562#9
CGAGCTTCCAGTCAAATACAGCTCTATGTTTGATATGATTCGTGCATAGGGAATCCCATTAGTCTTTTGAGTTACTTATCTATGATTCTATATGTATATTACAAAACAACAAACTTGAAGAGCAAGATGGCCTTTTCCCTGTCAATTAACGTGTGGCTGC
>rh_chr14_8871788#3
CTGGAAGGATTCCAGTCATGGGGAACGATGATCATCAAGGAATCGGTGGAAGTCATTTCATGATTCAGTCCCGGGGTATGCAAATGACACCTACACGGCCCACTGACTGGAGGAGTGGCCCTGATGCTAGAATCAATGCTGGCTATGATTTGGCAGG
>rh_chr14_8871788#2
CTGGAAGGATCCCAGTCATGGGGAACGATGATCATCAAGGCATCGGTGGAAGTCATTTCATGATTCAGTCTCGGGGTATGCAAATGGCACCTACACGGCCCACTGACTGGAGGAGTGGCCCTGATGCTAGAATCAATGCTGGCTATGATTTGGCAGG
>rh_chr14_9896368#2
CACGATCACCACCACCGCCGCCGCCAACGCCACCAAAGTCAACCTCTCTCTCGAAGCTGTAAAAGAAATGGAGTACGGGAGAGAGAGGAGACAGAGAGAGAAAGAAGTGAGAAAGCTACGTGCCTTGGAGATGAGCAATTTTGGGCCTGGTCGTTTTGTG
>rh_chr14_9896368#3
CACGATCACCACCACCGCCGCCGCCAACGCCACCAAAGTCAACCTCTCTCTCGAAGCTGTAAAAGAAATGGAGTACGGGAGAGAGAGGAAACAGAGAGAGAAAGAAGTGAGAAAGCTACGTGCCTTGGAGATGAGCAATTTTGGGCCTGGTCGTTTTGTG
>rh_chr14_9896368#5
CACGATCACCACCACCGCCGCCGCCAACGCCACCAAAGTCAACCTCTCTCTCGAAGCTGTAAAAGAAATGGAGTACGGGAGAGAGAGGAGACAGAGAGAGAAAGAAGTGAGAAAGCTACGTGCCTTGGAGATGAGCAATTTTGGGCCTGGGCGTTTTGTG
>rh_chr14_9896368#12
CACGATCACCACCACCGCCGCCGCCAACGCCACCAAAGTCAACCTCTCTCTCGAAGCTGTAAAAGAAATGGAGTACGGGAGAGAGAGGAAACAGAGAGAGAAAGAAGTGAGAAAGCTACGTGCCTTGGAGATGAGCAATTTTGGGCCTGGGCGTTTTGTG
>rh_chr14_9896368#18
CACGATCACCACCCCCGCCGCCGCCAACGCCACCAAAGTCAACCTCTCTCTCGAAGCTGTAAAAGAAATGGAGTACGGGAGAGAGAGGAGACAGAGAGAGAAAGAAGTGAGAAAGCTACGTGCCTTGGAGATGAGCAATTTTGGGCCTGGTCGTTTTGTG
>rh_chr14_994202#2
CAAGTCTACGAGAACATAGGTAAAAATTTACGGCCTACAAAGAGTTTTTTGGGTTACTATATACCCATGTTAGAGTCCGCATAAAATGGAGCTTTCCATCTCCAAGTCAAATTTGGAACAACTACTAACACATCTATTATCCAAAAATCTCTAGTTTTCAAATTCCTTCTTGTTACAAATAAATGTAAC
>rh_chr14_994202#7
CAGGTCTACGAGAACATAGGAAAAAATTTACGGCCTACAAAGAGTTTTTTGGGTTACTATATACCCATGTTAGAGTCCGCATAAAATGGAGCTTTCCATCTCCAAGTCAAATTTGGAACAACTACTAACACATCTATTATCCAAAAATCTCTAGTTTTCAAATTCCTTTTTGTTACAAATAAATGTAAC
