# Supplementary material for: Candidate resistance genes to foliar phylloxera identified at Rdv3 of hybrid grape
Source: Hortic Res. 2022 Feb 20;9:uhac027. doi: 10.1093/hr/uhac027 (PMC8976690; doi:10.1093/hr/uhac027)
Supplement: Web_Material_uhac027 [file web_material_uhac027.zip › Supplementary Table 4.xlsx]

## Sheet: SupplementaryTable4
Supplementary Table 4 Candidate genes associated with foliar phylloxera resistance at 4331720-4830561 bp on chromosome 14 in a cold-hardy hybrid grape population, GE1783, based on PN40024 12X v2 reference with v3 annotation ⁴³
Chr	Start (bp)	End (bp)	Gene ID	Strand	Refseq gene ID	Gene function
14	4330775	4334706	Vitvi14g00325	+	LOC100267587	uncharacterized
14	4335962	4354395	Vitvi14g02588	+	LOC100262434	uncharacterized
14	4356892	4369509	Vitvi14g00326	+	LOC100252189	probable protein S-acyltransferase 17
14	4382644	4391164	Vitvi14g02589	+	LOC104881443	probable disease resistance protein At4g27220
14	4394268	4396352	Vitvi14g02590	+	LOC104881442	uncharacterized
14	4400261	4409809	Vitvi14g00327	-	LOC100247065	protein BONZAI 3
14	4413200	4414802	Vitvi14g02591	+	NA	VIT_14s0030g00510
14	4428666	4429267	Vitvi14g00328	+	NA	NA
14	4474614	4474773	Vitvi14g00329	+	NA	NA
14	4483317	4485627	Vitvi14g02592	+	LOC104881441	NA
14	4485649	4487271	Vitvi14g02593	+	LOC104881456	disease resistance protein At4g27190
14	4488403	4494092	Vitvi14g02594	+	LOC104881440	uncharacterized
14	4513834	4514440	Vitvi14g00330	+	NA	NA
14	4515384	4518753	Vitvi14g02595	-	LOC104881439	uncharacterized
14	4521746	4524159	Vitvi14g02596	+	LOC104881438	uncharacterized
14	4530927	4540254	Vitvi14g02597	-	LOC100241932	protein BONZAI 3
14	4550588	4551023	Vitvi14g02598	-	LOC104881455	uncharacterized
14	4555453	4555696	Vitvi14g00331	-	NA	NA
14	4575276	4585189	Vitvi14g02599	-	LOC100250282	protein BONZAI 3
14	4599106	4615891	Vitvi14g00332	-	NA	VVTU22349_at
14	4635060	4637840	Vitvi14g02600	+	LOC100853155	probable disease resistance protein At4g27220
14	4637972	4647999	Vitvi14g00333	-	LOC100263993	protein BONZAI 3
14	4682221	4683548	Vitvi14g02601	+	LOC100246934	methionine--tRNA ligase, cytoplasmic
14	4686074	4688245	Vitvi14g02602	+	NA	VIT_14s0030g00590
14	4695330	4695699	Vitvi14g02603	+	LOC104881454	probable disease resistance protein At4g14610
14	4698530	4709088	Vitvi14g00334	-	LOC100262302	protein BONZAI 3
14	4723471	4730976	Vitvi14g00335	-	LOC104881437	uncharacterized
14	4731502	4735458	Vitvi14g00336	-	LOC100250278	50S ribosomal protein L18
14	4739768	4743418	Vitvi14g00337	-	LOC100255461	uncharacterized
14	4786440	4795115	Vitvi14g00338	-	LOC100243536	bifunctional 3-dehydroquinate dehydratase / shikimate dehydrogenase, chloroplastic
14	4804563	4811294	Vitvi14g00339	-	LOC100248678	bifunctional 3-dehydroquinate dehydratase / shikimate dehydrogenase, chloroplastic
14	4811294	4820590	Vitvi14g00340	-	LOC100253776	bifunctional 3-dehydroquinate dehydratase / shikimate dehydrogenase, chloroplastic
14	4820820	4822007	Vitvi14g00341	+	NA	NA
14	4825498	4825585	Vitvi14g02604	+	LOC100271951	transfer RNA serine (anticodon GGA)
14	4826072	4828023	Vitvi14g00342	-	LOC100271960	NA
14	4829447	4853945	Vitvi14g00343	-	LOC104881436	FRIGIDA-like protein 1
